# Supplementary material for: Mechanisms of Neuroblastoma Cell Growth Inhibition by CARP-1 Functional Mimetics
Source: PLoS One. 2014 Jul 17;9(7):e102567. doi: 10.1371/journal.pone.0102567 (PMC4102511; doi:10.1371/journal.pone.0102567)
Supplement: Table S1 — List of CFM-4-regulated miRs in SK-N-SH NB cells. (XLSX) [file pone.0102567.s001.xlsx]

## Sheet: G
ProbeID	Annotation	SKN-SH-ctrl	SKN-SH CFM-4; 20uM; 3h	SKN-SH CFM-4; 20uM; 6h	SKN-SH CFM-4; 20uM; 12h	SKN-SH CFM-4; 20uM; 24h
42638	hsa-miR-23a-5p	5.49075	5.15995	5.29382	5.34244	5.40865
17519	ebv-miR-BART1-3p	5.24748	4.85664	5.16444	5.06021	4.97833
46507	hsa-miR-921	5.75849	5.36447	5.3462	6.28169	6.62401
17928	hsa-miR-181a-2-3p	7.25067	7.2616	7.14687	7.16963	6.99824
11134	hsa-miR-502-5p	5.81395	5.97337	5.95484	5.92222	5.89365
42812	hsa-miR-508-5p	6.16325	5.68186	5.98497	6.0771	5.957
42918	hsa-miR-19b-2-5p	5.36549	5.34501	5.45207	5.3798	5.24214
42516	kshv-miR-K12-12-5p	5.53595	5.29397	5.46001	5.35355	5.26311
46752	hsa-miR-1270	7.64535	7.9143	7.93177	7.39578	7.17076
46427	hsa-miR-1248	8.17653	8.08807	7.89277	8.03469	7.951
11052	hsa-miR-31-5p	4.91376	4.88318	5.06796	4.87856	4.87723
42696	hsa-miR-943	7.1115	7.05657	7.26881	7.23245	7.49179
42754	hsa-miR-586	5.16624	5.29312	5.41228	5.17233	5.05193
42818	hsa-miR-597-5p	6.3576	6.51518	6.35191	5.89167	5.46608
42810	hsa-miR-149-5p	7.35925	7.52329	7.60057	7.30475	7.15175
42591	hsa-miR-634	8.35301	8.1616	8.09338	8.03183	8.13512
17585	ebv-miR-BART20-3p	4.81147	4.99134	4.80646	4.83926	4.71439
42848	hsa-miR-1180-3p	5.86798	5.98748	5.95903	5.90485	5.77641
17506	hsa-miR-24-3p	11.7022	11.6566	11.6414	11.6025	11.3439
42795	kshv-miR-K12-3-5p	7.00734	6.75708	7.0534	7.05666	7.20302
42485	ebv-miR-BART10-5p	5.70589	5.81145	5.73397	5.67192	5.62446
46633	hsa-miR-1267	5.49727	5.55289	5.65157	5.62167	5.5489
42896	hsa-miR-450b-5p	5.65857	5.71955	5.74357	5.48565	5.4036
28480	hsa-miR-504-5p	5.16289	5.2476	5.32713	5.26331	5.2635
42681	hsa-miR-1307-3p	7.04124	7.19641	7.24908	7.07432	6.97265
42610	hcmv-miR-UL36-3p	5.56148	5.63196	5.725	5.61152	5.56837
10919	hsa-miR-103a-3p	11.4472	11.3508	11.4883	11.495	11.2645
46541	hsa-miR-1225-5p	5.46719	5.55821	5.63221	5.31818	5.51812
5250	hsa-miR-105-5p	6.54183	6.57954	6.61247	6.49164	6.41162
42734	hsa-miR-2110	4.84889	4.83976	4.90413	5.30822	5.06771
46411	hsa-miR-1203	5.13568	5.24889	5.22678	5.21533	5.08111
46747	hsa-miR-1263	5.21576	5.34519	5.2401	5.25776	5.12946
146190	hsa-miR-3927-3p	5.45232	5.10148	5.29741	5.29368	5.3642
146061	hsa-miR-1914-3p	5.29909	5.43255	5.32519	5.20622	5.11274
146138	hsa-miR-1909-5p	5.13784	5.14951	5.06699	5.21346	5.12695
146117	hsv1-miR-H6-3p	9.70272	9.05417	9.38876	10.2497	10.9037
145831	hsa-miR-625-5p	5.66692	5.68915	5.71464	5.7338	5.73359
145963	hsa-miR-646	4.42852	4.45515	4.37468	4.39069	4.4341
145977	hsa-miR-1247-5p	6.40051	6.65829	6.82164	6.52142	6.41313
145675	hsa-miR-501-5p	6.46829	6.4411	6.51405	6.53783	6.41935
145838	hsa-miR-125b-1-3p	5.74507	5.75239	5.72351	5.73633	5.76125
145690	hsa-miR-512-5p	5.69174	5.66736	5.70985	5.60008	5.41899
145678	hsa-miR-150-5p	7.09598	6.71092	6.87806	7.73148	8.04369
145715	hsa-miR-648	4.96449	4.97778	5.26467	5.32162	5.2494
147199	hsa-miR-27b-3p	10.9863	11.0156	10.9938	10.8362	10.5774
147535	hsa-miR-4309	4.94291	4.76411	4.67293	4.88765	5.00711
147892	hsa-miR-3152-3p	4.77802	5.00154	5.07757	5.10658	5.11823
147611	hsa-miR-4305	5.39883	5.31043	5.45062	5.5592	5.55605
147627	hsa-miR-4294	5.15117	5.00063	5.24192	5.09647	5.05194
147770	hsa-miR-4276	4.6956	4.65393	4.70102	4.59887	4.57797
147165	hsa-let-7b-5p	11.3361	11.3036	11.408	11.3215	11.2399
147705	hsa-miR-4320	5.69511	5.78994	5.68148	5.76417	5.6467
147848	hsa-miR-466	4.6183	4.62837	4.66417	4.84246	4.6338
147900	hsv2-miR-H6-3p	7.83014	7.6595	7.68226	8.31369	8.66341
147891	hsa-miR-3175	10.8987	10.8166	10.4696	10.6479	10.5994
147186	hsa-miR-200b-3p	5.56743	5.59292	5.71637	5.53756	5.54652
148231	hsa-miR-3918	4.96449	5.01904	5.03655	5.1429	5.17041
148635	hsa-miR-933	5.10043	5.15458	5.16671	5.04666	5.03127
147660	hsa-miR-4296	4.57899	4.60731	4.53452	4.66248	4.71057
147709	hsa-miR-3185	5.04588	5.17632	4.98848	5.09568	5.16272
148251	hsa-miR-3689a-5p/hsa-miR-3689b-5p/hsa-miR-3689e	5.11868	5.15572	5.27202	5.08297	5.0942
148599	hsa-miR-3680-5p	8.4985	8.41549	8.00438	8.24857	7.78323
148665	hsa-miR-510-5p	5.0812	4.99066	5.09035	4.92779	4.92493
148363	hsa-miR-3652	4.87269	5.35675	5.24491	5.30097	5.42174
147703	hsa-miR-3181	4.77586	4.82958	4.79543	4.7464	4.74482
148062	hsa-miR-3667-3p	4.87468	5.03305	5.00271	4.97787	4.87585
148206	hsa-miR-3664-5p	6.18295	6.32193	6.26895	6.04137	6.04926
148306	hsa-miR-381-3p	4.94073	4.97726	4.92081	4.70634	4.78831
146024	hsa-miR-383-5p	5.18632	5.07439	5.03533	5.05812	5.08763
30442	hsa-miR-802	4.28595	4.26307	4.38586	4.29361	4.32508
168574	hsa-miR-4428	4.21641	4.16078	4.17001	4.23833	4.26174
168970	hsa-miR-5590-5p	4.27889	4.2068	4.3108	4.23115	4.22519
168938	hsa-miR-5692a	4.11145		4.05263	4.07298	4.06389
168825	hsa-miR-4729	4.46768	4.41967	4.50249	4.41467	4.50128
168640	hsa-miR-4475	8.57842	7.69039	7.79022	9.2393	10.0293
168874	hsa-miR-4535	4.71964	4.49936	4.66704	4.29274	4.72981
168656	hsa-miR-5002-3p	8.00645	7.99984	7.71648	7.56078	7.24362
168861	hsa-miR-4754	4.58879	4.6873	4.7298	4.70528	4.6976
168667	hsa-miR-4999-3p	4.36747	4.35945	4.32208	4.38001	4.32285
168910	hsa-miR-4735-5p	4.50259	4.52924	4.47244	4.4832	4.59111
168664	hsa-miR-5683	4.26323	4.2828	4.36036	4.35042	4.30552
168766	hsa-miR-4772-5p	4.21759	4.16023	4.16778	4.21119	4.0951
168883	hsa-miR-3689d	4.19804	4.12188	4.23377	4.21815	4.15262
168669	hsa-miR-5693	4.48204	4.39995	4.40354	4.47194	4.35376
168791	hsa-miR-4785	4.26954	4.15681	4.29988	4.18415	4.22876
168804	hsa-miR-4761-3p	4.58566	4.64301	4.64464	4.6699	4.56295
169368	hsa-miR-3529-3p	4.24599	4.20397	4.13787	4.17055	4.14025
169178	hsa-miR-4665-5p	4.35271	4.32073	4.37585	4.3216	4.33528
169221	hsa-miR-4748	4.41129	4.38461	4.50289	4.43733	4.43168
169076	hsa-miR-345-3p	4.49956	4.37702	4.35155	4.38369	4.36102
169346	hsa-miR-5195-3p	4.57524	4.67762	4.61708	4.72175	4.60131
169031	hsa-miR-4726-5p	9.42373	9.2431	9.26939	9.66675	10.2789
169276	hsa-miR-4474-3p	4.40853	4.50492	4.60071	4.53479	4.41253
169170	hsa-miR-4472	6.93608	6.62258	6.4807	6.66868	6.67129
169168	hsa-miR-5580-3p	5.20234	4.92431	4.73949	4.86826	5.26402
169335	hsa-miR-4699-5p	5.01113	4.7186	4.51982	4.68803	4.61361
169043	hsa-miR-4462	4.49326	4.45962	4.2907	4.48218	4.63098
169136	hsa-miR-5006-3p	6.51371	6.45011	6.32585	6.86877	7.15348
169243	hsa-miR-3682-5p	5.46368	5.45744	5.43422	5.46216	5.47558
169205	hsa-miR-4640-3p	5.08849	5.058	5.15349	4.93816	5.00672
169078	hsa-miR-548ai/hsa-miR-570-5p	4.41267	4.33678	4.47246	4.43712	4.30575
169130	hsa-miR-4764-3p	10.6486	9.89866	10.007	11.3941	11.7649
169358	hsa-miR-4417	8.59942	8.9967	8.93239	8.88977	9.14026
169278	hsa-miR-4525	5.05368	4.69614	4.85323	4.86006	4.82936
169167	hsa-miR-4451	7.50961	7.6756	7.36309	7.08011	6.97372
169086	hsa-miR-4786-5p	4.25896	4.24198	4.22922	4.29646	4.44284
169398	hsa-miR-5096	5.30347	5.20024	4.88968	5.26333	5.32942
169386	hsa-miR-4427	4.21198	4.2297	4.199	4.2896	4.26116
28019	hsa-miR-10a-3p	5.31496	5.32631	5.13743	5.29168	5.24899
28191	hsa-miR-30e-5p	9.59872	9.52685	9.58406	9.44689	9.09622
42959	hsa-miR-514a-3p	5.28686	5.34358	5.06783	5.07525	5.14909
46415	hsa-miR-548l	5.63845	5.63138	5.56422	5.57715	5.50947
46558	hsa-miR-1268a/hsa-miR-1268b	5.15946	5.34517	5.15227	5.15456	5.25682
42756	hsa-miR-548d-5p	5.65369	5.53306	5.84227	6.26127	5.95305
17419	kshv-miR-K12-9-3p	4.53804	4.70659	4.64785	4.39769	4.41975
11260	hsa-miR-151a-5p	8.61003	8.68467	8.69188	8.53104	8.40601
42598	hsa-miR-452-3p	4.52596	4.48296	4.56641	4.34458	4.43759
31517	hsa-miR-561-3p	4.94192	5.04114	5.03253	5.03109	4.95664
11113	hsa-miR-448	5.16325	5.06233	5.13877	4.98679	4.82364
14313	hsa-miR-499a-5p	5.84424	6.01948	5.89932	5.77125	5.7266
11181	hsa-miR-95-3p	7.65587	7.64079	7.46735	7.42036	7.22845
17470	kshv-miR-K12-2-5p	4.90288	5.08803	5.09388	4.90525	4.75995
42811	hsa-miR-542-5p	5.88524	5.99281	5.83948	5.79508	5.72684
46796	hsa-miR-1302	5.0308	5.15707	5.06045	4.85293	4.79681
17289	hsa-miR-616-5p	5.61245	5.54043	5.57131	5.50056	5.46742
10954	hsa-miR-147a	6.01863	6.0904	6.03393	5.8752	5.95097
46875	hsa-miR-2276-3p	5.36258	5.35007	5.56783	5.19634	5.16586
11018	hsa-miR-218-5p	12.1667	12.1357	12.2353	12.3122	12.1385
11077	hsa-miR-363-3p	8.2229	8.25965	8.30336	8.30449	7.95463
46924	hsa-miR-1252-5p	5.83543	5.80839	5.69567	6.14885	6.32828
46454	hsa-miR-520g-3p	4.95541	5.22493	5.16598	5.10385	5.12079
42686	hsa-miR-136-3p	4.84397	4.71522	4.87831	4.73735	4.82933
17302	hsa-miR-578	5.74524	5.80812	5.79471	5.65335	5.72168
42932	hsa-miR-920	6.39252	6.32912	6.19253	6.36509	6.5118
13485	hsa-miR-10a-5p	9.77318	9.69246	9.71919	9.79523	9.2681
46791	hsa-miR-1204	5.50776	5.58294	5.50747	5.54271	5.59328
46750	hsa-miR-1254	5.40567	5.61952	5.58536	5.49641	5.51864
46624	hsa-miR-1236-3p	6.62844	6.40263	6.5339	6.46101	6.72926
46917	hsa-miR-205-5p	5.75764	5.83498	5.8708	5.75116	5.72049
42769	hsa-let-7b-3p	6.75757	6.82724	6.53815	6.26159	6.11969
11240	hsa-miR-409-3p	5.32827	5.2088	5.18063	5.06995	5.28512
42964	hsa-miR-7-2-3p	5.97334	5.46601	5.39229	5.57495	5.72506
46803	hsa-miR-503-5p	5.69159	5.88435	5.71067	5.60485	5.32633
146105	hsa-miR-1539	5.02147	5.07638	4.90623	5.08121	4.93523
146077	hsv2-miR-H3	5.73976	5.71376	5.65422	5.42132	5.62353
42838	hsa-miRPlus-C1076	5.72598	5.79392	5.82236	5.67035	5.69968
145661	SNORD65	7.29982	7.53447	7.17076	7.14619	7.39517
19605	SNORD6	11.4645	11.4441	11.2303	11.2569	11.4965
146152	hsa-miR-3179	5.0902	5.31962	5.18374	4.95734	5.324
145745	hsa-miR-335-3p	10.01	10.0021	9.8499	9.92697	10.127
145697	hsa-miR-367-5p	5.1022	5.05995	5.05093	5.06707	5.01363
145701	hsa-miR-668-3p	8.41082	8.60817	8.65002	8.57066	7.86823
145843	hsa-miR-330-5p	6.11975	6.49885	6.25507	6.12094	5.93071
145754	hsa-miR-523-3p	5.29864	5.34732	5.20635	5.29619	5.27735
145696	hsa-miR-655-3p	5.22771	5.27934	5.28	5.16212	5.08015
145638	hsa-miR-29a-5p	6.37575	6.66091	6.51597	6.18796	5.79144
145741	hsa-miR-545-3p	6.21942	6.31105	6.36056	5.91472	5.77346
147827	hsa-miR-3130-3p	5.00509	5.07645	4.93162	5.00478	5.0774
147820	hsa-miR-3133	8.30148	8.1734	7.96104	8.60041	8.58123
147845	hsa-miR-3173-3p	5.11451	4.74767	4.66332	5.17443	5.13867
145897	hsa-miR-92b-3p	8.35224	8.41474	8.3883	8.34774	7.99841
147195	hsa-miR-18a-5p	8.65926	8.69433	8.81221	8.70364	7.89476
147203	hsa-miR-302a-3p	7.76976	7.58742	7.56224	7.96908	8.26992
147865	hsa-miR-4330	4.73035	4.63526	4.7532	4.85057	4.67263
147870	hsa-miR-548s	4.99475	4.82653	4.98052	5.14533	4.79257
147919	kshv-miR-K12-12-3p	5.76865	5.51088	5.59441	5.46014	5.7778
147837	hsa-miR-3119	5.25334	4.82517	4.90413	5.33304	5.40115
147981	hsa-miR-4325	7.7442	7.74181	7.74548	7.64324	7.05044
147562	hsa-miR-4253	5.38475	5.35265	5.25728	5.30749	5.04633
147846	hsa-miR-4313	5.15928	5.22478	5.2509	4.96139	5.01284
147748	hsv1-miR-H12	4.82588	4.70466	4.69528	4.65338	4.78523
148430	hsa-miR-374c-5p	10.2786	10.1575	10.1471	10.0756	9.79827
148495	hsa-miR-3915	8.11714	7.84583	7.66579	8.24382	8.16692
148335	hsa-miR-3606-5p	5.94953	5.89597	5.80422	6.22995	6.59188
148208	hsa-miR-3610	4.63564	4.44686	4.42397	4.37994	4.35458
148562	hsa-miR-128-1-5p	5.36782	5.39426	5.40638	5.25409	5.24125
147715	hsa-miR-4251	5.6009	5.35091	5.15278	5.53606	5.44889
148042	hsa-miR-3662	5.31433	5.22142	5.19218	5.21824	5.27724
148332	hsa-miR-3692-5p	4.96825	4.99208	4.92422	4.82583	4.90139
147334	hsa-miR-3613-5p	6.85998	6.75084	7.01109	6.76565	6.15167
147722	hsa-miR-4306	8.70743	8.76863	8.77693	8.85436	9.04888
147718	hsv1-miR-H3-5p	5.41942	5.56496	5.53823	5.47497	5.45429
148040	hsa-miR-1247-3p	4.86868	4.93897	4.73956	4.73809	4.91916
147595	hsa-miR-3178	8.94694	9.57469	9.83293	8.80663	9.11926
147712	hsv1-miR-H1-5p	5.40543	5.07827	5.21888	5.0555	4.81928
148453	hsa-miR-3074-5p	5.16493	5.17992	5.12694	5.10677	4.98324
146094	hsa-miR-1911-3p	4.65985	4.85358	4.82958	4.71164	4.71195
46592	hsa-miR-548j-5p	5.23206	5.03661	4.89767	4.81604	4.91886
27565	hsa-miR-423-5p	8.93168	8.83807	8.88202	9.06371	9.23339
168805	hsa-miR-4478	6.91	6.7594	6.65447	7.06912	7.3566
168648	hsa-miR-4687-5p	5.73583	5.709	5.72834	5.74124	5.82046
46474	hsa-miR-766-5p	5.3482	4.92319	5.07695	5.11444	5.03831
168799	hsa-miR-4710	4.70549	4.75134	4.87306	4.76799	5.02652
168591	hsa-miR-4789-3p	5.01052	4.97291	4.99048	4.94996	4.94087
168675	hsa-miR-4433-3p	4.5935	4.58032	4.4185	4.51114	4.73262
168885	hsa-miR-5194	4.70424	4.5653	4.69359	4.54111	4.48998
168673	hsa-miR-4656	4.67156	4.54003	4.47272	4.4574	4.61515
168814	hsa-miR-4463	6.06271	6.12334	6.43737	5.50057	5.33493
168744	hsa-miR-4746-5p	4.34565	4.36666	4.3271	4.33536	4.23395
168628	hsa-miR-5695	4.09457	3.95001	4.03485	4.04429	4.07151
168742	hsa-miR-4722-3p	4.95424	4.90908	4.8983	4.83402	4.84944
168933	hsa-miR-5581-3p	10.4239	10.5491	10.6713	10.44	9.95169
168619	hsa-miR-1260b	13.4093	13.4222	13.6554	13.4729	13.3158
168568	hsa-miR-1290	7.29535	6.75573	6.90216	8.67714	8.96797
168620	hsa-miR-548au-3p	4.34993	4.45714	4.40797	4.36987	4.27559
168954	hsa-miR-5580-5p	5.8981	5.96615	5.92342	6.14133	5.9255
168811	hsa-miR-1255b-2-3p	7.46611	7.2507	7.19471	7.34393	7.54869
168801	hsa-miR-4477b	4.70836	4.60631	4.55001	4.71309	4.75001
168697	hsa-miR-3189-5p	4.94418	4.90583	4.85539	4.96889	5.02698
169333	hsa-miR-3194-3p	4.48686	4.44815	4.48127	4.85309	4.76164
169279	hsa-miR-499b-3p	4.17045	4.03018	4.16431	4.12463	4.14117
169117	hsa-miR-4759	4.24361	4.2594	4.22627	4.23841	4.19815
169195	hsa-miR-4798-3p	4.09446	4.03265	4.01224	3.9533
168988	hsa-miR-4799-5p	4.12232	3.97474	4.1477	4.13558	4.10601
169151	hsa-miR-4526	4.76623	4.46161	4.57845	4.85701	4.93377
169147	hsa-miR-548am-5p/hsa-miR-548au-5p/hsa-miR-548c-5p/hsa-miR-548o-5p	4.46918	4.47953	4.45454	5.03858	4.80722
169174	hsa-miR-4709-5p	4.52443	4.48878	4.54699	4.4114	4.47858
169241	hsa-miR-5571-3p	5.05829	4.97801	4.89817	5.10941	4.83779
169211	hsa-miR-5704	9.70796	9.51017	9.46816	9.92341	10.4961
169188	hsa-miR-4443	12.1424	12.1247	12.4564	12.2099	12.1135
169336	hsa-miR-17-5p	11.8038	11.6685	11.6606	11.7717	11.5774
169354	hsa-miR-4493	5.41649	5.34308	5.2291	5.16305	5.11206
169090	hsa-miR-5186	4.26264	4.15781	4.24064	4.22234	4.2902
169222	hsa-miR-4760-5p	5.33178	5.21637	4.78407	5.14234	5.06824
169176	hsa-miR-5587-5p	4.18738	4.2726	4.14785	4.23177	4.17072
169353	hsa-miR-5582-3p	4.23334	4.22307	4.14316	4.26949	4.13
169193	hsa-miR-4725-5p	6.17262	5.97719	5.85286	6.30654	6.85674
169317	hsa-miR-3614-5p
169032	hsa-miR-4737	4.3587	4.28599	4.24051	4.22922	4.29479
169412	hsa-miR-1260a	10.9027	11.0562	11.2654	11.0485	10.6387
17608	hsa-miR-425-5p	8.85463	8.94264	8.93143	8.78087	8.60497
30787	hsa-miR-125b-5p	11.2252	11.2745	11.2383	11.0928	10.9732
11159	hsa-miR-518e-3p	4.44027	4.53423	4.50003	4.44315	4.39332
42613	ebv-miR-BART19-5p	5.32434	5.36134	5.3687	5.29051	5.32933
17541	ebv-miR-BART1-5p	4.87543	4.77582	4.74188	5.00357	5.43241
11084	hsa-miR-372-3p	4.83124	4.82078	4.90085	4.87859	4.82544
17358	ebv-miR-BART16	6.1806	6.12199	6.01435	6.603	6.98997
17312	hsa-miR-592	6.98376	7.04511	7.04652	7.00816	6.8698
11171	hsa-miR-521	4.77909	4.66857	4.55951	4.67519	4.68392
46301	hsa-miR-621	4.57978	4.53622	4.44846	4.54537	4.50685
42524	hsa-miR-21-3p	5.98333	6.56886	6.37603	5.75124	5.38583
14301	hsa-miR-361-5p	9.84629	9.81273	9.75374	9.76065	9.73832
46689	hsa-miR-1229-3p	5.55447	5.55902	5.6113	5.40977	5.49144
46647	hsa-miR-1324	4.6937	4.8372	4.59017	4.6361	4.65161
42970	hsa-miR-744-3p	5.76124	5.76814	5.6553	5.73213	5.54334
27740	hsa-miR-574-5p	8.18566	8.21088	8.06194	8.14453	8.38972
11141	hsa-miR-509-3p	5.60024	5.51474	5.86231	5.7432	5.81148
42766	hsa-miR-554	4.63805	4.57723	4.53148	4.51761	4.59846
46501	hsa-miR-1305	5.43202	5.48591	5.44892	5.42964	5.36015
17272	hsa-miR-551a	6.58986	6.53936	6.60146	6.63485	6.63907
42965	hsa-miR-424-5p	9.63638	9.88752	9.7538	9.41385	8.42077
42683	hsa-miR-922	5.69371	5.4424	5.46457	5.66883	5.75529
42865	hsa-miR-181a-5p	9.82721	9.78924	9.78949	9.85971	9.80083
42667	hsa-miR-302b-5p	4.9392	4.99008	4.90587	4.94057	4.84879
10138	hsa-miR-130a-3p	10.7595	10.6454	10.747	10.7526	10.6088
46381	hsa-miR-1298-5p	5.38653	5.46849	5.48724	5.31246	5.25519
42523	hsa-miR-26b-3p	6.09672	5.85099	5.92634	5.78145	5.64115
42892	hsa-miR-450b-3p	6.03406	6.05797	6.02372	5.88505	5.84889
42824	ebv-miR-BART9-5p	5.41084	5.49145	5.42375	5.41066	5.41048
17606	kshv-miR-K12-4-5p	5.0534	4.98806	4.93588	4.96689	4.90436
46925	hsa-miR-1277-3p	5.35119	5.41786	5.27149	5.26105	5.11113
46832	hsa-miR-1202	5.48532	5.3069	5.50827	5.44134	5.47847
146064	hsa-miR-718	6.08734	6.29639	6.29574	5.98853	5.91897
146091	hsa-miR-1914-5p	5.89715	5.94738	6.20464	5.73764	5.6817
42780	hsa-miR-1307-5p	7.66485	7.82907	8.02255	7.7458	7.42662
46205	SNORD48	11.0751	11.1678	10.8378	10.9114	11.0722
145934	hsa-miRPlus-B1114	5.79204	5.67061	5.73059	5.66293	5.4507
146020	hsa-miR-449c-3p	5.45561	5.53729	5.51541	5.38248	5.40622
145990	ebv-miR-BART21-3p	5.63275	5.69283	5.70948	5.65337	5.61779
145717	hsa-miR-516a-3p/hsa-miR-516b-3p	5.81095	5.82368	5.84104	5.72414	5.71215
145984	ebv-miR-BART2-3p	5.31194	5.13755	5.15443	5.10801	5.13095
146009	hsa-miR-376a-3p	5.38965	5.46019	5.45393	5.26598	5.08581
145785	hsa-miR-526b-3p	4.88078	4.9162	4.77119	4.7408	4.83516
145641	hsa-miR-369-5p	4.99724	5.01115	4.99577	4.86255	4.95587
145842	hsa-miR-658	4.90848	5.04163	5.1737	5.0907	4.88301
146086	hsa-miR-30a-5p	8.27938	8.37932	8.32591	8.2421	7.72115
145905	hsa-miR-518a-5p/hsa-miR-527	4.85114	4.8272	4.80131	4.95608	4.92393
147854	hsa-miR-548u	4.58838	4.72843	4.62717	4.78071	4.6537
147835	hsa-miR-3143	4.46625	4.39017	4.38211	4.39176	4.4207
147796	hsa-miR-4327	5.35114	5.38602	5.32272	5.38193	5.38643
147776	hsa-miR-4317	8.65328	8.67428	8.57896	8.40824	7.74251
147840	hsv2-miR-H9-3p	7.2042	6.8293	7.19228	6.94457	7.36688
147901	kshv-miR-K12-7-5p	4.99195	4.98226	4.84869	4.92834	4.83205
147941	hsa-miR-3160-3p	4.45842	4.4218	4.42053	4.51012	4.57457
147767	hsa-miR-4279	9.68427	9.45085	9.76983	10.4722	11.0128
147832	hsa-miR-4326	5.13172	5.32008	5.34042	5.1626	5.36841
147851	hsa-miR-3201	5.81943	5.67596	5.69973	6.13879	6.28947
147706	hsa-miR-4255	5.40366	5.24957	5.16397	5.37452	5.40256
147821	hsa-miR-3169	5.70039	5.77173	5.75488	5.5962	5.59851
147654	hsa-miR-3138	5.45562	5.49562	5.45475	5.14176	5.54654
147623	hsa-miR-4304	5.10153	4.58257	4.59917	4.56837	4.62013
147836	hsv2-miR-H7-5p	5.82073	5.35016	5.42192	6.10106	6.47115
148683	hsa-miR-888-3p	5.06114	5.20754	5.10403	5.0324	5.00949
148467	hsa-miR-3939	4.76014	4.65714	4.64133	4.61051	4.55393
147986	hsa-miRPlus-K1303*	5.52369	5.67788	5.71211	5.8754	5.69334
148387	hsa-miR-3942-5p	4.73026	4.80428	4.82878	4.7564	4.67188
148285	hsa-miR-3941	8.72271	8.76476	8.66717	8.71601	9.20123
148466	hsa-miR-3937	5.52508	5.29631	5.22847	5.33702	5.36921
148682	hsa-miR-483-3p	9.71403	9.77755	9.86141	10.0937	10.7666
148264	hsa-miR-3665	5.33415	5.36486	5.66987	5.36036	5.25957
148640	hsa-miR-34b-3p	5.29096	5.34384	5.25918	5.2028	5.50529
148327	hsa-miR-3651	9.34963	9.55113	9.10767	9.16201	9.29534
147555	hsv2-miR-H19	5.27903	5.24029	5.17951	5.20026	5.20837
148012	hsa-miR-203b-3p	4.72375	4.78567	4.83165	4.70789	4.75331
148172	hsa-miR-216a-3p	4.98686	5.25968	5.06328	5.30196	5.29257
148661	hsa-miR-486-3p	5.56812	5.57362	5.55391	5.49918	5.58665
145759	hsa-miR-181c-3p	6.05424	6.01014	5.97758	5.91939	5.85952
17835	hsa-miR-450a-5p	5.61991	5.72111	5.60927	5.53448	5.44132
42732	hsa-miR-532-3p	5.78705	5.78166	5.8472	5.73464	5.64097
145734	hsa-miR-33b-3p	4.88497	4.85482	4.9048	4.79991	4.7364
42493	hsa-miR-892b	5.50746	5.55838	5.62182	5.47066	5.45921
168878	hsa-miR-5100	15.6693	15.9835	15.8049	15.8534	15.7475
168605	hsa-miR-4653-3p	5.62265	5.39858	5.56886	5.71354	5.93942
168856	hsa-miR-4494	4.25411	4.28809	4.16156	4.24777	4.17987
168558	hsa-miR-5585-3p	6.05914	5.88663	5.7547	5.85799	5.75174
168700	hsa-miR-5696	5.24158	5.13463	4.86402	5.2199	5.27032
168829	hsa-miR-4794	4.37245	4.38629	4.32959	4.28208	4.23978
168602	hsa-miR-4666a-3p	4.13064	4.20019	4.14385	4.13886	4.1145
168894	hsa-miR-3978	4.07043	4.00599	4.08015	4.10663	4.05936
168918	hsa-miR-4491	4.42073	4.44308	4.3821	5.66031	6.03734
168704	hsa-miR-506-5p	4.83655	4.58811	4.64655	5.01752	5.17391
168708	hsa-miR-296-5p	5.61762	5.59991	5.77061	5.58803	5.65958
168621	hsa-miR-4796-5p	4.5816	4.71491	4.56121	4.47376	4.66771
168670	hsa-miR-4694-5p	5.37511	5.21354	5.09822	5.65773	6.20857
168767	hsa-miR-4681	4.28037	4.36983	4.34651	4.37943	4.39026
168594	hsa-miR-3150b-5p	4.97558	4.9666	4.93915	4.87078	4.85906
168844	hsa-miR-4532	10.6677	10.3274	10.423	10.8341	10.7905
168975	hsa-miR-4528	4.33026	4.33585	4.20946	4.25768	4.26185
168570	hsa-miR-2682-3p	6.67875	6.73312	6.69317	6.69303	6.42356
168649	hsa-miR-3129-3p	4.2677	4.38503	4.27092	4.18391	4.25218
168786	hsa-miR-3618	4.82378	5.13441	4.54898	4.41791	4.48395
169074	hsa-miR-3972	4.61097	4.62212	4.65307	4.50989	4.59987
169106	hsa-miR-4783-3p	6.79709	7.10243	7.49704	6.45694	6.44668
169071	hsa-miR-4639-5p	4.67265	4.60988	4.48631	4.63066	4.59811
168984	hsa-miR-4637	4.0071	4.03452	4.10759	4.07663	4.07871
169265	hsa-miR-4733-3p	5.04121	4.90996	4.99381	4.8543	5.0368
169099	hsa-miR-4790-3p	4.19663	4.18516	4.22967	4.24025	4.24839
169201	hsa-miR-5047	4.4395	4.3157	4.32477	4.29505	4.3335
169132	hsa-miR-382-3p	8.49986	8.67543	8.52006	8.24718	7.58388
169122	hsa-miR-5687	4.32467	4.30461	4.30764	4.32907	4.39265
169227	hsa-miR-3064-5p	5.1059	5.15657	5.13213	4.90339	5.10486
169289	hsa-miR-4692	4.20282	4.28543	4.25245	4.26458	4.21754
169308	hsa-miR-4503	4.87231	4.58454	4.43402	5.38087	5.42329
169282	hsa-miR-4290	8.99135	8.76724	9.02756	9.66866	10.5449
169172	hsa-miR-4445-3p	4.81237	4.54003	4.4135	4.62551	4.49578
169199	hsa-miR-4518	7.19254	7.1503	6.62884	6.85696	6.45844
169034	hsa-miR-642b-5p	9.73203	9.6758	9.88359	10.4664	11.0716
169173	hsa-miR-5590-3p	4.37304	4.45428	4.40837	4.45922	4.3757
169231	hsa-miR-4766-3p	4.28139	4.27123	4.33056	4.29401	4.15659
169315	hsa-miR-4676-3p	4.48094	4.40716	4.49755	4.6375	4.59374
169005	hsa-miR-520b/hsa-miR-520c-3p	5.25534	5.32069	5.26084	4.85094	5.12523
169416	hsa-miRPlus-A1086	4.25037	4.25148	4.18421	4.22538	4.22058
13170	hsa-miR-380-5p	4.43493	4.37811	4.4865	4.43956	4.36563
46324	hsa-miR-320b	10.0973	10.0138	10.2102	10.274	10.462
17676	hsa-miR-152-3p	7.30394	7.49258	7.50338	7.24156	7.06252
17593	hsa-miR-650	4.68334	4.56141	4.59855	4.74708	4.53144
46483	hsa-miR-27a-3p	9.73586	9.72994	9.67412	9.50563	8.8353
46438	hsa-let-7g-5p	11.065	11.022	11.0489	11.0012	10.8108
42703	hsa-miR-490-3p	5.69081	5.33508	5.45761	5.60029	5.84062
17625	hsa-miR-627-5p	5.41011	4.97972	5.1029	6.07521	6.02047
27568	hsa-miR-744-5p	9.17577	9.03479	8.99611	9.26381	9.28596
42478	hsa-miR-593-5p	5.90613	6.03864	6.00794	6.0629	5.96296
42457	hsa-miR-323a-5p	5.07722	5.01669	5.06009	5.00718	4.96498
17589	ebv-miR-BART3-3p	4.91957	4.88004	4.8978	4.82541	4.54443
42832	hsa-miR-638	6.52087	6.47265	6.69385	6.63781	6.74344
46462	hsa-miR-1224-5p	5.82141	5.8013	5.8372	5.85005	5.84374
46822	hsa-miR-1178-3p	5.49566	5.56752	5.66039	5.52029	5.50686
28759	hsa-miR-758-3p	5.45545	5.48279	5.42792	5.44496	5.41414
42496	hsa-miR-181c-5p	7.50223	7.51174	7.39689	7.39525	6.92116
10306	hsa-miR-146b-5p	6.43805	6.46261	6.56104	6.50086	6.30463
17882	hsa-miR-20b-3p	7.84934	7.95688	7.54199	7.4266	7.24298
27551	hsa-miR-612	5.93839	6.28046	6.28237	5.97188	5.83678
42504	hsa-miR-593-3p	5.90052	5.77554	5.77786	5.87821	5.8211
42897	ebv-miR-BART15	5.79077	5.42385	5.70453	5.596	5.74284
42874	hsa-miR-16-2-3p	6.4279	6.46615	6.38176	6.26535	6.02539
17490	hsa-miR-571	5.62748	5.56158	5.57625	5.57366	5.60208
46565	hsa-miR-1207-5p	5.11927	5.46898	5.60856	5.27036	5.43578
15619	hsa-miR-649	5.26465	5.40817	5.37925	5.21724	5.27454
10943	hsa-miR-136-5p	5.75047	5.62895	5.66731	5.7556	5.79488
10977	hsa-miR-183-5p	7.70281	7.74439	7.55529	6.45257	6.06377
42530	hsa-let-7a-2-3p	6.12961	6.12335	5.8843	6.08096	5.998
10990	hsa-miR-196a-5p	5.71558	5.8144	5.84309	5.74995	5.76583
14285	hsa-miR-487b-3p	8.15881	8.47073	8.43557	7.88381	6.9899
27546	hsa-miR-380-3p	5.37891	5.46194	5.46115	5.31162	5.26682
31026	hsa-miR-101-3p	10.7601	10.5017	10.5834	10.3284	10.0032
11040	hsa-miR-29b-3p	9.10953	9.14173	9.06825	9.19095	8.00155
13130	hsa-miR-517-5p	4.85138	4.90187	4.71634	4.89556	4.86906
11138	hsa-miR-506-3p	5.29165	5.41702	5.38902	5.39993	5.34077
146045	hsv2-miR-H4-5p	5.06733	5.07018	5.07783	4.96452	5.11753
145987	hsa-miR-2054	5.422	5.49411	5.59227	5.42561	5.42596
146111	hsa-miR-767-5p	9.32693	9.39685	9.22919	9.35791	9.06449
145933	hsa-miR-652-5p	6.40443	5.70849	5.81201	6.41604	6.70408
146058	hsv1-miR-H3-3p	5.76073	5.75022	5.75639	5.74047	5.74969
145666	SNORD110	9.61345	9.70463	9.17706	9.31091	9.49138
146098	hsv1-miR-H5-3p	6.71132	6.62774	6.39527	7.06538	6.79603
146161	hsa-miR-2115-3p	7.11928	7.22131	6.95171	6.68067	6.63478
146168	hsa-miR-1912	5.3024	5.3445	5.49185	5.37609	5.31084
146090	hsv1-miR-H7-3p	7.79943	7.3924	7.67131	8.14119	8.55398
145736	hsa-miR-605-5p	5.54536	5.70554	5.61841	5.43974	5.3546
145721	hsa-miR-875-5p	4.55798	4.63405	4.55951	4.64948	4.62075
145693	hsa-miR-92a-3p	10.9024	10.8121	10.8001	10.9268	10.8312
145962	hsa-miR-639	5.66453	5.49134	5.70528	5.59043	5.64033
145705	hsa-miR-431-5p	5.77078	5.80773	5.81709	5.73356	5.754
145727	hsa-miR-501-3p	5.36868	5.23887	5.3972	5.30903	5.28377
145637	hsa-miR-187-3p	5.60608	5.51765	5.66814	5.65632	5.68835
145748	hsa-miR-518f-3p	4.48302	4.46922	4.59647	4.4692	4.48784
147193	hsa-miR-572	4.81416	4.76231	4.68395	4.77558	4.84041
147608	hsa-miR-4307	5.32639	5.33626	5.32847	5.28467	5.34697
147872	hsv2-miR-H13	4.71702	4.77776	4.96812	4.86176	4.99779
147938	hsa-miR-4287	5.17594	5.16702	5.17121	5.15871	5.11506
147814	hsa-miR-3159	4.44612	4.40434	4.58571	4.65943	4.63505
147760	hsa-miR-4316	5.22037	4.8648	5.00108	4.92908	5.07755
147544	hsa-miR-4314	5.0832	4.90831	5.33502	5.17615	5.21776
147830	hsv1-miR-H18	6.22747	6.14013	6.5745	6.09127	5.93759
147671	hsa-miR-4323	5.89006	5.95277	5.89844	5.88007	5.88191
147897	hsa-miR-3136-5p	5.64017	5.68544	5.72781	5.65021	5.54509
147698	hsv2-miR-H22	5.4364	5.40178	5.54553	5.51586	5.06451
148627	hsa-miR-615-5p	5.25472	5.11986	5.27223	5.24975	5.19553
148669	hsa-miR-185-3p	5.29392	5.2777	5.34116	5.67004	5.73849
148687	hsa-miR-1908-5p	8.55704	8.06749	8.52454	8.7148	9.13547
148234	hsa-miR-3667-5p	9.27863	8.88164	8.82633	9.22347	9.41999
148677	hsa-miR-637	4.98529	4.8831	5.12635	5.14645	4.85959
148654	hsa-miR-184	4.62071	5.01181	5.272	4.9933	5.08276
148079	hsa-miR-3673	4.80638	4.88937	4.81465	4.98983	5.0866
148474	hsa-miR-3622a-5p	5.27484	5.2795	4.97851	5.16851	5.28611
148625	hsa-miR-941	5.65183	5.6676	5.75226	5.66739	5.55634
147640	kshv-miR-K12-10a-5p	4.97651	5.20835	5.22932	5.13161	5.052
147318	hsa-miR-3660	5.39614	5.45011	5.17628	5.38194	5.30709
147666	hsa-miR-4277	4.76162	4.68563	4.83014	4.84793	4.78497
148181	hsa-miR-203b-5p	5.36831	5.35223	5.39889	5.42647	5.33334
148386	hsa-miR-219b-5p	5.16342	5.16929	5.09136	5.3067	5.37071
148284	hsa-miR-208b-3p	5.36573	5.06228	5.15548	4.83181	4.74882
11164	hsa-miR-519e-3p	6.44602	6.66569	6.69161	6.46893	5.87268
17886	hsa-miR-301b	9.19904	9.14902	9.16748	9.15053	8.89965
168684	hsa-miR-5010-5p	4.58452	4.61032	4.59756	4.67588	4.64294
168679	hsa-miR-4763-3p	4.58272	4.73233	4.52968	4.68354	4.88512
168718	hsa-miR-4684-3p	4.21312	4.0834	4.14129	4.12181	4.2023
168945	hsa-miR-326	5.56286	5.4826	5.49509	5.61556	5.56564
168964	hsa-miR-4450	5.95272	5.837	5.72803	6.03052	6.20005
168932	hsa-miR-5094	4.46045	4.56754	4.47774	4.498	4.40239
168934	hsa-miR-4999-5p	4.91705	4.94243	4.84454	4.7809	4.83508
168795	hsa-miR-4706	4.45574	4.50855	4.5423	4.48277	4.81541
168755	hsa-miR-4479	4.07084	4.09847	4.09503	4.0946	4.12382
168827	hsa-miR-548ac	4.20232	4.23311	4.22297	4.15526	4.16635
168676	hsa-miR-499b-5p	4.56785	4.73528	4.59726	4.60039	4.50097
168852	hsa-miR-4764-5p	5.92347	5.791	5.75299	5.9424	6.15677
168611	hsa-miR-4753-3p	5.98351	6.17839	6.23136	6.28708	6.1666
168572	hsa-miR-4507	6.06672	5.66172	5.84355	6.79629	7.33772
168743	hsa-miR-548ad	4.25503	4.30209	4.23045	4.22686	4.29641
168812	hsa-miR-875-3p	4.38313	4.45529	4.53277	4.46919	4.46986
169186	hsa-miR-4520a-3p	4.23958	4.18946	4.14319	4.15674	4.18396
169118	hsa-miR-5009-3p	4.36475	4.49359	4.80914	5.06087	4.39469
169320	hsa-miR-4468	8.06607	7.99106	7.94908	8.10105	7.98768
169321	hsa-miR-4691-3p	4.18115	4.20729	4.13598	4.18456	4.19972
169070	hsa-miR-4695-3p	11.0287	11.1914	11.3149	11.0311	10.6102
169113	hsa-miR-4755-5p	4.67052	4.63998	4.78142	4.68618	4.62544
169182	hsa-miR-4728-3p	6.95264	7.13636	7.18582	7.11319	7.38913
169036	hsa-miR-4745-3p	4.39626	4.40819	4.33736	4.38995	4.41827
169230	hsa-miR-4747-3p	4.45392	4.44364	4.51412	4.4122	4.36969
169157	hsa-miR-4755-3p	4.40562	4.34659	4.26518	4.2947	4.35896
169000	hsa-miR-5707	3.95468	4.00823	4.10611	4.05546	4.07548
169319	hsa-miR-3136-3p	8.15942	8.05657	7.84407	8.52248	8.98086
168996	hsa-miR-4524a-3p	4.58625	4.56961	4.85302	4.5717	4.59406
169064	hsa-miR-4778-3p	5.77501	5.80464	5.71884	5.69717	5.72238
169112	hsa-miR-4727-3p	4.72167	4.65906	4.75557	4.6954	4.65297
169169	hsa-miR-5684	11.3393	11.6867	11.7223	12.0289	11.9033
168987	hsa-miR-4523	4.28919	4.33448	4.29162	4.30422	4.33705
169365	hsa-miR-3974	4.39023	4.33949	4.36624	4.40058	4.30854
169160	hsa-miR-4633-3p	4.19376	4.22968	4.21244	4.20366	4.25799
168992	hsa-miR-5092	4.25158	4.29392	4.26487	4.1777	4.2264
46340	hsa-miR-1289	5.09073	5.0529	5.2156	4.93585	5.0202
46627	hsa-miR-1271-5p	5.85368	5.82126	5.90765	5.82511	5.77312
42750	hsa-miR-636	7.4567	7.50541	7.13936	6.96698	6.46068
42717	hsa-miR-92b-5p	4.56186	4.54745	4.34176	4.37103	4.33811
11045	hsa-miR-302c-5p	6.68231	6.78714	6.79113	6.51661	6.2771
42640	hsa-miR-20b-5p	11.1758	11.1434	11.1743	11.1356	10.7326
17562	ebv-miR-BHRF1-2-5p	4.44168	4.40413	4.40229	4.41783	4.34402
10937	hsa-miR-132-3p	6.33942	6.49466	6.87082	7.0704	6.77649
32731	hsa-miR-190b	5.51876	5.70209	5.78837	5.66482	5.57571
17359	ebv-miR-BART4-5p	5.2115	4.95028	5.12994	5.12377	5.21582
19016	hsa-miR-217	4.61186	4.45083	4.43402	4.43817	4.45882
46684	hsa-miR-1225-3p	5.01321	5.03642	5.16415	4.87865	5.02104
46531	hsa-miR-1231	5.17647	5.4606	5.54873	5.45179	5.35985
17571	kshv-miR-K12-11-3p	5.32078	5.33828	5.37027	5.30418	5.39925
46556	hsa-miR-623	5.5966	5.5384	5.59017	5.5361	5.74754
27838	hsa-miR-302d-3p	5.58521	5.75119	5.78391	5.58385	5.65733
42700	hsa-miR-631	4.81844	4.75446	4.93469	4.74534	4.7333
17508	hcmv-miR-UL112-3p	5.23007	5.19612	5.45966	5.45899	5.68064
42778	hsa-let-7g-3p	4.97233	4.9272	4.92637	4.94304	4.84011
17463	hsa-miR-151a-3p	7.83422	7.95178	7.98589	7.82169	7.58984
46944	hsa-miR-1297	8.49471	8.42273	8.32848	8.29312	7.38021
46860	hsa-miR-1205	5.65829	5.74212	5.78298	5.71673	5.69068
46661	hsa-miR-1294	5.80504	5.72578	5.83285	5.7169	5.75894
42541	hsa-miR-302a-5p	5.22971	5.13855	5.25489	5.23979	5.31817
11058	hsa-miR-325	5.62758	5.6963	5.84327	5.66415	5.72952
42744	hsa-miR-23a-3p	10.9148	10.8987	10.8341	10.8094	10.562
14271	hsa-miR-539-5p	5.58506	5.75203	5.76666	5.51749	5.56098
42971	hsa-miR-96-3p	4.63308	4.62559	4.80129	4.61112	4.62982
42502	hsa-miR-204-3p	9.34944	8.48929	8.55179	9.19997	9.58264
29872	hsa-miR-340-5p	8.45875	8.59734	8.54713	8.38815	7.99553
46744	hsa-miR-526b-5p	5.53579	5.65372	5.62676	5.52854	5.34969
11074	hsa-miR-34c-5p	6.12627	6.233	6.24324	6.08605	6.03332
46416	hsa-miR-1293	5.85766	5.76569	5.91071	5.82128	5.82598
46789	hsa-miR-513b-5p	6.84381	6.53971	6.55332	7.31664	7.29599
42522	ebv-miR-BART19-3p	8.29853	7.70342	8.0953	8.42912	8.86651
46622	hsa-miR-518f-5p	4.94774	4.98398	4.99337	5.02015	4.88581
17612	hsa-miR-555	5.34403	5.25967	5.39955	5.2412	5.23264
146005	hsa-miR-3129-5p	5.73464	5.55184	5.59544	5.67804	5.62527
17858	hsa-miRPlus-A1073	6.22781	6.42398	6.41837	6.20063	6.06992
146085	hsa-miR-3170	5.8315	5.94297	6.00275	5.88457	5.83882
146116	hsa-miR-2116-3p	6.04476	6.0564	6.18143	5.95561	5.97776
145980	hsa-miR-939-5p	5.34208	5.27296	5.29402	5.29054	5.42339
145973	hsa-miR-664a-3p	8.09622	8.21411	8.2694	7.75822	7.97202
145965	hsa-miR-518d-3p	4.82005	4.82765	5.05834	4.78605	4.83004
145687	hsa-miR-384	5.23085	5.24715	5.23794	5.27495	5.09415
145651	hsa-miR-99a-3p	5.56571	5.58004	5.40639	5.53596	5.16215
145677	hsa-miR-139-5p	6.33804	6.45306	6.4664	6.52285	6.43651
145633	hsa-let-7d-3p	6.41642	6.3575	6.30041	6.55014	6.74524
146008	hsa-miR-26b-5p	10.4758	10.3814	10.345	10.1555	9.84884
145643	hsa-miR-382-5p	5.8762	5.77222	5.81041	5.81139	5.839
147864	hsv2-miR-H24	5.83292	5.94726	5.99283	5.84274	5.77903
147895	kshv-miR-K12-2-3p	4.78078	4.63659	4.71208	4.73734	4.64571
147953	hsa-miR-491-5p	5.7801	5.79979	5.74979	5.84428	5.91351
147817	hsa-miR-3196	7.93449	7.35348	7.56153	8.07501	8.70114
147831	kshv-miR-K12-1-3p	5.58229	5.559	5.56435	5.74677	6.01592
147898	hsa-miR-2861	4.99073	5.09704	5.12502	5.17796	5.27466
147743	hsa-miR-4275	7.10786	7.38243	7.42467	6.9329	6.66536
147799	hsa-miR-3156-5p	4.79702	4.8162	4.58309	4.73079	4.7689
147763	hsa-miR-4272	4.82042	4.7901	4.9081	4.73962	4.78253
147921	hsa-miR-3131	4.77729	4.75838	4.83493	4.76172	4.91832
148593	hsa-miR-3605-3p	5.4332	5.44586	5.48117	5.41874	5.47597
148058	hsa-miR-3672	4.50644	4.55562	4.67532	4.43329	4.4544
148420	hsa-miR-3607-3p	11.0415	11.0131	10.5179	10.6568	10.8762
148434	hsa-miR-3692-3p	4.9976	5.04024	5.05205	4.923	5.03725
148063	hsa-miR-3713	5.44378	5.23419	5.53632	5.45394	5.39919
148382	hsa-miR-3609	6.33766	6.09526	6.01575	6.46873	6.8949
148465	hsa-miR-3611	7.69819	7.41556	7.49404	8.09889	8.14234
147589	hsa-miR-1193	5.1375	5.27646	5.22917	5.27483	5.34414
147621	hsa-miR-4278	5.12893	5.07353	5.09186	5.11854	5.02819
147633	hsa-miR-3163	4.52856	4.45355	4.49841	4.50733	4.57235
147957	hsa-miR-412-5p	5.31235	5.23697	5.27549	5.19344	5.37147
148380	hsa-miR-3913-5p	5.45649	5.43214	5.53542	5.45159	5.49499
148080	hsa-miR-3921	5.02801	4.9914	5.05218	5.00761	4.91332
148595	hsa-miR-34a-3p	5.50365	5.36943	5.30576	5.23211	5.22416
148089	hsa-miR-208a-3p	4.30533	4.19296	4.38293	4.42456	4.32384
148215	hsa-miR-3591-3p	5.74594	5.65174	5.65262	6.03674	6.75506
13132	hsa-miR-519e-5p	6.74359	6.8124	6.76103	6.66764	6.76886
32711	hsa-miR-633	4.72167	4.72338	4.60805	4.65636	4.62782
42629	hsa-miR-376c-3p	5.63231	5.84278	5.81272	5.57314	5.49978
168734	hsa-miR-4465	4.11627	4.07029	4.18265	4.16265	4.16781
46863	hsa-miR-3157-3p	4.77204	4.5156	4.52582	4.72732	4.84434
168730	hsa-miR-4464	4.28181	4.29012	4.28673	4.31848	4.29682
168644	hsa-miR-4775	5.74568	5.72511	5.77598	5.64636	5.42327
168770	hsa-miR-4699-3p	5.05462	5.03175	5.06192	5.07931	5.1177
168890	hsa-miR-1306-5p	5.38965	5.24387	5.29173	5.47434	5.61532
168877	hsa-miR-5583-5p	4.2044	4.18857	4.12836	4.25523	4.24765
168618	hsa-miR-4783-5p	4.22139	4.16557	4.20561	4.17734	4.17656
168855	hsa-miR-4675	4.33439	4.3295	4.3521	4.28821	4.34779
168919	hsa-miR-4456	11.8348	11.9499	12.1385	11.9948	11.5825
168560	hsa-miR-4676-5p	4.88474	4.8092	4.70367	4.89708	4.94544
168963	hsa-miR-664b-5p	8.63769	8.53705	8.24273	8.16756	8.62418
168671	hsa-miR-3140-5p	4.23973	4.25311	4.40594	4.25638	4.2309
168745	hsa-miR-4667-3p	4.80674	4.98276	4.86396	4.82387	4.83018
168668	hsa-miR-4732-3p	6.58055	6.17606	6.21245	6.77534	7.14901
168839	hsa-miR-4774-3p	4.53799	4.4422	4.47943	4.43749	4.50798
168917	hsa-miR-4511	5.67575	4.6181	4.47435	6.46302	7.2057
168661	hsa-miR-4531	8.50732	8.25044	8.28574	8.64229	9.24328
168776	hsa-miR-4795-3p	7.14175	6.6704	6.73467	7.44309	8.0505
168576	hsa-miR-4693-3p	4.51654	4.42486	4.55161	4.38864	4.49357
169098	hsa-miR-3691-3p	4.29092	4.31398	4.31912	4.33003	4.24337
169107	hsa-miR-4782-5p	4.21095	4.23852	4.22454	4.22474	4.23937
169272	hsa-miR-4419b	9.28502	9.13606	9.16433	9.48824	10.0439
169159	hsa-miR-4521	7.80692	8.2236	7.87805	5.54063	5.62346
169023	hsa-miR-4712-3p	9.00263	8.94269	8.7004	8.80488	8.87256
169194	hsa-miR-4513	5.05925	4.54293	4.72466	5.06934	5.20954
169311	hsa-miR-4714-5p	11.1688	11.2068	10.794	11.0529	11.0579
169156	hsa-miR-4515	4.22553	4.15109	4.27714	4.15276	4.18547
169309	hsa-miR-4802-5p	4.45256	4.30789	4.44403	4.30766	4.35729
169126	hsa-miR-4486	5.05384	4.88954	4.70615	5.12715	5.16166
169083	hsa-miR-371b-3p	6.8969	6.90989	7.14384	6.64106	6.28268
169247	hsa-miR-4477a	5.00014	4.76764	4.69199	4.99677	5.22806
169297	hsa-miR-4777-3p	4.50217	4.47709	4.46872	4.49648	4.63998
168989	hsa-miR-4447	5.61154	5.52039	5.20381	5.64176	5.81438
169092	hsa-miR-548am-3p	4.7348	4.741	4.78687	4.78543	4.76421
169120	hsa-miR-4787-3p	5.24629	5.37976	5.96227	5.42676	5.5936
169256	hsa-miR-4666a-5p	4.41032	4.37286	4.33476	4.2982	4.30282
168998	hsa-miR-4508	7.68206	6.28278	6.77684	8.06397	8.644
168982	hsa-miR-4757-3p	4.39165	4.44138	4.26823	4.32526	4.2773
169419	hsa-miR-300	3.96615	4.10366	4.05127	4.01504	4.09856
169415	hsa-miR-187-5p	3.99385	4.02632	4.03161	4.0906	4.06632
169407	hsa-miR-4301	12.2484	12.4599	12.5081	12.5256	12.2271
42843	hsa-miR-654-5p	5.30057	5.42642	5.61892	4.79095	5.03018
46617	hsa-miR-1197	4.40481	4.50221	4.33017	4.35846	4.37592
17626	hsa-miR-575	4.65451	5.43666	5.23525	5.34661	4.93029
42926	hsa-miR-92a-1-5p	5.40604	5.09716	5.30054	4.68974	4.9427
10928	hsa-miR-125a-5p	10.3367	10.3527	10.3298	10.1284	10.2806
11154	hsa-miR-517c-3p	5.15602	5.30597	5.2045	5.25527	5.14659
42746	hsa-miR-647	5.91529	5.78214	5.75998	6.20354	6.29662
29529	hsa-miR-369-3p	4.99934	4.98603	4.99531	4.93559	4.71143
42782	hcmv-miR-UL148D	6.37618	6.25949	6.44869	6.71884	6.97524
28251	hsa-miR-770-5p	4.74664	4.70646	4.77856	4.64948	4.69279
33902	hsa-miR-128-3p	7.54759	7.66197	7.68691	7.52497	7.33645
42940	hsa-miR-876-5p	9.11296	9.1289	9.28809	8.91431	8.57336
46336	hsa-miR-1284	5.67939	5.58329	5.60677	5.69557	5.84017
42791	hsa-miR-548b-5p	4.99176	4.86893	5.04843	5.07904	5.04189
17445	hsa-miR-610	4.75843	4.77329	4.94902	4.97467	4.95718
11083	hsa-miR-371a-3p	5.24648	5.28842	5.30458	5.21115	5.3095
32608	hsa-miR-761	5.52867	5.43997	5.44597	5.6115	5.75811
42615	hsa-miR-135b-3p	4.791	5.10618	5.25583	5.14121	5.33989
46818	ebv-miR-BART17-5p	4.98628	4.57816	5.15844	4.81987	4.95415
46703	hsa-miR-548e-3p	5.66507	5.65656	5.54669	5.59658	5.53649
17415	ebv-miR-BART10-3p	5.63109	5.27815	5.01369	5.41842	5.11807
17315	kshv-miR-K12-3-3p	5.14515	5.08185	4.96195	4.96704	4.98664
42850	hsa-miR-150-3p	4.82886	4.79613	4.75386	4.63847	4.70995
46300	hiv1-miR-TAR-3p	4.88924	4.65727	4.85945	4.72873	4.74836
31038	hiv1-miR-N367	5.06073	5.12062	5.5066	5.20737	5.13012
46450	hsa-miR-548o-3p	5.42023	5.45159	5.51612	5.2567	5.47626
46695	hsa-miR-1228-3p	5.5627	5.68811	5.69376	5.55235	5.43808
17624	hsa-miR-532-5p	5.82455	5.87517	5.92958	5.7855	5.76249
42666	hsa-miR-26a-2-3p	6.16181	5.82268	5.77256	5.75084	5.66304
42581	hsa-miR-513a-5p	9.16165	8.2627	8.51931	9.77938	10.4749
46223	hsa-miR-1306-3p	5.35002	5.48611	5.51647	5.47426	5.27913
17299	hcmv-miR-UL22A-3p	5.4619	5.51901	5.51595	5.40053	5.40777
19585	hsa-miR-148b-3p	8.62037	8.73124	8.69527	8.55243	8.31959
14272	hsa-miR-542-3p	6.95406	7.18602	7.07078	7.04523	6.56051
42772	hsa-miR-566	4.64516	4.71843	4.69441	4.68349	4.58983
46326	hsa-miR-1233-3p	5.18138	5.71578	5.60273	5.51226	5.51902
42773	ebv-miR-BART17-3p	5.51577	5.52461	5.52879	5.51812	5.48085
27541	hcmv-miR-UL70-3p	4.93217	5.48795	5.27555	5.26489	5.62293
10964	hsa-miR-155-5p	5.86106	5.82769	5.87783	5.94451	5.96749
17332	ebv-miR-BART9-3p	5.27296	5.43131	5.42147	5.28264	5.37108
42507	hsa-miR-202-5p	5.5377	5.62272	5.61683	5.50859	5.50499
19011	SNORD10	11.4161	11.4819	11.3051	11.4112	11.4713
17848	hsa-miRPlus-A1087	5.64224	5.73678	5.72994	5.64459	5.56498
42492	hsa-miRPlus-A1031	5.46776	5.6859	5.51866	5.21548	5.55184
146006	hsa-miR-670-5p	5.2705	5.46942	5.56946	4.97701	5.28973
146166	hsa-miRPlus-G1065-5p	4.67548	4.70125	4.82815	4.87861	4.79952
146089	hsv1-miR-H8-5p	5.80307	5.78738	5.86396	5.77816	5.75378
145844	hsa-miR-374a-5p	9.98978	9.8884	9.83337	9.8515	9.32812
145859	hsa-miR-33a-5p	8.52701	8.84101	8.94009	8.56834	8.16692
105441	hsa-miR-518c-3p	4.69421	4.75174	4.60431	4.62547	4.70665
145827	hsa-miR-200a-5p	5.39039	5.34919	5.27258	5.21313	5.3029
145950	hsa-miR-33b-5p	5.90062	5.96127	6.21959	5.89622	5.98871
145732	hsa-miR-346	5.03829	5.31821	5.26935	5.15607	4.9739
145821	hsa-miR-518c-5p	5.57138	5.42308	5.46905	5.52212	5.5367
145889	hsa-miR-196b-5p	5.50178	5.54375	5.54547	5.45002	5.4675
147794	kshv-miR-K12-8-3p	6.12194	6.13696	6.0674	6.0767	5.89264
147863	hsa-miR-3155a	5.13032	4.99255	5.09518	5.13008	5.21792
147793	hsa-miR-4252	4.95066	4.86582	4.77772	4.86396	4.74922
147801	hsv1-miR-H11/hsv2-miR-H11-3p	4.47203	4.60904	4.51214	4.58847	4.64586
147554	hsa-miR-4273	4.83433	5.08765	4.79302	5.05886	5.15014
147826	hsa-miR-3153	4.85524	4.79755	4.9952	4.77274	4.98444
147803	hsv2-miR-H10	7.06547	6.63548	7.0905	7.28179	7.36691
147537	hsa-miR-4264	4.34615	4.45372	4.43343	4.40222	4.38578
147795	hsa-miR-3186-3p	5.39777	5.19598	5.27934	5.21837	5.40511
147673	hsa-miR-4262	5.40345	5.47735	5.37033	5.33583	5.20418
147884	hsv2-miR-H25	6.41145	6.2086	6.49009	6.90623	7.03513
147929	hsa-miR-1273c	4.72589	4.68305	4.70605	4.85115	4.85066
148239	hsa-miR-3916	4.72145	4.73702	4.67625	4.72264	4.76597
148691	hsa-miR-602	4.36708	4.45473	4.36548	4.41138	4.51403
147376	hsa-miR-3679-5p	4.98394	5.19915	5.00256	5.3666	5.23952
147572	hsa-miR-3120-3p	5.20947	4.82046	5.08066	4.87669	5.38508
148398	hsa-miR-3908	4.50425	4.60018	4.59772	4.59722	4.5237
148241	hsa-miR-3649	4.81849	5.09145	5.10418	5.04467	5.05743
148147	hsa-miR-181b-3p	5.481	5.43285	5.3759	5.4906	5.3669
148289	hsa-miR-3675-5p	4.9383	4.82457	4.96797	5.05585	4.88778
147964	hsa-miRPlus-J1005	5.197	5.31728	5.27442	5.23345	5.41004
148489	hsa-miR-3674	4.57153	4.615	4.67495	4.6208	4.68725
148038	hsa-miR-3679-3p	7.50578	7.8102	7.78133	7.30562	7.18602
148637	hsa-miR-198	4.8233	5.30234	5.20607	5.31467	4.92223
148388	hsa-miR-3677-3p	4.94874	4.85652	4.75698	4.81169	4.83026
147602	hsa-miR-2682-5p	4.74708	4.80119	4.9153	4.95527	4.96006
146158	hsa-miR-3202	7.29653	7.36737	7.36259	7.30828	7.37896
11155	hsa-miR-518a-3p	4.82581	4.89178	4.93882	4.85273	4.83832
168579	hsa-miR-5706	4.36747	4.37171	4.35415	4.34247	4.29101
168690	hsa-miR-4466	4.54733	4.54237	4.57825	4.54647	4.6844
168698	hsa-miR-3127-3p	5.56218	5.71281	5.53453	5.55511	5.47416
46808	hsa-miR-4485	5.85509	5.79893	6.06745	7.52538	7.65639
168843	hsa-miR-5694	4.23114	4.19451	4.20388	4.2177	4.13233
168732	hsa-miR-5011-5p				3.95029	4.04475
168674	hsa-miR-4716-5p	6.89473	7.04997	6.88731	6.95807	7.37322
168575	hsa-miR-4763-5p	4.5058	4.55433	4.5236	4.45096	4.52906
168756	hsa-miR-548al	4.4289	4.43148	4.47512	4.50241	4.46437
168665	hsa-miR-3619-3p	4.56898	4.51268	4.61051	4.53545	4.58596
168862	hsa-miR-1343-3p	4.57589	4.65739	4.57294	4.58894	4.59093
168943	hsa-miR-4769-3p	5.69405	5.80502	5.76587	5.78372	5.69644
168598	hsa-miR-5007-3p	6.18117	5.97463	5.90576	6.90652	6.35651
168940	hsa-miR-5579-5p	4.05808	4.04026	4.14559	4.17365	4.13432
168735	hsa-miR-5586-3p	4.78754	4.84653	4.80395	4.89081	4.94106
46762	hsa-miR-3928-3p	4.36324	4.35824	4.36277	4.43676	4.33867
168642	hsa-miR-642b-3p	7.39914	7.29657	7.62963	6.87193	6.3433
168909	hsa-miR-3152-5p	5.90956	5.78549	5.72513	6.5238	6.92713
168872	hsa-miR-24-1-5p	7.85879	7.74868	7.82009	7.28064	6.90711
169192	hsa-miR-4437	4.55104	4.44169	4.35493	4.37106	4.53735
169019	hsa-miR-4524a-5p	4.49662	4.38605	4.28256	4.49666	4.56192
169312	hsa-miR-548an	7.98089	7.23971	6.86141	6.66015	6.56525
169299	hsa-miR-4538	4.87815	4.69619	4.75718	4.72703	4.70315
169066	hsa-miR-4802-3p
169109	hsa-miR-5003-5p	4.43693	4.575	4.51833	5.04286	5.03416
169006	hsa-miR-4527	4.30874	4.11101	4.24535	4.16472	4.17536
169018	hsa-miR-4640-5p	4.82557	4.64633	4.69487	4.80157	5.0005
169009	hsa-miR-548ap-5p/hsa-miR-548j-5p	7.54811	7.79173	7.37896	7.53541	7.50802
169142	hsa-miR-550a-5p	5.36661	5.04406	4.66805	5.37621	4.89431
169295	hsa-miR-4725-3p	5.70415	5.35573	5.68725	5.89013	5.95514
169370	hsa-miR-4693-5p	4.31154	4.17562	4.20396	4.21325	4.21263
168995	hsa-miR-4791	10.8206	10.6018	10.4278	10.6091	10.66
168976	hsa-miR-3135b	5.08637	4.81972	4.84873	5.13266	5.30848
169016	hsa-miR-4743-5p	5.32933	4.60551	4.72972	4.80085	5.16837
169154	hsa-miR-4803	4.63986	4.58372	4.60782	4.73131	4.75579
169050	hsa-miR-4787-5p	11.2183	10.8643	11.3292	11.5604	12.1466
169372	hsa-miR-5011-3p	4.1843	4.15822	4.17426	4.11917	4.13833
169133	hsa-miR-4537	4.31216	4.33857	4.28665	4.34969	4.58766
169339	hsa-miR-5579-3p	4.21745	4.29351	4.2427	4.23818	4.26207
169397	hsa-miR-3184-5p	4.52453	4.40856	4.46806	4.41397	4.43506
46210	hsa-miR-1249	6.49684	6.52679	6.48073	6.38163	6.19032
42543	hsa-miR-608	4.90917	4.73647	4.80342	4.71102	4.7962
42923	hsa-miR-30c-5p	10.6923	10.4344	10.3935	10.2631	10.2056
42633	hsa-miR-885-3p	5.16724	4.59548	4.82805	5.13358	4.98746
42808	hsa-miR-874-3p	7.80273	8.07732	8.39615	7.13361	7.02681
45775	hsa-miR-1279	5.51521	5.66356	5.63132	5.49704	5.4865
17810	hsa-miR-29b-1-5p	6.49971	6.46659	6.42992	6.35072	6.37637
17353	hsa-miR-609	5.43229	5.56949	5.50013	5.40588	5.42474
42584	hsa-miR-432-3p	5.26048	5.34292	5.27644	5.24456	5.24205
42446	hsa-miR-576-5p	5.84245	5.96567	5.96571	6.19552	6.62674
10975	hsa-miR-182-5p	4.8932	5.00876	5.12167	5.2415	5.11894
17437	kshv-miR-K12-7-3p	4.88467	4.94867	4.88352	4.82707	4.78577
46356	hsa-miR-30b-3p	5.94714	6.23147	5.91226	5.76383	5.72029
33596	hsa-miR-126-5p	6.94764	7.22823	7.22932	6.93479	6.59058
29190	hsa-miR-708-5p	8.90146	8.92329	8.94422	9.03481	8.90742
14962	hsa-miR-581	5.35549	5.71914	5.62444	5.52331	5.56453
17946	hsa-miR-192-3p	5.43788	5.58195	5.54016	5.47231	5.40321
17563	hsa-miR-644a	5.32146	5.49327	5.54154	5.19709	5.24158
17623	ebv-miR-BART14-3p	5.52018	5.51502	5.46691	5.56604	5.5557
11121	hsa-miR-489-3p	5.58391	5.56804	5.53665	5.7993	5.94449
46929	hsa-miR-548n	5.56361	5.61326	5.62482	5.63618	5.55711
42663	hsa-miR-20a-3p	7.92271	7.88483	7.82424	7.39217	7.13685
10988	hsa-miR-194-5p	6.15124	6.26158	6.26786	6.24338	6.01084
14854	hsa-miR-569	5.38461	5.54468	5.64284	5.20181	5.47902
32946	hsa-miR-486-5p	5.99086	6.32429	6.40639	6.07404	6.10724
46735	hsa-miR-1179	6.00773	6.059	5.92509	5.78266	5.7084
46479	hsa-miR-1304-5p	6.81013	6.90271	6.87518	7.119	7.48671
31076	hsa-miR-559	4.74316	4.74688	4.74441	4.67071	4.68085
42557	hsa-miR-624-5p	5.54183	5.6571	5.58364	5.45849	5.51052
27537	ebv-miR-BART13-3p	7.48219	7.73629	7.91314	7.37932	7.24935
42553	hsa-miR-216a-5p	5.20822	5.07267	5.30061	5.24962	4.68461
32891	hsa-miR-769-5p	7.00676	7.2178	7.20081	6.97514	6.92025
11245	hsa-miR-433-5p	8.65996	8.67135	8.64589	8.64916	8.48956
31867	hsa-miR-145-3p	5.51165	5.67149	5.22385	5.48212	5.13869
146165	hsa-miR-1973	9.00007	8.70949	8.92329	10.426	10.9079
146096	hsa-miR-764	5.17842	5.23111	5.20509	5.15419	5.14539
146151	hsa-miR-449c-5p	5.12441	5.17895	5.01145	5.07954	5.15663
146173	hsa-miR-2114-3p	5.08467	5.16151	5.11905	5.08919	4.87736
17932	hsa-miR-381-5p	5.6422	5.60395	5.66945	5.61921	5.54561
146136	hsa-miR-518d-5p/hsa-miR-520c-5p/hsa-miR-526a	5.64131	5.74252	5.72387	5.67945	5.46873
145852	hsa-miR-210-3p	8.3948	8.76513	8.79215	8.40797	8.34131
145742	hsa-miR-935	6.66029	6.62973	6.65341	6.49925	6.57422
145750	hsa-miR-614	4.70722	4.69457	4.81756	4.84618	4.84647
145981	hsa-miR-1285-3p	7.73873	8.25859	8.42274	8.59584	8.47416
145634	hsa-miR-132-5p	6.06673	6.39054	6.82553	6.52489	6.39387
145847	hsa-miR-766-3p	6.1634	6.17417	6.31726	6.17656	6.43509
147954	hsa-miR-4318	5.43506	5.38799	5.44545	5.38067	5.22065
147902	hsa-miR-3193	5.15252	5.17811	5.23694	5.14708	5.13918
147751	hsa-miR-4274	6.5399	6.73504	6.72547	6.46942	6.3988
147979	hsa-miR-3150a-3p	4.94679	5.16295	5.03469	4.9877	4.93051
147540	hsa-miR-4310	4.92431	4.83615	4.81147	4.82583	4.93545
147828	hsa-miR-3121-3p	5.7324	5.32355	5.52369	4.75467	4.90612
147564	hsa-miR-4266	4.9357	5.05779	4.92739	4.91499	4.71516
147614	hsa-miR-4299	7.53788	7.24402	7.40107	8.19784	8.31983
147822	hsv2-miR-H23-5p	4.83771	4.88423	4.7922	4.79661	4.80846
147780	hsa-miR-4267	5.04911	4.97835	4.96992	4.91892	4.89043
148351	hsa-miR-3945	5.26981	5.15235	4.98471	5.12297	5.22292
148454	hsa-miR-3682-3p	4.90512	4.83202	5.15367	5.01645	5.11733
148282	hsa-miR-3714	5.59401	5.68624	5.76965	5.55621	5.5823
148039	hsa-miR-3925-5p	4.4432	4.45318	4.49372	4.46516	4.51899
148601	hsa-miR-3617-5p	4.52346	4.57653	4.69308	4.67517	4.59327
148471	hsa-miR-152-5p	4.94236	5.38802	5.09511	4.94229	5.10606
147638	hsv2-miR-H12	4.73163	4.86101	4.86215	4.75506	4.84874
147600	hsa-miR-4292	5.67928	5.73013	5.75088	5.61271	5.59362
147707	hsa-miR-3154	4.81446	5.22478	4.91714	5.12414	5.16157
148371	hsa-miR-3620-3p	5.53278	5.6717	5.61985	5.61505	5.44852
148227	hsa-miR-1251-3p	5.40504	5.4915	5.57026	5.1635	5.46134
148192	hsa-miR-421	7.07851	7.03453	6.98232	6.88791	6.8012
46264	hsa-miR-298	6.16409	6.14815	6.06366	6.37393	6.46344
42738	hsa-miR-340-3p	6.9812	6.95352	6.90209	6.99578	6.92508
168631	hsa-miR-4723-5p	4.79294	4.79723	4.81727	4.83009	5.0777
168952	hsa-miR-4781-3p	3.98338	4.08974	4.13583	4.16499	4.16942
168564	hsa-miR-548at-5p	4.55066	4.46027	4.41937	4.44376	4.55819
168595	hsa-miR-1185-2-3p	5.4726	5.72889	5.8308	5.455	5.47468
168622	hsa-miR-4652-5p	4.5415	4.45922	4.50052	4.56077	4.48405
168571	hsa-miR-550b-2-5p	6.02448	5.98895	5.67331	5.8803	5.72465
168727	hsa-miR-4426	5.71748	5.48824	5.36999	5.89055	6.34043
168951	hsa-miR-548as-3p	10.6626	10.4255	10.1879	10.1427	10.4576
168800	hsa-miR-4724-5p	4.41039	4.37458	4.3717	4.39448	4.43976
168567	hsa-miR-3177-5p	4.25388	4.26654	4.26745	4.28338	4.25963
168748	hsa-miR-320e	7.74249	7.73804	7.87901	7.94607	7.54022
168655	hsa-miR-5588-5p	4.84055	4.52062	4.50239	4.44757	4.59412
168725	hsa-miR-4700-5p	4.61112	4.59573	4.5393	4.69304	4.77542
168691	hsa-miR-3677-5p	4.31329	4.33311	4.27769	4.2575	4.31275
168626	hsa-miR-4662a-5p	4.3496	4.37584	4.49114	4.39911	4.46437
168900	hsa-miR-4721	4.57076	4.6574	4.53492	4.64107	4.63586
168736	hsa-miR-4796-3p	5.38204	5.06771	4.70743	5.43101	5.57398
168971	hsa-miR-4449	6.31283	5.88524	5.837	5.85022	6.00847
168875	hsa-miR-5091	4.37714	4.39058	4.27879	4.35468	4.36029
168999	hsa-miR-4749-3p	4.92514	4.85942	4.97755	4.69405	4.7569
169139	hsa-miR-5192	4.4802	4.4591	4.41181	4.59266	4.38984
169218	hsa-miR-5189-5p	4.62163	4.4025	4.40331	4.50209	4.5684
169101	hsa-miR-4469	4.35976	4.66432	4.48562	4.61247	4.49575
169119	hsa-miR-4786-3p	4.26543	4.3456	4.35109	4.29181	4.3732
169367	hsa-miR-4444	4.71457	4.47318	4.41308	4.82512	4.86014
169087	hsa-miR-149-3p	8.5815	7.99753	8.12415	8.34019	8.44855
169081	hsa-miR-4707-3p	4.72753	4.80049	4.74841	4.80084	4.81186
169033	hsa-miR-5680	4.33732	4.40303	4.28665	4.28203	4.45443
169027	hsa-miR-3973	4.03374		3.97408	4.0524	4.03127
169004	hsa-miR-4798-5p	4.67786	4.53546	4.69425	4.53958	4.55978
169055	hsa-miR-3529-5p	5.01867	4.94219	4.80008	4.86801	4.78228
169255	hsa-miR-4708-5p	4.46206	4.5478	4.4601	4.43385	4.44259
169359	hsa-miR-3160-5p	5.15289	5.06716	4.94799	4.9977	5.23798
169141	hsa-miR-4423-3p	4.95108	4.91705	4.75799	5.28973	5.09328
169048	hsa-miR-4736	4.48094	4.61415	4.48728	4.4701	4.74073
168997	hsa-miR-5584-5p	4.19813	4.31992	4.27783	4.30457	4.46508
169273	hsa-miR-548ar-3p	4.4232	4.38768	4.41673	4.3593	4.33955
169303	hsa-miR-378g	4.60503	4.36799	4.354	4.39463	4.33622
169138	hsa-miR-4504	4.79113	4.45938	4.36041	4.52429	4.50717
169420	hsa-miR-193b-5p	4.64603	4.75886	4.55458	4.73021	4.56133
169408	hsa-miR-181d-5p	9.4877	9.32324	9.38639	9.3596	9.22015
42576	hsa-miR-342-5p	6.03351	5.98153	5.90799	6.05166	6.16685
46869	hsa-miR-1258	5.68884	5.60202	5.82316	5.86156	5.75438
11004	hsa-miR-203a	5.70731	5.7645	5.73023	5.5001	5.30619
19588	hsa-miR-17-3p	8.6811	8.70979	8.75899	8.58426	8.20842
46732	hsa-miR-1264	10.8018	10.8807	10.962	10.7294	10.2199
29328	hsa-miR-582-3p	4.55399	4.64824	4.60574	4.48775	4.46351
42622	hsa-miR-579-3p	4.84871	4.81478	4.79046	4.67865	4.69941
46404	hsa-miR-1244	5.76412	5.67693	5.76874	5.80728	5.7208
17875	hsa-miR-500a-5p	5.86743	5.82532	5.87604	5.8683	5.87163
42572	hsa-miR-154-3p	4.97604	5.19363	5.22131	5.0649	4.76535
29577	hsa-miR-374a-3p	6.09586	6.08655	6.07781	5.7783	5.61712
46625	hsa-miR-1303	5.2654	5.22685	5.16342	5.3007	5.28037
10995	hsa-miR-199a-3p/hsa-miR-199b-3p	10.9947	10.9419	10.9444	10.8355	10.567
27549	hsa-miR-548d-3p	5.01145	5.09474	5.03823	4.95921	4.9236
11182	hsa-miR-98-5p	10.3479	10.3957	10.3018	10.0691	9.60908
27536	hsa-miR-190a-5p	9.15879	9.03075	9.09442	8.83627	8.4277
42837	hsa-miR-577	5.42643	5.41688	5.31217	5.25137	4.80245
46788	hsa-miR-1299	7.24444	7.24838	7.08527	7.3025	7.57451
11061	hsa-miR-329-3p	5.50311	5.30231	5.50722	5.448	5.4538
17349	hsa-miR-595	5.80277	5.78922	5.81723	5.77744	5.81256
46766	hsa-miR-1208	4.89039	5.06217	5.29194	5.19954	5.09427
46320	hsa-miR-31-3p	4.81188	4.79514	4.7643	4.73797	4.68182
11065	hsa-miR-335-5p	6.22386	6.2743	6.13857	5.80766	5.62809
10925	hsa-miR-10b-5p	11.1395	11.0642	11.1291	11.1716	10.9297
46872	hsa-miR-1262	5.0204	5.13282	4.99845	5.1018	5.18554
21702	hsa-miR-219a-1-3p	4.81277	5.25837	5.37584	5.20313	5.03299
46246	hsa-miR-1226-5p	4.97941	4.96024	5.0599	4.91288	4.99549
46640	hsa-miR-1257	4.77392	5.23961	5.01827	5.35034	5.25938
11022	hsa-miR-221-3p	9.17178	9.58865	9.32693	9.16141	8.11162
42627	hsa-miR-212-3p	5.51349	5.4406	5.28709	5.60377	5.53986
45745	hsa-miR-302f	5.33829	5.40759	5.41695	5.37022	5.26766
10936	hsa-miR-130b-3p	9.49011	9.38398	9.48732	9.47378	9.31265
17851	hsa-miR-200c-5p	5.59508	5.51442	5.59135	5.44703	5.42879
42906	ebv-miR-BHRF1-1	6.21173	6.11324	6.37261	6.21323	6.2381
42730	hsa-miR-423-3p	9.23781	9.09412	9.08276	9.18622	9.19475
17825	hsa-miR-338-5p	5.76146	5.76867	5.61468	5.77616	5.74808
146109	hsa-miR-1910-5p	4.78103	4.82081	4.88753	4.75927	4.84416
146046	jcv-miR-J1-5p	4.9473	5.04598	5.09263	5.09547	5.23632
19606	SNORD12	8.80611	8.91045	8.59134	8.68765	8.93824
146196	hsa-miR-711	6.22028	6.02311	6.04622	6.58984	6.58086
42839	hsa-miR-135a-5p	9.53443	9.3618	9.51065	9.25026	8.95976
146103	hsa-miR-1913	6.67827	6.50242	6.80249	6.46195	6.23974
146149	hsv2-miR-H2	4.6375	4.67407	4.73882	4.78136	4.70047
145686	hsa-miR-548c-3p	4.93813	4.88162	4.9745	4.90077	4.91376
145819	hsa-miR-520c-3p	5.30818	5.25006	5.30371	5.17902	5.23432
145724	hsa-miR-887-3p	4.8595	5.06619	5.07053	5.08163	4.87287
145753	hsa-miR-484	7.01722	7.03768	7.22956	7.16769	7.14303
145974	hsa-miR-200b-5p	5.02074	5.33189	5.3343	5.29632	5.37995
145839	hsa-miR-662	4.47983	4.54028	4.56373	4.58838	4.52155
145826	hsa-miR-18b-3p	5.47125	5.51082	5.55651	5.46991	5.46273
145976	hsa-miR-663b	5.9836	6.13211	6.36999	7.17914	8.35266
147816	hsa-miR-3162-5p	5.40684	5.19634	5.24467	5.08976	5.39651
147819	hsa-miR-3117-3p	5.61901	5.60723	5.68475	5.63157	5.59748
147871	hsa-miR-3180-5p	5.35733	5.49083	5.45368	5.2923	5.21553
147683	hsa-miR-3188	5.43418	5.25346	5.30961	5.21141	5.40099
147809	hsa-miR-514b-3p	5.47972	5.33804	5.31216	5.56065	5.40179
147805	hsa-miR-3183	6.863	6.86192	7.06177	7.09356	7.15802
147852	hsa-miR-4295	5.18926	5.305	5.15215	5.1663	5.13444
147882	hsa-miR-2909	4.61447	4.72958	4.72939	4.73719	4.69822
147866	hsa-miR-3134	4.98923	4.96542	5.03751	4.88851	4.91884
147786	hsa-miR-3198	5.06636	4.95402	5.13733	5.23246	5.36527
148384	hsa-miR-3648	5.43284	5.34735	5.23165	5.75176	6.32045
148085	hsa-miR-3687	8.51196	8.3873	8.86694	10.064	11.0311
148188	hsa-miR-2277-5p	5.0461	5.0312	4.97679	4.97603	4.98981
147280	hsa-miR-1185-1-3p	5.3358	5.53599	5.55262	5.18375	5.33847
147469	hsa-miR-3909	5.25529	5.2737	5.23285	5.05903	4.99704
147779	hsa-miR-3180-3p	4.53332	4.55341	4.53832	4.62461	4.42514
148590	hsa-miR-3919	4.39063	4.46859	4.54537	4.79264	4.82617
148065	hsa-miR-3689b-3p/hsa-miR-3689c	5.7551	5.80134	5.86611	5.75309	5.8262
147386	hsa-miR-212-5p	5.16648	5.26591	5.27919	5.21355	5.20887
148402	hsa-miR-3920	5.36609	5.38576	5.33572	5.43607	5.47075
148628	hsa-miR-3199	5.26344	5.29221	5.33218	5.28553	5.34739
148064	hsa-miR-3926	5.75191	5.65395	5.62049	5.8097	5.90506
148317	hsa-miR-3621	8.33686	8.76924	8.85158	8.05321	7.73029
148187	hsa-miR-410-5p	5.34774	5.71718	5.65813	5.52989	5.54247
11144	hsa-miR-512-3p	5.04567	5.13809	5.197	5.06569	5.22418
11037	hsa-miR-299-3p	5.1472	5.11429	5.02705	5.27766	5.26458
42774	kshv-miR-K12-9-5p	4.22019	4.12154	4.30175	4.1633	4.1936
168646	hsa-miR-4731-3p	4.53148	4.35469	4.47149	4.34003	4.58309
168958	hsa-miR-2681-5p	7.43204	7.40646	6.92189	6.61984	6.43334
168808	hsa-miR-4779			3.92381	3.92116	3.975
168796	hsa-miR-3664-3p	5.24427	5.18834	5.16633	5.35688	5.56152
168625	hsa-miR-4539	4.73994	4.79981	4.56953	4.76709	4.87696
168593	hsa-miR-4726-3p	4.31363	4.42517	4.6956	4.42329	4.49415
168632	hsa-miR-5188	4.41221	4.27776	4.3087	4.34301	4.31012
168898	hsa-miR-5008-3p	4.86949	4.63127	4.96897	4.65421	4.78644
168559	hsa-miR-15a-3p	5.77541	5.60169	5.55163	5.66543	5.71963
168765	hsa-miR-4448	6.37846	6.50259	6.07485	5.24483	4.8311
168849	hsa-miR-4635	4.87131	4.69392	4.54573	4.85118	5.20002
168614	hsa-miR-5197-5p	5.00441	4.87013	4.92057	5.1564	5.17819
168683	hsa-miR-4792	5.65578	4.84607	5.05128	5.81281	5.90478
168790	hsa-miR-3120-5p	5.32812	5.1243	5.1462	5.45316	5.55672
168806	hsa-miR-4659a-3p	4.87567	4.93177	4.95293	4.8761	4.83925
168924	hsa-miR-4720-5p	4.57153	4.54261	4.56893	4.52633	4.58399
168891	hsa-miR-1271-3p	4.43282	4.46851	4.54535	4.7355	4.76311
168928	hsa-miR-4431	6.4953	5.80393	5.91839	5.74517	5.8128
168702	hsa-miR-4540	6.29936	6.34851	6.28118	6.46296	6.98226
169080	hsa-miR-4684-5p	5.16011	5.03042	4.90798	4.8571	4.79903
169056	hsa-miR-4669	5.68734	5.45352	5.53674	5.70054	5.69613
169253	hsa-miR-4690-5p	5.33679	5.24188	5.44501	5.10639	5.31591
169022	hsa-miR-4797-5p	9.2105	9.26066	9.39902	9.17459	8.55408
169266	hsa-miR-378d	5.2812	5.26183	5.25252	5.48346	5.36915
169334	hsa-miR-548ao-5p	4.35689	4.40501	4.3434	4.38441	4.33732
169262	hsa-miR-5009-5p	5.14783	5.18094	5.12496	5.16445	5.16679
169079	hsa-miR-4667-5p	7.84913	7.76052	7.80703	8.06433	8.14605
169213	hsa-miR-4768-3p	4.61449	4.55809	4.55662	4.78718	4.75602
169355	hsa-miR-2355-5p	5.32876	5.2174	5.18881	5.22732	5.14499
169238	hsa-miR-4654	5.55623	5.40613	5.4101	5.71067	5.81932
169363	hsa-miR-320c	9.77969	9.73924	9.83699	9.96751	9.91498
169061	hsa-miR-548x-3p	4.58101	4.55907	4.51668	4.62647	4.56447
169082	hsa-miR-1275	10.0203	9.25333	9.22067	9.73008	9.96068
169096	hsa-miR-4804-3p	5.55809	5.67748	5.68291	5.90474	6.49478
169304	hsa-miR-4793-5p	4.11978	4.1106	4.27114	4.17057	4.20789
169171	hsa-miR-4436b-5p	6.37945	6.41295	6.35539	6.6117	6.84639
169356	hsa-miR-548aa/hsa-miR-548ap-3p/hsa-miR-548t-3p	6.96862	6.78445	6.44763	6.37887	5.96626
169084	hsa-miR-5708	4.38707	4.47942	4.42726	4.57277	4.35019
169020	hsa-miR-4506	5.20865	4.93163	4.88348	5.0201	5.17063
169414	hsa-miR-525-5p	4.32648	4.33591	4.3087	4.2773	4.25262
169399	hsa-miR-4750-5p	8.10378	7.84168	8.25103	8.23558	8.29524
17418	kshv-miR-K12-4-3p	4.72355	4.77637	4.78816	4.7737	4.74982
42757	hsa-miR-619-3p	4.74597	4.76419	4.70957	4.80481	4.66081
11108	hsa-miR-425-3p	5.83793	5.83148	5.80894	5.84259	5.70294
42829	hsa-miR-127-3p	4.48259	4.45295	4.38871	4.32579	4.42537
46259	hsa-miR-885-5p	5.9889	6.01209	5.97672	6.0085	6.0531
46737	hsa-miR-1265	6.84015	6.99808	6.99202	6.79058	5.89789
42535	hsa-miR-661	4.97044	4.81953	5.08093	4.98804	4.78655
42542	hsa-miR-589-5p	6.55936	6.78186	6.63214	6.542	5.92968
42607	hsa-miR-653-5p	5.03642	4.99717	4.96753	4.74679	4.93991
17646	ebv-miR-BHRF1-3	5.41665	5.06687	5.12929	5.13249	5.24911
17893	hsa-miR-362-3p	6.27426	6.26822	6.25761	5.93872	5.78098
6880	hsa-miR-297	5.87268	5.94158	5.95944	5.88563	6.10743
32095	hsa-miR-624-3p	4.52572	4.5814	4.65588	4.60845	4.57092
42567	hsa-miR-590-3p	5.73776	5.75778	5.73736	5.67108	5.56696
17325	hsa-miR-643	5.33305	5.31938	5.21864	5.02033	5.10173
17630	hsa-miR-588	5.41766	5.42053	5.45529	5.40448	5.46903
42941	hsa-miR-218-1-3p	5.33936	5.56237	5.00288	5.48606	5.38151
42944	hsa-miR-564	4.7571	4.76944	4.79827	4.89563	4.91431
42562	hsa-miR-105-3p	5.44108	5.48089	5.46728	5.22128	5.50655
42571	hsa-miR-129-1-3p	8.40263	8.43405	8.22802	8.05711	7.64917
17439	hcmv-miR-UL36-5p	5.37762	5.24897	5.32358	5.29585	5.28039
46443	hsa-miR-193a-5p	5.93555	6.13596	6.03888	5.93112	5.83294
10923	hsa-miR-107	10.3044	10.3161	10.2874	10.3004	10.0036
46850	hsa-miR-1237-3p	5.71915	5.77448	5.82594	5.79586	5.73808
27672	hsa-miR-615-3p	6.00222	6.10913	6.03356	6.07853	6.20652
17503	hsa-miR-590-5p	8.3414	8.51847	8.56249	8.26969	7.67894
13140	hsa-miR-138-5p	9.99967	9.95876	9.98045	10.092	10.0892
11013	hsa-miR-181a-3p	4.9916	5.24802	4.99731	5.11683	4.76194
29802	hsa-miR-144-3p	4.906	4.92853	4.99856	4.97221	4.93032
42551	hsa-miR-122-3p	5.19297	5.18227	5.09901	4.89436	5.37851
42899	hsa-miR-377-5p	5.59394	5.34436	5.6754	5.72765	5.59995
42885	hsa-miR-376a-5p	5.77012	5.85784	5.79048	5.734	5.64364
42956	hsa-miR-545-5p	6.13624	6.24433	6.11041	5.87995	5.76851
17732	hsa-miR-192-5p	5.70828	5.67149	5.72094	5.74371	5.6479
46746	hsa-miR-1269a	4.91793	5.02222	5.02553	4.9478	4.78372
42669	hsa-miR-505-3p	6.94837	7.06529	7.05632	7.04715	6.84429
4040	hsa-miR-9-5p	10.6462	10.5169	10.567	10.6271	10.5149
42793	hsa-miRPlus-A1072	6.926	6.49134	6.36607	6.87179	7.23374
17892	hsa-miR-372-5p	5.59396	5.29206	5.48453	5.64331	5.7041
146010	hsa-miR-2116-5p	7.33118	7.44917	7.22212	7.24159	7.35325
146140	hsa-miR-1976	5.98253	6.06784	5.97256	6.01013	6.14068
146142	hsa-miR-1972	5.52451	5.74301	5.82627	5.83681	5.80799
146163	hsa-miR-224-3p	5.63743	5.76694	5.69175	5.77286	5.8951
19013	SNORD14B	8.72195	8.86611	8.6835	8.66143	9.1194
145749	hsa-miR-137	8.93456	8.8916	8.8782	8.78634	8.36308
145970	hsa-miR-129-2-3p	5.13163	5.21256	5.23173	5.11182	5.018
145822	hsa-miR-214-5p	6.7308	7.02255	6.99288	6.69355	6.49502
145789	hsa-miR-550a-3-5p/hsa-miR-550a-5p	7.76416	7.87736	7.57911	7.48252	6.95795
145768	hsa-miR-665	6.86747	7.2875	7.56125	7.86331	8.06658
145972	hsa-miR-141-5p	5.21749	4.98665	5.21405	5.21713	5.28238
145746	hsa-let-7i-3p	5.69737	5.77668	5.73664	5.67092	5.63142
145676	hsa-miR-30e-3p	8.03754	7.95225	7.94413	7.71575	7.44805
147604	hsa-miR-4285	8.81769	8.6387	8.97166	9.39266	9.87583
147915	hsa-miR-3174	5.19264	5.41473	5.27555	5.38901	5.49404
147804	hsv1-miR-H17	6.22588	6.38395	6.77052	6.22917	6.24438
147613	hsa-miR-3145-3p	5.2541	5.29318	5.07371	5.16777	5.32777
147570	hsa-miR-4271	6.81201	7.02896	6.9504	6.72677	6.65146
147523	hsa-miR-4263	5.24544	5.17696	5.26974	5.10902	5.15208
147947	hsa-miR-4308	5.82278	5.8985	5.84618	5.84279	5.8891
147694	hsa-miR-4281	5.36883	5.61161	5.5501	5.38555	5.53231
147772	hsa-miR-4303	5.79235	5.84236	5.733	5.73706	5.7154
148374	hsa-miR-3936	4.80773	4.87847	4.66205	4.80558	5.05015
148263	hsa-miR-1273e	6.58294	6.72098	6.88437	7.07806	7.27502
148585	hsa-miR-3912-3p	4.27444	4.29929	4.33949	4.35772	4.28573
148331	hsa-miR-3655	5.35435	5.47436	5.39182	5.48023	5.40309
147262	hsa-miR-548h-3p/hsa-miR-548z	5.1628	5.1273	5.24327	5.74196	5.50327
148214	hsa-miR-3675-3p	5.71752	5.7267	5.83898	5.78725	5.85464
147684	hsa-miR-3200-5p	5.1322	5.19466	4.90808	5.12589	5.06826
148228	hsa-miR-3656	6.85872	6.84899	7.0423	6.73463	6.96868
148641	hsa-miR-518b	5.5395	5.42146	5.50222	5.57777	5.78204
148353	hsa-miR-3681-5p	5.27017	5.24078	5.02171	5.10828	5.23631
148132	hsa-miR-3622a-3p	5.99297	6.1299	5.86492	5.92075	5.86464
148272	hsa-miR-3615	5.09455	5.07039	5.03429	4.97083	5.05951
148216	hsa-miR-3907	5.723	5.72281	5.72498	5.72957	5.49745
148621	hsa-miR-892a	6.00494	5.96241	5.99369	5.9839	6.21848
147389	hsa-miR-3691-5p	5.1406	4.80519	5.11045	4.93388	5.31857
148250	hsa-let-7f-2-3p	5.27867	5.37279	5.31557	5.20567	5.17008
46367	hsa-miR-1283	4.34626	4.35554	4.32536	4.31504	4.30311
145999	hsa-miR-517a-3p/hsa-miR-517b-3p	5.32595	5.42856	5.40973	5.31721	5.27001
145723	hsa-miR-519c-3p	4.69862	4.84786	4.78491	4.59576	4.72997
168563	hsa-miR-4761-5p	4.13615	4.12339	4.21137	4.21051	4.19499
168635	hsa-miR-378e	4.76563	4.80934	4.80759	4.9329	4.96308
168803	hsa-miR-4696	4.02102	3.96942	4.02364	4.06651	4.1079
168692	hsa-miR-3688-5p	5.26587	4.94902	4.96082	5.57744	5.78366
168739	hsa-miR-1269b	4.5321	4.57445	4.55194	4.50452	4.50227
168711	hsa-miR-548ak	4.22492	4.28582	4.31062	4.34056	4.29685
168768	hsa-miR-4423-5p	6.65044	6.68976	6.44435	6.8788	6.97589
168589	hsa-miR-4671-3p	4.41276	4.45697	4.46427	4.46709	4.53505
168923	hsa-miR-4688	5.00536	5.05872	4.93129	5.18236	5.1957
168772	hsa-miR-224-5p	4.75549
168973	hsa-miR-1268b	5.83155	5.87165	5.70024	5.67636	5.7919
168793	hsa-miR-4483	5.49036	5.60826	5.71722	4.94598	5.42992
168731	hsa-miR-548ah-3p	4.47445	4.49892	4.50553	4.40259	4.35492
168950	hsa-miR-4646-3p	6.16084	6.32884	6.30926	6.36599	6.50414
168578	hsa-miR-5190	4.42525	4.4152	4.44651	4.51414	4.67911
168722	hsa-miR-4742-3p	6.93884	6.94321	6.80991	7.10974	7.13875
168893	hsa-miR-4505	7.64079	6.78638	7.03323	8.32012	8.93352
168789	hsa-miR-4686	4.86966	5.0296	5.00601	5.06229	5.18837
168561	hsa-miR-1245b-5p	4.14098	4.20323	4.13928	4.22404	4.13766
168627	hsa-miR-4678	4.4905	4.50546	4.58616	4.55781	4.45247
169166	hsa-miR-4683	4.24958	4.22657	4.14701	4.47756	4.40659
169307	hsa-miR-4685-3p	4.97303	4.85057	4.77247	4.8062	5.21832
169257	hsa-miR-4740-5p	4.25054	4.22735	4.18788	4.27692	4.22335
169269	hsa-miR-4499	4.47185	4.44285	4.42685	4.34471	4.48733
169165	hsa-miR-5585-5p	4.28337	4.3321	4.2399	4.29293	4.47266
169298	hsa-miR-4433-5p	4.6315	4.67705	4.74267	4.74978	4.70525
169236	hsa-miR-659-5p	5.16004	4.85363	4.60722	5.27701	5.43315
169162	hsa-miR-5691	4.55358	4.45437	4.33927	4.32695	4.35874
169376	hsa-miR-5701	11.3256	11.363	11.1033	11.1514	11.3556
169329	hsa-miR-370-3p	5.24704	5.38309	5.26343	5.10232	5.24922
169179	hsa-miR-4650-5p	5.28599	5.20445	5.06064	5.11778	5.01501
169073	hsa-miR-584-3p	4.26122	4.26681	4.28473	4.3293	4.31774
169274	hsa-miR-5196-3p	7.07555	7.1698	7.18761	7.18866	6.82726
169010	hsa-miR-2681-3p	6.64717	6.66343	6.36623	6.43521	6.00948
169343	hsa-miR-5682	4.28204	4.2793	4.26111	4.30853	4.37204
169135	hsa-miR-3173-5p	5.26712	5.41059	5.34666	5.31257	5.33523
169042	hsa-miR-4704-3p	4.056	4.07938	4.07687	4.20068	4.10981
169088	hsa-miR-4492	4.66157			4.70786	4.63585
169054	hsa-miR-4422	3.93018	4.11587	3.96207	4.04849	4.03047
169411	hsa-miR-205-3p	6.76048	6.79315	6.5104	6.94364	7.32817
169417	hsa-miR-551b-5p	4.31797	4.22152	4.27783	4.27674	4.27753
42460	hsa-miR-223-5p	5.29758	5.31813	5.32123	5.29096	5.27746
42859	hsa-miR-675-3p	5.6566	5.76514	5.73307	5.64709	5.80522
42905	hcmv-miR-US25-1-5p	4.70208	4.77199	4.71687	4.51696	4.5864
11277	hsa-miR-7-1-3p	6.12443	6.15089	6.02732	5.93636	5.75809
17818	hsa-miR-27a-5p	5.17576	4.83955	4.87039	4.81508	4.90871
17652	hsa-miR-558	4.48859	4.51083	4.46044	4.41491	4.52397
42483	hsa-miR-522-3p	4.84471	5.09554	5.00972	4.95306	4.89522
28520	hsa-miR-454-5p	5.49667	5.52978	5.51548	5.47764	5.45153
32884	hsa-miR-342-3p	9.35601	9.29226	9.27416	9.31877	9.1865
19596	hsa-miR-30d-5p	8.58033	8.63897	8.62127	8.46734	8.39734
11102	hsa-miR-410-3p	5.2644	5.58583	5.42396	5.37998	5.09964
42736	hsa-miR-148b-5p	5.19293	5.35377	5.3472	5.40609	5.30479
11005	hsa-miR-204-5p	5.65474	5.73031	5.66278	5.60826	5.50853
46266	hsa-miR-1825	5.73007	5.735	5.70825	5.75722	5.66275
31349	hsa-miR-524-3p	5.1959	5.34783	5.37453	5.25536	5.29503
10986	hsa-miR-193a-3p	7.27064	7.67388	7.70504	7.07157	6.57353
17391	hsa-miR-635	5.55044	5.45125	5.35537	5.54662	5.6971
46623	hsa-miR-1273a	5.91596	6.51817	6.88106	6.9546	6.89084
18739	hsa-miR-186-5p	8.27143	8.35984	8.34028	8.17208	7.84435
42451	hsa-miR-139-3p	5.14252	5.35105	5.31311	5.29259	5.26343
17863	hsa-miR-934	6.02138	5.89544	5.87193	6.08641	6.28641
42509	hsa-miR-219a-5p	6.03977	6.0953	6.1178	5.87563	5.87623
42929	hsa-miR-25-5p	8.34019	8.54112	8.78181	7.95062	7.8391
42682	hsa-miR-25-3p	10.9861	10.7853	10.8019	10.8987	10.6494
11168	hsa-miR-520d-3p	5.28252	5.44087	5.36961	5.37158	5.402
17854	hsa-miR-106b-3p	9.32076	9.12009	9.08971	9.10249	9.04149
14279	hsa-miR-362-5p	5.39873	5.4998	5.45709	5.3312	5.33932
14300	hsa-miR-29c-5p	5.57591	5.44021	5.6433	5.64014	5.505
17460	hsa-miR-657	5.65622	5.66291	5.66061	5.73311	5.79894
17853	hsa-miR-30d-3p	6.30098	6.53769	6.46144	6.14291	6.12958
10998	hsa-miR-19b-3p	11.9077	11.7795	11.7614	11.7194	11.2727
17530	hsa-miR-641	4.59481	4.78042	4.61017	4.72231	4.6366
42869	hsa-miR-936	5.5912	5.60716	5.49154	5.50918	5.63731
42447	hsa-miR-556-3p	5.19794	5.29125	5.08964	5.12546	5.01933
46258	hsa-miR-1184	8.14287	7.00985	7.11209	6.92198	6.97125
146122	hsa-miR-2053	5.13039	5.42624	5.39505	5.3229	5.22898
146000	hsa-miR-1911-5p	4.99645	5.24577	5.20515	5.1961	5.19791
146042	hsv1-miR-H8-3p	6.4918	6.63801	6.78579	6.39555	6.35986
146035	hsv1-miR-H2-5p	5.40445	5.46842	5.78675	5.37767	4.95023
145968	hsa-let-7d-5p	10.5311	10.3556	10.3818	10.3038	9.91668
145689	hsa-miR-543	5.49489	5.64942	5.49213	5.45184	5.40551
146115	hsa-miR-940	5.46521	5.64081	5.65103	5.46275	5.45976
145714	hsa-miR-28-3p	4.90384	4.92343	4.93391	4.90041	4.77999
146178	hsa-miR-502-3p	6.09196	6.15295	6.29458	6.12973	6.0407
147867	hsa-miR-3118	4.61034	4.70657	4.65603	4.7491	4.7612
147841	kshv-miR-K12-11-5p	4.6857	4.65489	4.77875	4.70518	4.62285
147925	hsa-miR-3126-5p	5.28582	5.20349	5.01962	5.44164	5.55859
147588	hsa-miR-4288	9.77054	9.95115	9.80999	9.65636	9.07377
147649	hsa-miR-500a-5p/hsa-miR-500b-5p	5.55216	5.52942	5.47594	5.53137	5.44705
147977	hsa-miR-3190-3p	4.88986	4.93868	4.74329	4.86709	4.88199
147857	hsa-miR-3130-5p	4.83653	4.9879	4.97986	5.15499	5.07091
147569	hsa-miR-4256	4.56416	4.85655	4.6809	4.69841	4.78618
147616	hsa-miR-4291	9.24355	9.27443	9.12464	8.99684	8.61824
147815	hsv1-miR-H14-5p	4.96215	5.05387	5.08093	4.96968	4.95135
148247	hsa-miR-2355-3p	8.04433	8.13358	7.82627	7.89043	7.94886
148072	hsa-miR-3668	4.47617	4.53914	4.63586	4.49162	4.54537
147997	hsa-miR-3934-5p	4.97328	4.96968	4.95958	5.06853	5.04449
147682	hsv1-miR-H6-5p	5.39223	5.03368	4.91664	5.14242	5.53396
148189	hsa-miR-3681-3p	4.70109	4.82044	4.78083	4.86113	4.84164
148393	hsa-miR-676-3p	5.26856	5.55358	5.56412	5.39382	5.53815
148379	hsa-miR-3654	10.0744	9.97941	9.71577	9.84237	9.63711
147415	hsa-miR-495-5p	5.93863	5.91759	5.73542	5.96276	6.41604
148165	hsa-miR-3605-5p	4.62473	4.821	4.78225	4.76002	4.75474
148405	hsa-miR-3669	4.49476	4.48392	4.54301	4.43228	4.45153
148032	hsa-miR-3685	9.54221	9.13281	8.90135	9.12488	9.25291
148559	hsa-miR-411-3p	5.22467	5.29151	5.2644	5.21753	5.08757
148278	hsa-miR-138-2-3p	8.50201	8.75768	8.70058	8.39252	7.77579
17327	hsa-miR-630	6.35157	6.151	6.03721	6.44098	6.74347
17936	hsa-miR-16-1-3p	5.75656	5.48137	5.33537	5.32899	5.36487
168897	hsa-miR-5187-5p	4.40028	4.36976	4.36244	4.43006	4.50496
168882	hsa-miR-664b-3p	9.68351	9.72062	9.67272	10.0005	10.1234
168710	hsa-miR-4536-5p	4.19485	4.24449	4.19931	4.2032	4.24209
168590	hsa-miR-4520a-5p/hsa-miR-4520b-5p	4.99308	4.9253	4.65213	4.83571	5.30177
168728	hsa-miR-4641	4.73801	4.58432	4.47363	4.52977	4.51304
168719	hsa-miR-4495	3.98388	4.08169	4.10786	4.03867	4.08438
168785	hsa-miR-520d-5p	4.42248	4.33224	4.39878	4.30294	4.28715
168615	hsa-miR-4655-3p	4.46513	4.49936	4.41408	4.4823	4.32751
168781	hsa-miR-4776-3p	5.20078	5.5398	6.0496	5.55965	5.0052
168782	hsa-miR-5093	4.42902	4.46329	4.39539	4.45806	4.57107
168820	hsa-miR-4711-5p	3.89678	3.94956	4.02243	3.95029	3.95591
168750	hsa-miR-4645-5p	5.50142	5.385	5.10565	5.65732	5.94453
168921	hsa-miR-4718	4.16003	4.22071	4.13628	4.19924	4.20109
168759	hsa-miR-3689f	4.46142	4.53712	4.55683	4.41922	4.60792
168962	hsa-miR-548ab	4.51012	4.58373	4.4901	4.71386	4.62401
168666	hsa-miR-4659a-5p	4.36847	4.50391	4.38942	4.38877	4.34074
168955	hsa-miR-4756-3p	6.21112	6.32599	6.2918	6.487	6.66297
168703	hsa-miR-4716-3p	4.29101	4.31176	4.29567	4.61908	4.45922
168663	hsa-miR-4442	4.16243	4.09686	4.14624	4.13744	4.23546
168779	hsa-miR-4797-3p	4.22189	4.23347	4.22827	4.23304	4.1978
169102	hsa-miR-4639-3p	10.6868	10.5118	10.4619	10.6484	10.946
169285	hsa-miR-4467	10.398	9.90042	10.4179	10.9057	11.2384
169249	hsa-miR-4482-5p	4.30255	4.31857	4.27839	4.27862	4.42093
168993	hsa-miR-4799-3p	4.50364	4.42609	4.43025	4.63605	4.46673
169011	hsa-miR-4801	3.98877	3.99275	4.03451	4.06806	4.01486
169049	hsa-miR-3162-3p	5.2273	5.21722	5.25075	5.22903	5.26491
169001	hsa-miR-4670-5p	4.28819	4.25962	4.26992	4.29387	4.27131
169039	hsa-miR-4782-3p	4.13974	4.12419	4.15989	4.13538	4.12804
169181	hsa-miR-5191	4.93176	4.63924	4.64982	4.83891	5.0013
169379	hsa-miR-4694-3p	4.86833	4.59788	4.48843	5.07497	5.06739
169232	hsa-miR-3156-3p	10.0695	10.265	10.1817	9.90472	9.83328
169046	hsa-miR-4715-5p	4.52485	4.39579	4.46394	4.29883	4.53567
169275	hsa-miR-548aq-3p	4.52489	4.65172	4.57664	4.60915	4.53181
169245	hsa-miR-2467-3p	4.43975	4.31768	4.27784	4.42626	4.99696
169038	hsa-miR-488-3p	7.52398	7.69971	7.69672	7.53869	7.1241
169240	hsa-miR-3944-5p	4.43948	4.3703	4.27755	4.45248	4.63971
169115	hsa-miR-450a-1-3p/hsa-miR-450a-2-3p	5.32949	5.23092	5.27331	5.35834	5.44779
169287	hsa-miR-548as-5p	4.37591	4.37345	4.40754	4.31437	4.36866
169361	hsa-miR-4481	4.95669	4.91346	4.59567	4.8435	4.75038
169225	hsa-miR-640	4.22093	4.2986	4.24319	4.24371	4.25508
169395	hsa-miR-4484	7.50158	7.48425	7.27895	7.66694	7.78836
42777	hsa-miR-548am-5p/hsa-miR-548c-5p/hsa-miR-548o-5p	4.83062	4.83568	5.0927	5.61786	5.47276
11184	hsa-miR-99b-5p	9.30621	9.13131	9.06563	9.13807	9.07665
17953	hsa-miR-183-3p	6.39927	6.22446	6.44509	6.46146	6.68738
42501	hcmv-miR-US33-5p	5.34293	5.33848	5.4299	5.05808	5.10658
46584	hsa-miR-1468-5p	5.33578	5.34882	5.41902	5.31149	5.32388
42676	hsa-miR-495-3p	5.0388	5.23866	5.23295	4.86174	5.00067
17958	hsa-miR-576-3p	4.53449	4.4009	4.48557	4.45973	4.67001
17631	hcmv-miR-UL22A-5p	4.79271	4.67179	4.82853	4.80561	4.73234
11093	hsa-miR-379-5p	5.39205	5.34288	5.48311	5.3404	5.30434
42480	hsa-miR-485-5p	5.26969	5.22571	5.29024	5.23158	5.31028
42538	hsa-miR-196a-3p	7.98925	8.04833	7.6232	7.64796	7.53303
45936	hsa-miR-1292-5p	5.02595	5.24168	5.15881	5.20956	5.07193
42847	hsa-miR-497-5p	7.01483	6.80658	6.80893	6.79071	6.4231
46275	hsa-miR-1251-5p	5.2481	5.37444	5.29244	5.24373	5.13031
42672	hsa-miR-323b-5p	5.83466	5.82578	5.82609	5.62887	5.73769
42635	hsa-miR-541-3p	5.33395	5.33453	5.37988	5.33864	5.3262
10976	hsa-miR-182-3p	4.80309	4.82394	4.96849	4.8432	4.82244
17866	hsa-miR-331-5p	5.41164	5.24056	5.32947	5.04063	5.23483
46515	hsa-miR-1537-3p	4.41112	4.39493	4.41725	4.36243	4.3265
42954	ebv-miR-BART7-5p	5.73086	5.75789	5.71908	5.69449	5.72268
46215	hsa-miR-1301-3p	8.09419	8.07901	8.01877	7.85281	7.95906
42723	hsa-miR-195-3p	5.68359	5.66722	5.67933	5.71224	5.82269
10997	hsa-miR-19a-3p	11.6183	11.502	11.578	11.4776	10.9372
46738	hsa-miR-1182	5.72246	5.41442	5.15737	5.7042	5.69751
42950	hsa-miR-24-2-5p	7.23882	7.33701	7.2429	6.79075	6.39834
11149	hsa-miR-515-5p	4.56825	4.60235	4.72309	4.6961	4.60983
11053	hsa-miR-32-5p	8.8364	9.00197	9.22613	8.58071	8.12414
42442	hsa-miR-498	6.77148	6.60527	6.74353	6.66268	6.83553
42533	hiv1-miR-H1	4.96457	4.91812	5.21479	5.3036	4.96211
46729	hsa-miR-302d-5p	5.30363	5.26695	5.23583	5.15751	5.19911
42654	hsa-miR-483-5p	7.49205	7.6917	7.86273	7.26498	7.4583
28884	hsa-miR-876-3p	8.08687	8.14569	8.10983	7.78687	7.58189
42599	hsa-miR-153-3p	8.91888	8.94181	8.99268	8.58345	8.23287
17814	hsa-miR-570-3p	5.28626	5.27253	5.26408	5.34174	5.19338
46321	hsa-miR-1245a	4.68333	4.73345	4.87811	4.77343	4.72391
17283	ebv-miR-BART11-5p	5.61819	5.52245	5.50208	5.48845	5.54488
42912	hsa-miR-339-3p	5.82232	5.81884	5.81663	5.80241	5.79926
146066	hsa-miR-3116	5.75166	5.83907	5.90022	5.79376	5.77049
19607	SNORD15A	5.81615	5.67445	5.76838	5.7005	5.47559
146072	hsa-miR-1469	8.23093	7.85721	8.32928	7.77092	7.76089
146052	hsa-miR-1471	5.67848	5.72754	5.74602	5.41063	5.56731
145762	hsa-miR-549a	4.69048	4.5194	4.72269	4.6545	4.67134
145716	hsa-miR-671-5p	5.77333	5.79595	5.71623	5.71492	5.57948
145722	hsa-miR-520e	5.66938	5.71025	5.74099	5.71723	5.66687
145751	hsa-miR-23b-5p	5.80622	5.61022	5.5089	5.47621	5.40328
145692	hsa-miR-499a-3p	5.46771	5.48532	5.4021	5.46217	5.62225
147936	kshv-miR-K12-8-5p	5.5291	5.57513	5.65245	5.4435	5.44482
46567	hsa-miR-3176	5.16335	5.17865	5.21505	5.26981	5.04746
147735	hsa-miR-4289	9.61743	9.55321	9.64593	9.57868	9.16733
147868	hsa-miR-4269	4.3726	4.38737	4.42043	4.39525	4.39645
147887	hsa-miR-3147	5.2193	5.43397	5.30706	4.98564	5.05834
147942	hsa-miR-4268	9.36727	9.15845	9.5513	10.0614	10.7139
147967	hsa-miR-3180/hsa-miR-3180-3p	4.74128	4.60496	4.71557	4.75153	4.6284
56873	hsa-miR-3124-5p	4.96372	4.79497	4.83206	4.76599	4.74546
46710	hsa-miR-3157-5p	4.91548	4.94721	4.89929	4.9141	4.92495
46274	hsa-miR-3187-3p	5.30116	5.12319	5.34131	5.32545	5.32867
148650	hsa-miR-516a-5p	4.94923	5.15764	5.20306	5.06521	5.23001
148524	hsa-miR-3914	4.72448	4.64928	4.70463	4.91641	5.09523
148499	hsa-miR-3910	4.52615	4.56006	4.77431	5.30932	5.07962
147530	hsa-miR-378b	5.39426	5.08553	5.29256	5.52542	5.42405
147276	hsa-miR-3616-3p	5.36335	5.38442	5.52299	5.35698	5.33261
148196	hsa-miR-548y	4.77353	4.91417	4.7593	4.76128	4.72874
148514	hsa-miR-365a-5p	5.28036	5.16853	5.03078	5.01961	5.14843
148622	hsa-miR-877-3p	7.69129	7.59126	8.03586	7.65177	8.01313
147679	hsa-miR-3197	4.91188	4.57036	4.79046	4.94701	4.89963
147752	hsa-miR-4302	4.98488	5.02339	4.86321	4.97687	5.08623
148639	hsa-miR-4298	5.42534	4.74402	5.26698	5.24368	5.10379
148645	hsa-miR-129-5p	5.7602	5.66646	6.01576	5.94848	5.91989
148261	hsa-miR-208a-5p	7.36117	7.64453	7.7777	7.12435	6.48933
17566	hsa-miR-629-3p	7.38545	7.77584	7.83352	7.44512	6.85314
11023	hsa-miR-222-3p	9.91479	10.1349	9.93609	9.91115	9.1046
10916	hsa-miR-1	5.41497	5.48503	5.4114	5.52375	5.522
168783	hsa-miR-4770	4.84523	4.82028	4.73708	4.77184	4.73215
168583	hsa-miR-539-3p	4.47753	4.63377	4.66072	4.56522	4.45278
168956	hsa-miR-4524b-3p	4.38215	4.40792	4.40621	4.40792	4.40113
168613	hsa-miR-548ar-5p	4.29187	4.24827	4.3357	4.42283	4.24833
168823	hsa-miR-4522	4.24528	4.16383	4.29545	4.24862	4.20394
168693	hsa-miR-651-5p	4.29212	4.14528	4.20239	4.16209	4.22995
168612	hsa-miR-4733-5p	4.1958	4.12278	4.21587	4.13117	4.19045
168887	hsa-miR-5089-5p	7.39053	7.5466	7.18638	7.26816	6.99743
168609	hsa-miR-5197-3p	4.02645	4.0304	3.94684	4.04417	4.10004
168680	hsa-miR-378f	4.24708	4.35463	4.31787	4.36552	4.30951
168747	hsa-miR-4520b-3p	4.42278	4.44763	4.38109	4.5426	4.38303
168942	hsa-miR-4636	5.56372	5.49132	5.53406	5.89925	5.87648
168847	hsa-miR-4740-3p	4.35688	4.31381	4.45635	4.28521	4.39475
168637	hsa-miR-3940-5p	10.4986	10.8595	11.481	10.5333	10.7029
168682	hsa-miR-4502	5.65682	5.452	5.43392	5.78072	6.14106
168773	hsa-miR-5702	4.19362	4.20656	4.185	4.20642	4.18429
168858	hsa-miR-4638-3p	4.19701	4.23397	4.19304	4.20211	4.19564
168643	hsa-miR-4703-5p
168905	hsa-miR-4509	4.27686	4.26875	4.3214	4.27417	4.36919
168581	hsa-miR-3942-3p	4.15201	4.21512	4.21948	4.14902	4.2312
169254	hsa-miR-4762-3p	5.01671	5.00721	5.04415	4.85304	4.80904
169226	hsa-miR-4419a	4.59298	4.38778	4.34114	4.49309	4.57358
169200	hsa-miR-4677-5p	4.83563	4.80569	4.69419	4.80529	4.9063
169382	hsa-miR-4680-5p	4.16738	4.23428	4.16556	4.19385	4.20708
169197	hsa-miR-4662a-3p			3.97106	3.82814	3.93211
169103	hsa-miR-4652-3p	4.55723	4.73293	4.82967	4.57014	4.70374
169125	hsa-miR-4418	4.18012	4.14932	4.16053	4.15001	4.14934
169357	hsa-miR-4689	4.5146	4.48134	4.48307	4.55302	4.44406
169095	hsa-miR-548ah-3p/hsa-miR-548av-3p/hsa-miR-548o-3p	4.19828	4.16561	4.21603	4.16826	4.18893
169271	hsa-miR-4784	7.1089	6.70325	6.69386	7.16663	7.26433
168994	hsa-miR-3591-5p	7.5834	7.33358	7.1737	7.37352	7.7753
169220	hsa-miR-4697-3p	5.04434	4.99556	5.18109	5.06461	5.08872
169252	hsa-miR-4712-5p	4.29049	4.22853	4.23886	4.25854	4.25666
169306	hsa-miR-4758-5p	4.6559	4.59548	4.60903	4.58003	4.86726
169325	hsa-miR-4446-5p	5.4433	5.44671	5.58421	5.42613	5.42945
169239	hsa-miR-4732-5p	6.44149	5.98201	5.99695	7.98693	8.24314
169288	hsa-miR-4730	4.18259	4.20851	4.24648	4.49419	5.35603
169316	hsa-miR-3976	9.36638	9.14037	9.26127	9.79661	10.314
169235	hsa-miR-4420	4.42892	4.44589	4.40698	4.47285	4.48328
169131	hsa-miR-4724-3p	4.55202	4.59946	4.57315	4.52621	4.56243
169387	hsa-miR-5703	4.25131	4.26153	4.25102	4.1882	4.23124
169389	hsa-miR-4717-3p	8.18327	8.51712	8.59196	8.10563	7.57009
42834	hsa-miR-219a-2-3p	4.89564	4.81883	4.74895	4.84092	4.82236
42743	hsa-let-7e-3p	5.68955	5.47196	5.36448	5.34957	5.32875
17535	hsa-miR-548a-3p	5.05096	5.04662	4.9108	4.95591	4.87313
42761	hsa-miR-675-5p	7.27064	7.58264	7.7098	7.35413	7.49901
46642	hsa-miR-1276	4.59514	4.71874	4.55458	4.71683	4.60182
42855	ebv-miR-BART6-5p	4.99648	5.01992	4.84827	4.8992	4.86929
19595	hsa-miR-30a-3p	5.28214	5.05071	5.00024	5.12877	5.05589
42514	hsa-miR-937-3p	6.39635	6.42445	6.15393	6.20825	5.88206
28950	hsa-miR-455-3p	4.90757	5.00194	4.91361	4.96242	4.78203
17338	hsa-miR-660-5p	6.21706	6.33286	6.27421	6.12443	5.824
46402	hsa-miR-1255b-5p	4.91472	4.88701	5.01046	5.02556	5.35174
42556	hsa-miR-889-3p	5.60902	5.72974	5.71332	5.51611	5.4643
4700	hsa-miR-140-5p	8.75732	8.81	8.76744	8.5445	8.26599
42525	hsa-miR-671-3p	5.38771	5.42983	5.28459	5.36914	5.31279
10947	hsa-miR-142-3p	5.82031	5.93191	6.08623	6.30664	6.15137
42942	hsa-miR-134-5p	4.54528	4.49133	4.50043	4.60859	4.45826
45736	hsa-miR-548f-3p	4.54024	4.56759	4.63258	4.57873	4.53754
11091	hsa-miR-377-3p	5.94599	6.15711	6.15157	5.74509	5.70804
46810	hsa-miR-1827	9.05123	9.05683	9.25775	9.36846	9.76192
17306	ebv-miR-BART12	6.00664	6.05938	6.1221	5.92788	6.09394
28047	hsa-miR-890	6.20477	6.33749	6.33148	6.22503	6.08294
10955	hsa-miR-148a-3p	7.12956	7.11569	7.13551	6.99999	6.56089
14328	hsa-miR-124-3p	10.6768	10.4856	10.5162	10.6692	10.6293
42624	kshv-miR-K12-10b	6.2773	6.45386	6.57431	6.19829	6.21639
42823	hsa-miR-27b-5p	6.35102	6.10188	5.75243	5.61568	5.65118
42617	hsa-miR-541-5p	5.4299	5.47771	5.4791	5.36256	5.39933
46517	hsa-miR-1266-5p	4.68864	4.81316	4.67286	4.70448	4.79297
17427	hsa-miR-200c-3p	5.19039	5.37348	5.61225	5.67147	5.7043
46675	hsa-miR-1181	5.30935	5.45371	5.42657	5.37274	5.38089
17444	hsa-miR-632	5.39267	5.48722	5.47023	5.43321	5.43588
33043	hsa-miR-544a	5.34407	5.4764	5.42734	5.27737	5.37192
17619	hcmv-miR-US25-2-5p	5.6609	5.60758	5.35694	5.57356	5.65856
11011	hsa-miR-211-5p	5.66476	5.78022	5.76276	5.62589	5.62548
46880	hsa-miR-1183	5.64762	5.50035	5.62198	5.72661	5.82551
11165	hsa-miR-520a-3p	5.43443	5.46744	5.47033	5.35878	5.4065
46345	hsa-miR-1207-3p	6.45748	6.5652	6.53223	6.39379	6.48422
17569	hsa-miR-563	5.08442	5.17988	5.07149	4.98141	4.87244
146084	ebv-miR-BART4-3p	4.73207	4.73795	4.80508	4.76715	4.69342
146131	hsa-miR-2117	5.49167	5.49128	5.43396	5.38421	5.28716
145798	hsa-miR-142-5p	4.41164	4.38998	4.39636	4.73344	4.72446
146137	hsa-miR-133a-3p	5.31262	5.42316	5.33518	5.27619	5.2087
145971	hsa-miR-611	4.79267	4.6957	4.68208	4.73765	4.81474
145824	hsa-miR-509-3-5p	4.78426	4.76755	4.76838	4.74812	4.75356
147669	hsa-miR-548w	4.8893	4.87452	4.84084	5.30589	5.18153
147903	hsa-miR-3065-3p	4.8201	4.9273	4.87579	4.79405	4.77989
147879	hsa-miR-3132	4.40229	4.46123	4.50129	4.53246	4.71429
147911	hsa-miR-4280	4.68727	4.66029	4.74899	4.75155	4.6977
147885	kshv-miR-K12-5-5p	7.91597	8.40865	8.58103	8.37946	8.21929
147651	hsa-miR-3123	5.29794	5.33754	5.35189	5.45755	5.61622
147543	hsa-miR-3167	5.28997	5.31613	5.24124	5.2745	5.23688
147198	hsa-miR-26a-5p	8.09397	8.00186	7.97737	7.71027	7.52125
148006	hsa-miR-4315	4.87138	5.00112	4.91858	4.82547	4.71903
147862	hsa-miR-3158-3p	4.81835	5.04304	4.94244	5.01295	4.92589
147886	hsa-miR-3122	4.6635	4.73411	4.6117	4.65172	4.69598
147883	hsa-miR-3191-3p	4.52151	4.65393	4.58223	4.5905	4.68027
148662	hsa-miR-583	4.67149	4.60743	4.63668	4.49624	4.57443
148406	hsa-miR-3684	4.5417	4.48811	4.57191	4.54141	4.57502
147556	hsa-miR-4254	5.79682	5.81046	5.73525	5.75043	5.83601
147975	hsa-miR-487a-5p	5.77546	5.82964	5.86804	5.81625	5.8158
147610	hsa-miR-3186-5p	5.08553	5.20071	5.04175	5.1519	5.05503
148106	hsa-miR-3678-3p	4.81104	4.97986	4.96104	4.90816	4.98357
147670	hsa-miR-3177-3p	5.25652	5.356	5.13747	5.1479	5.1268
148554	hsa-miR-3917	5.24234	5.19091	5.19684	5.23816	5.35818
148504	hsa-miR-874-5p	5.76331	5.78662	5.77284	5.68729	5.60664
148685	hsa-miR-202-3p	4.64324	4.9329	4.76961	4.64784	4.94999
148684	hsa-miR-628-3p	5.72434	5.65282	5.61903	5.92264	6.00074
148566	hsa-miR-3666	4.69235	4.55281	4.57083	4.68001	4.81886
148481	hsa-miR-3646	9.58433	9.84149	9.9053	9.76885	9.56703
148349	hsa-miR-3938	6.58851	6.46667	6.18041	5.82492	5.70116
148052	hsa-miR-374c-3p	6.34333	6.41003	6.24641	6.03652	6.02419
145769	hsa-miR-371a-5p	5.25601	5.19013	5.40297	5.1763	5.20306
42528	hsa-miR-296-3p	6.61579	6.68465	6.67041	6.48202	6.67996
145744	hsa-miR-568	4.19519	4.24247	4.21488	4.1696	4.13975
168707	hsa-miR-4767	3.9749	4.00756	4.12164	4.12432	4.10551
168896	hsa-miR-548ao-3p	4.49906	4.51753	4.51368	4.90783	5.33146
168775	hsa-miR-4647	4.56621	4.55837	4.50717	4.51277	4.67365
168851	hsa-miR-4650-3p	4.17549	4.06555	4.12141	4.18441	4.27209
168616	hsa-miR-4536-3p	5.60701	5.52101	5.22159	5.16398	4.65838
168724	hsa-miR-4529-3p	4.48834	4.4943	4.53293	4.53894	4.52753
168737	hsa-miR-5685	4.41847	4.42666	4.45712	4.54947	4.46045
168587	hsa-miR-4461	5.24217	4.94768	4.75447	5.00505	5.22821
168854	hsa-miR-4498	4.62838	4.58803	4.73647	4.68924	4.80612
168716	hsa-miR-4487	4.05644		3.96482	4.12794	4.16254
168912	hsa-miR-4446-3p	4.51104	4.56469	4.49281	4.49504	4.66521
168949	hsa-miR-4512	4.2193	4.21289	4.27689	4.2174	4.20136
168892	hsa-miR-4424	4.21639	4.15925	4.18232	4.169	4.18595
168733	hsa-miR-5583-3p	4.78976	4.66524	4.73664	4.82049	5.01178
168601	hsa-miR-146b-3p	5.2597	5.34281	5.34488	5.26532	5.26077
168633	hsa-miR-3190-5p	4.26705	4.26224	4.24349	4.2153	4.20156
168754	hsa-miR-5692b/hsa-miR-5692c	4.2709	4.10941	4.17565	4.16616	4.14558
168714	hsa-miR-4452	4.15301	4.13483	4.09388	4.14314	4.15984
168926	hsa-miR-4776-5p	4.42489	4.42489	4.45922	4.6179	4.52408
169196	hsa-miR-5705	4.41077	4.38002	4.25254	4.31104	4.35042
169007	hsa-miR-4746-3p	4.15397	4.09155	4.14902	4.16646	4.14429
169270	hsa-miR-4458	5.48229	5.30093	4.53638	4.8939	4.76463
169030	hsa-miR-5586-5p	4.34524	4.35167	4.44349	4.42346	4.33927
169337	hsa-miR-3155a/hsa-miR-3155b	4.18498	4.22061	4.17418	4.23032	4.24331
169375	hsa-miR-660-3p	10.2653	10.1386	10.3381	11.0495	11.4634
169380	hsa-miR-3124-3p	9.73608	9.699	9.84538	10.4475	10.9275
169377	hsa-miR-4715-3p	5.71341	5.88036	5.83352	5.78226	5.53011
169224	hsa-miR-4440	4.80023	4.7327	4.72302	4.89161	4.76572
169040	hsa-miR-4753-5p	4.01871	3.99784	4.02063	4.18556	4.27457
169085	hsa-miR-5007-5p	4.53722	4.57889	4.47599	4.5436	4.64749
169349	hsa-miR-4517	4.26551	4.2816	4.1988	4.30339	4.2797
169189	hsa-miR-4795-5p	8.12691	8.10983	7.98306	8.2742	8.28466
169183	hsa-miR-4644	8.88054	8.96147	8.9118	9.19821	9.38497
169360	hsa-miR-4445-5p	5.83294	6.04655	5.93067	5.97426	6.27192
169207	hsa-miR-4804-5p	4.08315	4.07623	4.16047	4.12663	4.1757
169013	hsa-miR-5195-5p	4.29869	4.34415	4.2739	4.294	4.29655
169163	hsa-miR-4685-5p	4.4031	4.34231	4.30615	4.41654	4.32817
169203	hsa-miR-5095	5.77078	5.75722	5.63504	5.92538	5.99207
169409	hsa-miR-4286	11.6983	11.8614	11.9694	11.6309	11.2997
169396	hsa-miR-5700	4.29352	4.35956	4.35358	4.33963	4.36896
17660	hsa-miR-550a-3p	5.65272	5.5079	5.54443	5.70699	5.85157
42801	hsa-miR-92a-2-5p	4.91111	5.01327	5.18298	4.62796	5.02062
27544	hsa-miR-363-5p	8.41113	8.34131	8.30881	8.36961	7.46592
46380	hsa-miR-1255a	8.12865	8.04328	7.94351	8.30116	8.4955
11073	hsa-miR-34b-5p	5.67822	5.7534	5.59217	5.62073	5.38199
17942	hsa-miR-125a-3p	5.99859	5.66847	5.59837	5.57521	5.62022
42708	hsa-miR-99a-5p	8.9819	8.89078	8.84337	8.66796	8.51403
11139	hsa-miR-507	5.16659	5.69513	5.43916	5.55859	5.19925
46295	hsa-miR-1286	4.49947	4.52453	4.59275	4.49385	4.54846
46626	hsa-miR-30c-2-3p	4.61208	4.79923	4.77126	4.71054	4.6644
17347	hsa-miR-708-3p	5.77751	5.81182	5.81575	5.73241	5.63686
17935	hsa-miR-101-5p	5.30213	5.20904	5.14457	4.86577	4.84325
11041	hsa-miR-29c-3p	8.17232	8.21116	8.1699	7.95033	7.29269
11043	hsa-miR-302b-3p	5.33639	5.30585	5.24751	5.15899	5.19561
46249	hsa-miR-449b-5p	5.02128	5.09352	4.90193	4.86889	4.94432
30493	hsa-miR-548a-5p	4.7698	4.80986	4.82024	4.78563	4.84435
42630	hsa-miR-140-3p	8.55784	8.55989	8.61493	8.41944	8.28876
42873	hsa-miR-944	5.55442	5.60108	5.46388	5.54757	5.4908
46368	hsa-miR-1282	5.90425	5.96927	5.94672	5.86009	5.87298
42898	hsa-miR-124-5p	6.4808	6.20917	6.27823	5.973	5.95133
27533	hsa-miR-320a	9.91023	9.83593	9.96338	10.0686	10.187
9938	hsa-let-7i-5p	10.093	10.0573	10.0396	9.97779	9.86164
42609	hsa-miR-135a-3p	5.96044	5.66615	5.7872	5.75755	5.81303
11020	hsa-miR-22-3p	9.35869	9.51181	9.41821	9.12498	8.8526
27720	hsa-miR-15a-5p	10.5667	10.4528	10.4483	10.5064	10.3759
42490	hsa-miR-505-5p	6.76072	6.90716	6.83214	6.70411	6.8689
4610	hsa-miR-126-3p	8.15327	8.33751	8.3791	8.10386	7.90206
46222	hsa-miR-1228-5p	5.84176	5.50338	5.84602	5.53959	5.72176
42870	hsa-miR-616-3p	4.9137	5.18187	5.25276	5.05091	5.22823
21498	hsa-miR-654-3p	5.84576	5.97444	6.06931	5.8236	5.79095
46800	hsa-miR-1224-3p	5.39569	5.46851	5.49609	5.4521	5.3853
17402	ebv-miR-BART2-5p	5.4872	5.41459	5.5094	5.37721	5.20753
11007	hsa-miR-206	5.74619	5.8499	5.84013	5.78002	5.77284
42476	hsa-miR-374b-3p	6.54571	6.52508	6.47593	6.269	6.38782
17561	ebv-miR-BART6-3p	6.9718	6.68824	6.3827	6.90929	6.99267
17592	hsa-miR-604	4.97321	5.23167	5.0835	5.06397	5.05973
46221	hsa-miR-519d-3p	5.72139	5.84243	5.88504	6.21871	5.90469
13148	hsa-miR-195-5p	9.46772	9.23836	9.24307	9.21768	8.98376
29575	hsa-miR-32-3p	8.80168	8.79328	8.67004	8.86861	9.37319
17898	hsa-miR-99b-3p	7.01193	7.15062	7.19321	7.05349	6.87168
17509	ebv-miR-BART8-5p	4.69175	4.85252	4.65312	4.60794	4.66578
17961	hsa-miR-629-5p	5.9545	6.09635	6.12028	6.0702	5.99439
46361	hsa-miR-1278	5.2936	5.45434	5.48741	5.38346	5.33379
146113	hsa-miRPlus-G1246-3p	8.75751	8.86501	8.51864	8.31429	8.40899
19005	SNORD118	10.6658	10.6102	10.3121	10.4852	10.662
19604	SNORD4A	10.9842	10.9631	10.5466	10.6999	10.8382
146114	hsa-miR-1538	5.39831	5.40225	5.35718	5.43675	5.39316
146068	hsa-miR-1915-3p	5.7761	5.84184	5.85817	5.71259	5.6764
146110	hsa-miR-3164	4.89694	4.9971	4.78741	4.71172	5.11419
146132	ebv-miR-BART21-5p	4.61875	4.59577	4.66353	4.62995	4.4832
145833	hsa-miR-596	5.30734	5.39924	5.63767	4.71474	4.92836
145820	hsa-let-7c-5p	10.5635	10.4542	10.4596	10.5054	10.2217
145846	hsa-let-7e-5p	10.2013	10.1102	10.1691	10.1598	10.3153
147923	hsa-miR-3142	7.60583	7.5428	7.17279	7.11573	7.13094
147978	hsa-miR-3140-3p	5.20311	5.13723	5.26086	5.10342	5.16052
147881	hsa-miR-3115	5.26763	5.30697	5.48613	5.14652	5.17395
147855	hsv2-miR-H23-3p	4.61493	4.68661	4.76845	4.65545	4.66559
147771	hsa-miR-4328	6.85481	7.27151	7.12704	6.66575	6.35827
147631	hsa-miR-4258	6.65714	6.93317	6.72153	6.36975	6.58549
147930	hsa-miR-3144-3p	5.74964	5.93692	5.89616	5.85115	5.80686
147818	hsa-miR-4270	4.89377	5.32987	4.59291	5.25379	4.73461
147889	hsv1-miR-H14-3p	6.73106	6.85334	7.20214	6.34377	6.12274
147904	hsa-miR-3148	6.82133	6.63687	6.50164	6.75152	7.16084
148361	hsa-miR-3911	5.78237	5.7637	5.76057	5.8052	5.85791
147606	hsa-miR-4259	5.47456	5.22939	5.41238	5.25815	5.05142
148307	hsa-miR-3612	4.57468	4.57013	4.84872	4.59621	4.7843
148221	hsa-miR-3650	4.74686	4.828	5.10548	4.75623	5.33994
147688	hsa-miR-548v	4.99708	5.13591	5.14034	4.99817	5.031
148688	hsa-miR-765	5.00556	4.70428	5.30447	4.7295	5.10644
147311	hsa-miR-3688-3p	4.73309	4.75126	4.85505	4.85976	4.87723
148659	hsv2-miR-H21	5.07659	5.20143	5.21235	5.04532	5.08647
148273	hsa-miR-3150b-3p	5.29938	5.65563	5.62704	5.51156	5.56326
148118	hsa-miR-676-5p	5.67379	5.5195	5.68035	6.50284	6.54322
148663	hsa-miR-557	5.52353	5.47318	5.58022	5.48866	5.19727
148049	hsa-miR-3924	6.49845	6.63638	6.46726	6.75032	6.79336
148413	hsa-miR-3614-3p	6.39963	6.50844	6.40113	6.25046	6.26126
148482	hsa-miR-874-5p	5.54543	5.59292	5.61333	5.50309	5.50646
17578	kshv-miR-K12-5-3p	5.69732	5.62402	5.65544	5.66128	5.65134
42764	hsa-miR-412-3p	4.75212	4.84423	4.75782	4.74574	4.77074
17328	ebv-miR-BART8-3p	6.551	6.38348	6.53629	6.59595	6.62124
168850	hsa-miR-3191-5p	5.1875	5.22574	5.23806	5.23923	5.24222
168636	hsa-miR-122-5p	4.87937	5.07557	4.66947	5.06109	5.12986
168903	hsa-miR-4439	4.36475	4.3059	4.26959	4.31871	4.31893
168687	hsa-miR-29a-3p	9.54506	9.71665	9.58848	9.5413	8.7024
168914	hsa-miR-5689	5.40802	5.3098	5.26995	5.49863	5.67607
168831	hsa-miR-433-3p	4.79201	4.72162	4.60747	4.63506	4.6366
168941	hsa-miR-4501	4.94571	4.60298	4.57488	4.84645	5.14417
168930	hsa-miR-5582-5p	5.10959	5.01115	4.89242	5.20943	5.56672
168623	hsa-miR-4672	3.97265	4.06197	4.01408	4.04593	4.08492
168599	hsa-miR-4453	4.47985	4.74569	4.5318	4.54369	4.45609
168758	hsa-miR-4425	5.23198	5.10362	5.03259	5.30749	5.41597
168818	hsa-miR-4774-5p	4.74393	4.93918	4.72119	4.76377	4.85446
168967	hsa-miR-4476	4.74375	4.51585	4.45664	5.23893	5.33324
168723	hsa-miR-4789-5p	4.17717	4.13734	4.16362	4.13801	4.12143
168709	hsa-miR-4429	9.82866	9.80772	9.76752	9.9705	9.85491
168658	hsa-miR-5196-5p	4.81823	4.75334	4.75957	4.58717	4.57664
168721	hsa-miR-4701-5p	6.04607	6.35661	6.28804	5.91331	5.48051
168653	hsa-miR-3158-5p	7.64043	8.3591	8.33923	7.53805	7.28212
168846	hsa-miR-1273f	5.75644	5.76967	6.06874	6.47926	6.84895
168915	hsa-miR-4780	10.1717	10.2749	9.80658	9.87957	10.6314
169310	hsa-miR-3913-3p	4.43317	4.39217	4.41913	4.38927	4.34253
169149	hsa-miR-4659b-5p	4.19712	4.18727	4.19925	4.31673	4.19145
169065	hsa-miR-378h	4.48944	4.39039	4.43951	4.5214	4.56949
169214	hsa-miR-4638-5p	6.09942	5.92093	5.87111	6.14378	5.43699
169145	hsa-miR-5000-3p	7.27069	7.18324	7.00441	7.25024	6.26501
169047	hsa-miR-4665-3p	5.10074	5.15845	5.23493	4.95569	4.98567
169362	hsa-miR-5591-3p	4.40491	4.50025	4.52602	4.62277	4.66385
169324	hsa-miR-4642	4.67927	4.83505	4.83146	4.6122	4.54922
169216	hsa-miR-4701-3p	4.81241	4.73154	4.67008	4.58546	4.93323
169123	hsa-miR-3184-3p	5.4896	5.5492	5.60477	5.62665	5.67539
169052	hsa-miR-4719	4.02214	3.95196	4.01682	4.07041	4.00322
169062	hsa-miR-3922-5p	4.07986	4.12353	4.12841	4.09164	4.12097
169116	hsa-miR-4788	6.18201	6.66117	6.34643	6.03035	5.93786
169100	hsa-miR-4758-3p	6.00567	6.02127	5.77819	6.2859	6.24138
169369	hsa-miR-4490	4.91941	4.8343	4.75535	4.77771	4.86075
169371	hsa-miR-4474-5p	4.19482	3.94275	4.17098	4.09054	4.09277
169035	hsa-miR-4658	5.8439	5.76843	5.6952	5.78376	5.9349
169233	hsa-miR-4643	3.91822	3.92154	4.06428	3.98171	4.02061
169012	hsa-miR-4711-3p	5.75199	5.72963	5.58528	5.84547	6.13606
169152	hsa-miR-5690	5.16973	5.29671	5.24102	5.03465	5.20893
169404	hsa-miR-3663-5p	4.80131	4.91989	4.90329	4.78411	4.79678
17536	hsa-miR-562	4.39403	4.50872	4.47256	4.36251	4.31139
42934	hsa-miR-345-5p	6.79864	6.92362	6.95219	6.8823	6.77741
11148	hsa-miR-515-3p	4.84957	4.63127	4.8172	4.79307	4.71497
17653	hsa-miR-133a-5p	4.17316	4.14017	4.17074	4.13974	4.15259
42692	hsa-miR-127-5p	4.54298	4.4688	4.52178	4.47416	4.58413
46704	hsa-miR-548i	4.42857	4.56234	4.61388	4.44643	4.58829
11044	hsa-miR-302c-3p	5.51921	5.58984	5.50333	5.38231	5.4739
46511	hiv1-miR-TAR-5p	5.11377	4.94435	5.08653	4.95486	5.05145
19582	hsa-miR-106b-5p	12.1071	12.0535	12.0996	12.1154	11.9219
13147	hsa-miR-96-5p	5.64871	5.47278	6.07037	6.01837	5.86649
46690	hsa-miR-1238-3p	5.46654	5.65343	5.55583	5.44186	5.49703
46696	hsa-miR-1234-3p	5.11993	5.10347	5.04377	4.99194	5.09217
46918	hsa-miR-375	9.07528	8.8976	8.86603	8.60198	8.38438
46806	hsa-miR-1227-3p	5.93646	6.05816	6.07377	5.80294	5.78796
27229	hsa-miR-511-5p	5.31733	5.35774	5.30399	5.39328	5.29098
29379	hsa-miR-452-5p	5.7293	5.76877	5.8201	5.6821	5.70987
17752	hsa-let-7f-5p	9.53919	9.54027	9.5823	9.47487	8.55441
29490	hsa-miR-7-5p	10.6246	10.6042	10.6514	10.7675	10.7556
42482	hsa-miR-591	5.0856	5.14109	5.16857	5.15836	5.1782
17650	kshv-miR-K12-6-5p	4.86261	5.15783	5.11685	5.24265	5.48888
17280	hsa-miR-15b-5p	11.13	11.1238	11.1137	11.2094	10.953
32190	hsa-miR-607	4.51578	4.48632	4.6305	4.50185	4.51614
10967	hsa-miR-16-5p	11.7134	11.5933	11.6422	11.7564	11.6677
17613	hsa-miR-645	5.45042	5.24864	5.22784	5.43512	5.55548
46440	hsa-miR-1287-5p	5.83604	5.6511	5.8145	5.70875	5.74166
13178	hsa-miR-18a-3p	6.76572	6.72114	6.71639	6.69658	6.66535
11092	hsa-miR-378a-5p	4.87544	4.82795	4.79316	4.66979	4.76378
46406	hsa-miR-500a-3p	5.96586	6.04072	6.09872	5.8912	5.85698
28889	hsa-miR-888-5p	4.91107	5.04175	4.81921	5.0565	4.94585
42887	hsa-miR-331-3p	8.982	8.98912	9.01753	8.96655	8.9746
42508	hsa-miR-106a-3p	5.58276	5.66226	5.64948	5.58242	5.48997
146044	hsa-miR-2115-5p	7.39046	7.46711	7.47855	7.43682	7.05926
145663	SNORD68	12.2627	12.1328	11.8647	11.9601	12.4227
146074	hsa-miR-2114-5p	5.58168	5.57629	5.75787	5.83201	5.85776
145986	hsa-miR-2052	5.29645	5.50269	5.43033	5.37876	5.25898
46204	SNORD38B	11.2404	11.2516	10.9755	10.9868	10.9974
46203	SNORD49A	10.3345	10.3114	9.82047	9.8577	10.267
17820	hsa-miRPlus-C1066	5.17659	5.12086	5.15263	5.23249	5.05318
146069	hsa-miR-1915-5p	5.65663	5.73895	5.79679	5.70044	5.74459
145946	hsa-miR-449a	5.20992	5.12722	5.33477	5.23279	5.29827
145698	hsa-miR-496	4.77142	4.91675	4.8587	4.78671	4.80007
145757	hsa-miR-33a-3p	5.29573	5.49132	5.45621	5.43799	5.28422
145708	hsa-miR-324-3p	6.91088	6.93042	7.09446	6.81812	6.83233
145694	hsa-miR-100-3p	4.54313	4.70935	4.72096	4.58975	4.67365
147850	hsv2-miR-H11-3p	4.37982	4.39493	4.37728	4.3805	4.32022
147909	hsa-miR-1273d	4.85137	4.87066	4.81163	4.84334	5.0797
147798	hsa-miR-3141	4.9762	4.79763	4.80715	4.64073	5.1368
148000	hsa-miR-3195	6.52185	6.87334	7.53744	6.12113	6.13127
147937	hsv1-miR-H13	4.43807	4.67601	4.53372	4.53442	4.51298
147584	hsa-miR-548t-5p	5.85901	5.84051	5.73517	5.82144	5.96067
147914	hsa-miR-514b-5p	4.53134	4.60576	4.88134	4.58823	4.64863
147187	hsa-miR-215-5p	5.12959	4.96599	5.18196	5.29339	5.48358
145670	hsa-miR-18b-5p	9.90782	9.85952	9.85978	9.83876	9.40379
148018	hsa-miR-3671	4.41686	4.45809	4.51402	4.34306	4.43627
148168	hsa-miR-3658	4.38485	4.46027	4.44469	4.45632	4.48583
148033	hsa-miR-3065-5p	5.78506	5.84078	5.79991	5.73385	5.66619
148265	hsa-miR-3935	7.06777	7.08124	6.9734	7.24246	7.41094
148666	hsa-miR-938	5.61159	5.54796	5.57298	5.47399	5.59419
147501	hsa-miR-98-3p	5.88312	6.05857	6.07519	5.79753	5.6217
148262	hsa-miR-3680-3p	5.32554	5.38279	5.26016	5.30075	5.28582
148667	hsa-miR-617	4.71575	4.83856	4.76377	4.8264	4.72252
147731	hsa-miR-3189-3p	5.39868	5.48883	5.48958	5.41898	5.44611
148154	hsa-miR-3922-3p	5.6707	5.76825	5.77538	5.58935	5.60215
147576	hsv1-miR-H1-3p	5.81737	5.87789	5.95343	5.754	5.75184
147268	hsa-miR-3940-3p	4.96997	4.97436	5.10452	5.09718	5.09411
147742	hsa-miR-4265	5.38223	5.64609	5.42965	5.45888	5.18504
148338	hsa-miR-3064-3p	5.06455	4.97722	4.85053	4.82383	4.85719
148057	hsa-miR-186-3p	5.28179	5.30712	5.27187	5.20822	5.19167
42702	hsa-miR-30c-1-3p	6.06738	5.66676	5.70196	5.98742	6.21581
146157	hsv1-miR-H4-5p	4.62959	4.5545	4.55629	4.52955	4.61007
46281	hsa-miR-1291	5.10337	4.96382	4.8887	5.08422	5.31259
146123	hsv1-miR-H2-3p	5.76916	5.76475	5.77888	5.69098	5.23887
146014	bkv-miR-B1-3p/jcv-miR-J1-3p	5.03098	5.33678	5.1821	5.25155	5.12813
168868	hsa-miR-5681b	10.2576	10.411	10.4644	10.6616	10.6678
168871	hsa-miR-151a-5p/hsa-miR-151b	8.85242	8.89113	8.90581	8.8719	8.7837
168802	hsa-miR-4516	9.28478	8.33237	8.56406	9.30184	9.75814
168760	hsa-miR-4749-5p	4.20914	4.05953	4.08684	4.19251	4.17668
168603	hsa-miR-4664-5p	5.09125	5.06296	5.07478	5.02053	5.07582
168863	hsa-miR-4441	5.30843	4.65187	4.8449	5.43409	5.58333
168948	hsa-miR-4514	5.52873	5.28581	5.38727	5.63439	5.95119
168959	hsa-miR-4778-5p	5.57431	5.26895	5.23951	6.02743	6.12602
168638	hsa-miR-4530	9.12414	8.09138	8.43917	9.2123	9.54382
168610	hsa-miR-211-3p	4.26245	4.28044	4.35401	4.31496	4.32139
168881	hsa-miR-4720-3p	4.01962	4.08704	4.08205	4.05936	4.06608
168939	hsa-miR-4738-5p	4.85124	4.84298	4.78816	4.62161	4.70446
168717	hsa-miR-5193	7.78749	7.44912	7.60259	7.62646	7.61613
168629	hsa-miR-5087	4.8618	4.70925	4.75515	4.74389	4.87743
168815	hsa-miR-4488	6.48634	6.35792	6.98256	6.45022	6.62464
168929	hsa-miR-4648	4.99241	4.93736	4.75801	4.88667	4.94987
168686	hsa-miR-4768-5p	5.34789	5.27098	5.18191	5.58996	5.61118
168606	hsa-miR-4633-5p	5.92125	6.23535	6.17311	5.99527	5.58198
168557	hsa-miR-4777-5p	6.78386	6.82771	6.54117	6.91563	7.09542
168582	hsa-miR-4731-5p	4.31872	4.30982	4.31226	4.34301	4.27826
169068	hsa-miR-513c-3p	6.35836	6.59959	6.49571	6.27302	5.96983
169204	hsa-miR-4709-3p	8.42551	8.28371	8.20853	8.36515	8.78634
169129	hsa-miR-4284	15.4059	15.2037	14.2752	15.1049	14.9101
169251	hsa-miR-4653-5p	4.16029	4.20624	4.17557	4.14762	4.14667
169024	hsa-miR-3960	11.2543	10.7176	11.2219	11.5032	12.0269
169206	hsa-miR-4645-3p	4.50241	4.4306	4.44962	4.46483	4.43377
169026	hsa-miR-4679	4.71571	4.58667	4.47599	4.65379	4.83446
169028	hsa-miR-4708-3p	11.3947	11.1269	11.4545	11.6625	12.4229
169229	hsa-miR-4666b	4.32084	4.26992	4.39469	4.35613	4.2718
168991	hsa-miR-873-3p	5.33349	5.5439	5.26617	5.44859	5.33657
169137	hsa-miR-4524b-5p	7.0015	6.92117	6.78281	6.81714	5.85983
169259	hsa-miR-4773	4.41039	4.41393	4.4148	4.53333	4.68481
168979	hsa-miR-4734	4.83648	4.48835	4.67848	5.39765	5.62206
169140	hsa-miR-3150a-5p	4.16585	4.17549	4.21897	4.24127	4.20948
169217	hsa-miR-2467-5p	4.41016	4.48778	4.43151	4.41527	4.32464
169342	hsa-miR-5090	4.60758	4.61609	4.60667	4.56507	4.90253
169053	hsa-miR-130b-5p	8.05857	7.99741	7.98768	7.91936	7.73506
168980	hsa-miR-4324	8.47095	8.54428	8.36924	8.2407	7.90849
168986	hsa-miR-4677-3p	6.32596	6.05938	6.11607	6.92114	7.06011
169124	hsa-miR-548aj-3p	4.41413	4.4096	4.39361	4.41931	4.34322
169391	hsa-miR-513a-3p			4.15267	3.95988	4.04346
17539	ebv-miR-BART3-5p	4.98965	4.94529	4.85826	4.94613	4.84333
42603	hsa-miR-424-3p	4.96381	4.81362	5.03062	5.07663	4.78546
42786	hsa-miR-188-3p	4.5589	4.69166	4.69979	4.71131	4.61365
42866	hsa-miR-451a	4.79038	4.60604	4.5598	4.68106	4.75158
46335	hsa-miR-548m	5.15767	5.40523	5.33685	5.34502	5.2934
17902	hsa-miR-15b-3p	5.83059	5.88121	5.83146	5.85656	5.56329
46634	hsa-miR-1281	5.87732	6.055	6.10079	5.89352	5.77936
17459	hsa-miR-580-3p	4.69211	4.81747	4.85929	4.77525	4.82053
17883	hsa-miR-19b-1-5p	5.81455	5.70472	5.52384	5.62538	5.43778
17657	ebv-miR-BART18-5p	4.47042	4.55956	4.50691	4.48525	4.3751
13137	hsa-miR-518e-5p/hsa-miR-519a-5p/hsa-miR-519b-5p/hsa-miR-519c-5p/hsa-miR-522-5p/hsa-miR-523-5p	6.31053	6.34175	6.55343	6.4075	6.53938
17499	hcmv-miR-US5-1	4.73552	4.58608	4.74665	4.76511	4.57506
29562	hsa-miR-199a-5p	10.5557	10.5719	10.5471	10.5824	10.3708
46940	hsa-miR-548g-3p	4.6054	4.85557	4.61099	4.55053	4.65473
17614	sv40-miR-S1-3p	5.30814	5.46102	5.61363	5.43737	5.55248
17393	hsa-miR-603	5.4837	5.5977	5.64305	5.57112	5.53425
10946	hsa-miR-141-3p	5.37723	5.64999	5.91248	5.88174	5.80267
42710	hsa-miR-1296-5p	5.45843	5.52844	5.55017	5.72609	5.68631
42674	hsa-miR-431-3p	6.27975	6.50411	6.37534	6.19453	5.9657
42949	hsa-miR-155-3p	5.18137	5.02488	5.10125	5.11975	4.84061
30033	hsa-miR-877-5p	7.75933	7.82681	7.93581	7.87776	7.92549
13171	hsa-miR-429	5.14548	5.25627	5.23258	5.09472	5.14122
46235	hsa-miR-524-5p	4.84056	4.73344	4.83127	4.5964	4.84155
11024	hsa-miR-223-3p	5.62477	5.73127	5.75181	5.6463	5.65081
42549	hsa-miR-19a-5p	5.79659	5.81779	5.60249	5.70293	5.61693
13183	hsa-miR-487a-3p	5.21497	5.25484	5.3745	4.96215	4.84324
17298	hsa-miR-548b-3p	5.69824	5.65574	5.42187	5.53628	5.59403
42616	ebv-miR-BART7-3p	5.16951	4.98889	5.09618	5.14849	5.22933
46779	hsa-miR-1206	4.689	4.78555	4.84217	4.72911	4.66266
46829	hsa-miR-664a-5p	6.84428	6.79945	6.61266	6.53479	6.84315
46414	hsa-miR-548h-5p	5.35471	5.24706	5.36804	5.35073	5.33336
17634	hsa-miR-567	4.80743	4.78977	4.86066	4.72539	4.71366
42532	hsa-miR-22-5p	6.41827	6.64033	6.51958	6.47504	6.28265
42455	hsa-miR-520f-3p	5.32212	5.33465	5.36807	5.16613	5.30077
42845	hsa-miR-125b-2-3p	5.52945	5.58763	5.28761	5.56285	5.69357
146169	mcv-miR-M1-3p	5.76659	5.83736	5.75431	5.81748	5.73809
146179	hsa-miR-2113	5.83029	5.8441	5.83755	6.05129	6.17542
146202	hsv1-miR-H7-5p	4.32663	4.34403	4.43029	4.47969	4.39294
146127	hsa-miR-449b-3p	5.0708	5.07265	5.10888	5.29322	5.12864
19007	SNORD3@	12.4027	12.2839	12.085	12.5553	12.8003
30209	hsa-miR-651-3p	4.44027	4.49698	4.43231	4.66797	4.7114
146180	hsa-miR-1909-3p	5.73878	5.40861	5.7011	5.74264	5.7476
146134	hsv2-miR-H4-3p	4.57292	4.61567	4.67258	4.6881	4.71256
146160	hsa-miR-133b	5.41598	5.49959	5.52133	5.48462	5.51479
145707	hsa-miR-216b-5p	4.81896	5.00325	4.98767	4.90407	5.02026
145755	hsa-miR-146a-3p	5.30754	5.40845	5.34817	5.20569	5.24401
145835	hsa-miR-509-5p	4.8882	4.94466	4.92237	4.77878	4.79364
145836	hsa-miR-218-2-3p	7.94849	7.85874	7.64865	7.29916	7.16361
147843	hsa-miR-3144-5p	4.58798	4.70211	4.57107	4.8651	4.83509
147939	hsa-miR-3192-5p	5.27036	5.03031	5.39916	5.37008	5.38775
147162	hsa-let-7a-5p	11.5681	11.4426	11.5888	11.6156	11.3348
147906	hsa-miR-4322	5.2199	4.97157	5.34061	5.28868	4.94049
147931	hsa-miR-3166	4.53539	4.61908	4.62661	4.46158	4.44706
147824	hsv2-miR-H9-5p	5.02166	4.93016	5.11248	5.06557	5.14284
147894	hsa-miR-3137	4.93687	5.35897	5.13461	5.42038	5.06993
147506	hsa-miR-21-5p	10.698	10.9344	10.8726	10.6277	9.68643
147823	hsa-miR-3146	5.58858	5.6837	5.71984	5.78624	5.89958
147880	hsa-miR-323b-3p	5.38665	5.34929	5.41891	5.52411	5.34651
148102	hsa-miR-3619-5p	4.721	4.97856	5.00162	4.9248	4.92261
148643	hsa-miR-642a-5p	5.37347	5.38583	5.38308	5.32936	5.39215
148674	hsa-miR-4321	4.92753	5.22127	5.09938	4.99565	4.89788
147493	hsa-miR-3944-3p	5.21398	5.24096	5.0313	5.46303	5.44474
148577	hsa-miR-3943	5.80565	5.78634	5.8544	5.71359	5.69713
148620	hsa-miR-454-3p	7.99298	8.05245	8.0626	8.06404	7.7548
148678	hsa-miR-301a-5p	6.04565	5.98086	5.92666	5.90387	5.82546
148167	hsa-miR-3670	5.1425	5.14057	5.05273	4.9988	5.18086
147612	hsv1-miR-H5-5p	4.57498	4.90031	4.82252	4.99566	4.90844
148217	hsa-miR-23c	9.20566	9.07003	9.04945	9.09787	8.79434
148657	hsa-miR-381-5p	5.78595	5.78145	5.76521	5.86292	5.79805
148418	hsa-miR-3607-5p	9.98052	9.88291	9.49568	9.62502	9.85489
147603	hsa-miR-4300	5.3705	5.38279	5.22323	5.41199	5.45731
147738	hsv2-miR-H20	6.06304	6.00795	6.02212	5.856	5.85811
148300	hsa-miR-370-5p	4.88924	4.90048	4.9049	4.80576	4.75811
28534	hsa-miRPlus-D1058	4.81745	4.84402	4.82032	4.70382	4.70618
17493	hsa-miR-622	5.56945	5.46993	5.652	5.7173	5.79887
17577	hsa-miR-613	4.82476	4.82058	4.70154	4.70144	4.70322
168886	hsa-miR-4745-5p	4.30876	4.34504	4.37896	4.35792	4.34826
168935	hsa-miR-4687-3p	6.4058	6.37534	6.44848	6.18388	5.98833
168562	hsa-miR-4738-3p	4.48733	4.42073	4.53179	4.52007	4.44698
168634	hsa-miR-548av-5p/hsa-miR-548k	4.19753	4.16331	4.20255	4.17807	4.17424
168953	hsa-miR-4704-5p	5.12751	5.0742	4.96543	5.36135	5.52885
168837	hsa-miR-4793-3p	4.23334	4.35491	4.32791	4.25352	4.42144
168904	hsa-miR-4473	7.97601	7.93423	8.20786	8.44644	8.80347
168588	hsa-miR-548at-3p	4.18326	4.14407	4.25163	4.20959	4.19927
168857	hsa-miR-2392	5.14194	4.82158	4.60982	4.66014	5.33859
168565	hsa-miR-4649-5p	4.47297	4.35001	4.37153	4.52739	4.48533
168864	hsa-miR-320d	8.55977	8.5853	8.70617	8.81376	8.25033
168652	hsa-miR-4760-3p	3.93044	4.0005	4.02125	4.06723	4.06785
168869	hsa-miR-5010-3p	5.88028	6.07215	5.96833	5.93523	5.88392
168920	hsa-miR-3117-5p	4.41782	4.40328	4.44271	4.32777	4.45389
168860	hsa-miR-4766-5p	5.1887	5.11517	5.20276	5.08284	5.28931
168901	hsa-miR-4742-5p	4.41872	4.41755	4.46324	4.4621	4.50288
168705	hsa-miR-5589-3p	4.19813	4.06912	4.14716	4.19012	4.11729
168586	hsa-miR-34a-5p	9.49306	9.41003	9.32256	9.31722	9.1838
168672	hsa-miR-1587	7.09915	6.38822	6.7704	8.05528	8.56
168792	hsa-miR-4434	5.06186	4.75081	4.56077	5.5928	5.57708
169328	hsa-miR-4769-5p	4.35767	4.35818	4.24364	4.2754	4.22728
169383	hsa-miR-548ah-5p	4.7416	4.90041	4.68451	5.23699	4.84559
169094	hsa-miR-4482-3p	4.51441	4.57345	4.53511	4.58671	4.55791
169089	hsa-miR-4470	4.09625	4.11615	4.05649	4.11247	4.15934
169209	hsa-miR-4662b	4.02314	4.12536	4.10422	4.05241	4.08531
169366	hsa-miR-548ae	4.2833	4.27951	4.3499	4.27035	4.22467
169384	hsa-miR-1295b-5p	4.03784	4.21434	4.12723	4.13315	4.11687
168983	hsa-miR-219b-3p	4.15679	4.07628	4.13274	4.12483	4.12861
169184	hsa-miR-1304-3p	4.89936	4.75782	4.96641	5.19532	5.09053
169292	hsa-miR-4717-5p	4.31501	4.38158	4.32168	4.49423	4.49158
169187	hsa-miRPlus-C1110	5.37882	5.14807	4.94927	5.20293	5.20183
169177	hsa-miR-4664-3p	5.04213	4.86793	4.87115	4.97456	4.96538
169057	hsa-miR-4659b-3p	5.56706	5.46566	5.41225	5.47741	5.4278
169185	hsa-miR-5187-3p	8.0697	7.40382	7.51816	8.27056	8.35467
169261	hsa-miR-4772-3p	4.07169	4.05236	4.19238	4.13355	4.14121
169161	hsa-miR-4489	4.57705	4.68015	4.74347	4.69279	4.81817
169210	hsa-miR-3187-5p	4.33575	4.42317	4.35292	4.35924	4.38384
169281	hsa-miR-4752	4.41463	4.37304	4.4671	4.40743	4.44974
169264	hsa-miR-4762-5p	5.6742	5.54888	5.37319	5.93012	6.34983
169390	hsa-miR-4800-5p	5.43043	5.43767	5.49928	5.72084	5.77359
169406	hsa-miR-376b-3p	4.78758	4.86006	4.84761	4.76133	4.50559
42545	ebv-miR-BART11-3p	4.49036	4.58684	4.54318	4.44908	4.53727
17498	hsa-miR-601	5.53168	5.1671	5.41808	5.39968	5.53522
17336	hsa-miR-618	5.65944	5.78341	5.74402	5.60324	5.62477
13179	hsa-miR-455-5p	5.46409	5.24213	5.05563	5.43864	5.32965
46401	hsa-miR-519a-3p	4.72361	4.79276	4.79406	4.70328	4.58762
42882	ebv-miR-BART13-5p	4.53197	4.54848	4.63978	4.55522	4.64346
10972	hsa-miR-181b-5p	8.76664	8.77189	8.76544	8.67078	8.38973
17492	sv40-miR-S1-5p	8.51475	8.47285	8.56902	8.36918	8.37964
11063	hsa-miR-330-3p	5.63621	5.36685	5.40605	5.50891	5.59059
42852	hsa-miR-760	5.45022	5.49942	5.18254	5.21492	5.52264
42673	hsa-miR-337-3p	5.94785	5.96341	5.96483	5.94203	5.80996
17532	ebv-miR-BART5-5p	4.71477	4.55334	4.5817	4.65434	4.69916
46272	hsa-miR-1200	5.2084	5.31961	5.28758	5.12234	5.10098
17918	hsa-miR-222-5p	5.05172	4.78224	4.85393	4.67408	4.71454
46419	hsa-miR-1185-5p	5.44716	5.41873	5.52304	4.99033	5.0196
29883	hsa-miR-606	4.61585	4.52827	4.68738	4.60293	4.55484
27545	hsa-miR-373-5p	5.82322	5.7091	5.93659	5.61371	5.58235
42641	hsa-miR-145-5p	7.77097	7.99437	8.09924	7.46471	7.18972
42951	ebv-miR-BHRF1-2-3p	6.47456	6.12772	6.42367	7.13061	7.71051
17668	hsa-miR-552-3p	5.68941	5.73305	5.68534	5.76844	5.85369
30687	hsa-miR-93-5p	11.7901	11.8038	11.9085	11.8203	11.7889
17917	hsa-miR-873-5p	9.09329	9.06069	9.09609	8.87849	8.72237
46495	hsa-miR-525-3p	4.83801	4.96168	4.91484	4.80868	4.81889
42788	hsa-miR-924	5.00059	5.33128	5.35374	5.34999	5.31206
46363	hsa-miR-1272	5.57091	5.5001	5.40843	5.61813	5.77372
17567	kshv-miR-K12-1-5p	6.80375	6.80914	6.56827	6.59475	6.70038
14270	hsa-miR-493-3p	5.57522	5.58988	5.52504	5.53243	5.31276
11104	hsa-miR-422a	5.68313	5.6329	5.73153	5.72218	5.64481
42694	hsa-miR-485-3p	7.57403	7.72575	8.23864	7.86092	7.95098
46231	hsa-miR-519b-3p	5.25594	5.39102	5.44433	5.32703	5.39962
42718	hsa-miR-130a-5p	5.58091	5.61038	5.56983	5.45769	5.42855
23767	hsa-miR-759	4.87296	4.98121	4.86629	4.81804	4.83233
46355	hsa-miR-548p	4.86043	4.91397	4.99864	4.80841	4.85176
30592	hsa-miR-599	4.69604	4.83994	4.80297	4.81486	4.82551
11151	hsa-miR-516b-5p	6.54762	6.48908	6.46556	6.65868	6.69057
17944	hsa-miR-337-5p	5.00663	4.86371	5.01971	4.95186	4.9788
146025	hsa-miR-2277-3p	5.11275	5.15046	5.1261	4.99728	5.01488
146033	hsa-miR-103b	5.00094	5.27094	5.27136	5.03651	5.14058
17841	hsa-miRPlus-C1100	5.19549	5.08686	5.33581	5.38233	5.13184
42721	hsa-miR-503-3p	5.17816	5.22099	5.28293	5.12462	5.20739
146129	mcv-miR-M1-5p	4.42485	4.58032	4.48183	4.44026	4.42506
146185	bkv-miR-B1-5p	5.83544	5.8489	5.85559	5.76537	5.69696
19008	SNORD2	11.4257	11.4256	11.1904	11.2308	11.4426
145956	hsa-miRPlus-A1083	6.7319	6.74978	6.83323	6.75646	6.23375
145943	hsa-miR-100-5p	7.97965	8.07804	7.93991	7.65459	6.89874
145647	hsa-miR-584-5p	7.41667	7.50315	8.40505	7.52734	7.25833
145845	hsa-miR-20a-5p	12.3768	12.2597	12.2901	12.3256	12.1966
147790	hsv2-miR-H7-3p	7.10879	6.20411	6.60011	7.78819	8.37455
147514	hsa-miR-494-3p	5.01967	5.17335	5.09035	4.93039	4.90843
147516	hsa-miR-4319	5.06776	4.93448	5.02192	5.01029	4.92353
147618	hsa-miR-4261	4.19678	4.2121	4.20359	4.19848	4.23514
147797	hsa-miR-4260	4.68678	4.75322	4.89875	5.00865	5.03433
147893	hsv2-miR-H5	4.82885	5.10616	5.08901	4.93147	4.80144
147701	hsa-miR-491-3p	12.2213	12.1667	12.3164	12.1812	11.9924
147842	hsv2-miR-H11-5p	5.54027	5.6368	5.51773	5.52179	5.38774
147838	hsa-miR-3194-5p	4.45574	4.48526	4.4964	4.47236	4.36224
147907	hsa-miR-4312	6.1668	6.23419	6.08859	5.9996	6.1142
148547	hsa-miR-3622b-3p	5.02293	5.11769	5.0706	5.12439	4.98398
148358	hsa-miR-3657	5.57047	5.62357	5.65017	5.60597	5.63282
148024	hsa-miR-3923	4.83304	4.67453	4.91802	4.79282	4.75329
147545	hsa-miR-3128	4.66639	4.67234	4.6692	4.62149	4.65803
147664	hsa-miR-4311	6.24542	6.31513	6.417	6.20452	6.28173
148086	hsa-miR-548aa/hsa-miR-548t-3p	6.77721	6.77908	6.6631	6.78836	6.53501
147596	hsa-miR-3168	4.29605	4.34615	4.27444	4.34822	4.32208
148162	hsa-miR-3661	4.95621	4.80751	4.82867	4.94779	4.77461
147360	hsa-miR-95-5p	5.50895	5.56761	5.64016	5.55004	5.47286
148452	hsa-miR-3678-5p	4.8392	4.64976	4.65367	4.70184	4.61319
147768	hsa-miR-4257	5.11935	5.3177	5.15994	5.21116	5.26374
148082	hsa-miR-3663-3p	4.44219	4.56863	4.59454	4.69036	4.53118
148610	hsa-miR-26a-1-3p	5.2799	5.11227	5.23825	5.20961	4.93258
17872	hsa-miR-148a-5p	4.71874	4.6438	4.50505	4.68336	4.6993
11085	hsa-miR-373-3p	5.34485	5.14062	5.38318	5.05817	5.28695
146032	ebv-miR-BART5-3p	5.04797	5.17268	5.00597	5.038	5.12747
168749	hsa-miR-138-1-3p	5.44836	5.51048	5.29584	5.33871	5.12957
168746	hsa-miR-4756-5p	4.26922	4.23792	4.29037	4.32579	4.30602
168911	hsa-miR-4682	5.95902	5.93286	5.84211	6.12776	6.12133
168908	hsa-miR-4655-5p	4.83081	4.6044	4.55072	4.96373	4.89847
168769	hsa-miR-5002-5p	8.65184	8.78065	8.80354	8.69369	8.46633
168645	hsa-miR-378i	4.0319	4.1544	4.06944	4.18181	4.18469
168916	hsa-miR-4670-3p	4.2446	4.28812	4.31263	4.22102	4.25134
168906	hsa-miR-4703-3p	4.63986	4.78791	4.80209	4.69749	4.7733
168889	hsa-miR-4697-5p	4.3542	4.3211	4.33718	4.29075	4.29936
168834	hsa-miR-5571-5p	5.78292	6.02479	6.04451	5.80191	5.67569
168853	hsa-miR-4671-5p	4.2713	4.26286	4.2895	4.218	4.2521
168946	hsa-miR-4673	4.59057	4.59031	4.6682	4.63955	4.77703
168947	hsa-miR-3975	4.32461	4.37216	4.23309	4.29839	4.27623
168757	hsa-miR-4713-3p	4.62942	4.77453	4.78838	4.75426	4.70433
168597	hsa-miR-5699-3p	5.78345	5.73031	5.57247	5.81203	5.88001
168764	hsa-miR-4435	4.30968	4.28134	4.22985	4.21035	4.21093
168833	hsa-miR-4660	4.60129	4.50158	4.54607	4.71505	4.67116
168788	hsa-miR-4790-5p	4.17797	4.25925	4.23586	4.1634	4.24133
169014	hsa-miR-4714-3p	4.53579	4.67991	4.55951	4.607	4.60202
168978	hsa-miR-371b-5p	10.7364	10.2993	10.8867	11.0146	11.562
169228	hsa-miR-4698	6.80106	6.42167	6.46413	7.11021	7.3306
169258	hsa-miR-5692c	4.40751	4.42898	4.35776	4.40435	4.51219
169097	hsa-miR-4735-3p	4.00439		4.10104	4.06895	4.02082
169293	hsa-miR-4661-3p	4.38456	4.40387	4.3649	4.49525	4.38481
169318	hsa-miR-4649-3p	4.73225	4.71586	4.84659	4.73411	4.71439
169110	hsa-miR-4497	9.89185	9.82312	10.5206	9.98655	10.1562
169234	hsa-miR-4663	4.04825	4.01801	4.11581	4.08344	4.1212
169128	hsa-miR-4510	4.5315	4.46692	4.45317	4.30983	4.36435
169164	hsa-miR-4705	6.06703	5.97471	6.14855	6.24662	5.92071
169267	hsa-miR-548aj-5p/hsa-miR-548g-5p/hsa-miR-548x-5p	4.3534	4.39121	4.39222	4.35021	4.4913
169063	hsa-miR-4690-3p	4.10212	4.11383	4.10526	4.15933	4.11804
169091	hsa-miR-5006-5p	5.71728	5.48417	5.39373	5.82273	5.90459
169305	hsa-miR-4455	8.6509	8.6666	8.50982	8.60236	9.09918
168990	hsa-miR-5688	4.02159	4.07426	4.09259	4.03195	4.00383
169108	hsa-miR-4713-5p	4.70311	4.61646	4.57934	4.6089	4.81533
169029	hsa-miR-4471	4.96121	4.70269	4.81903	4.81056	4.8955
169041	hsa-miR-1245b-3p	4.32124	4.24005	4.22111	4.21961	4.22264
169402	hsa-miR-625-3p	5.01879	5.2558	5.25775	5.17999	5.40097
169410	hsa-miR-556-5p	4.77365	4.76475	4.71443	4.67917	4.44073
13143	hsa-miR-301a-3p	10.0367	9.93914	10.0244	10.0065	9.91286
17888	hsa-let-7a-3p	7.28639	7.09452	6.7118	6.40142	6.15333
17546	hsa-miR-585-3p	6.20816	6.36085	6.60855	6.06844	6.00836
17377	hsa-miR-600	8.71943	8.63176	8.41508	8.06413	7.62374
46741	hsa-miR-1295a	4.87188	4.78633	4.92941	4.91005	4.89911
42660	hsa-miR-144-5p	4.4578	4.44269	4.50969	4.40894	4.35688
17641	hsa-miR-573	5.51898	5.48746	5.52043	5.43793	5.37274
17482	hsa-miR-411-5p	4.42925	4.45388	4.55458	4.42806	4.42445
42739	hsa-miR-339-5p	8.4984	8.58443	8.65611	8.48652	8.64168
46214	hsa-miR-1250-5p	5.46708	5.1361	5.44005	5.47902	5.64627
46398	hsa-miR-513c-5p	5.30125	5.31438	5.26232	5.36713	5.27912
42957	hsa-miR-323a-3p	5.45577	5.43269	5.44767	5.58098	5.46394
46467	hsa-miR-143-5p	5.70778	5.81873	5.75173	5.61723	5.63223
42475	hsa-miR-221-5p	5.82745	5.99712	5.81774	5.81594	5.91307
11038	hsa-miR-299-5p	5.70174	5.71052	5.72626	5.70914	5.72962
46614	hsa-miR-1323	5.21423	5.21208	5.33628	5.20821	5.26911
46309	hsa-miR-1226-3p	5.93134	5.93653	5.97603	5.86445	6.0262
33407	hsa-miR-626	5.34017	5.37017	5.3599	5.27536	5.36314
42592	hsa-miR-338-3p	9.40982	9.29505	9.5307	9.35857	9.02219
11111	hsa-miR-432-5p	5.71957	5.26504	5.59236	5.70946	5.5218
46717	hsa-miR-1256	4.54304	4.63523	4.69328	4.63048	4.60177
42969	hsa-miR-10b-3p	7.45692	7.33566	7.35919	6.99883	6.96333
17570	hsa-miR-589-3p	4.86723	4.77132	4.95186	4.98479	4.96357
17636	ebv-miR-BART20-5p	4.77086	4.94067	5.06494	4.90526	4.8105
42466	ebv-miR-BART18-3p	5.80155	5.83318	5.75537	5.80967	5.96872
42497	hcmv-miR-UL70-5p	5.22084	5.26005	5.2724	5.24063	5.1551
42902	hsa-miR-185-5p	7.93223	7.99317	8.06285	7.89976	7.7996
42783	hsa-miR-197-3p	7.83517	7.76314	7.91571	7.95887	7.75714
17870	hsa-miR-628-5p	5.91085	5.98771	6.00366	5.87483	5.78611
10952	hsa-miR-146a-5p	5.64089	5.73158	5.76239	5.6323	5.32622
42747	hsa-miR-93-3p	6.75678	6.6507	6.68346	6.53453	6.41619
42800	hsa-miR-582-5p	6.58379	6.69562	6.82348	6.48321	6.04844
13177	hsa-miR-143-3p	9.41496	9.77145	9.74881	9.21071	9.07002
42827	hsa-miR-652-3p	6.77519	6.92473	6.90225	6.76375	6.7118
46707	hsa-miR-1253	5.09184	4.76756	4.95123	5.72368	5.60597
42749	hsa-miR-659-3p	6.36876	6.12998	6.20939	6.57638	6.51785
42661	hsa-miR-492	6.46372	6.97032	7.32511	6.2018	5.92793
11140	hsa-miR-508-3p	5.84008	5.84624	5.93789	5.77035	5.78126
46866	hsa-miR-1321	7.47151	7.34052	7.31084	7.22573	7.26005
146107	hsa-miR-762	5.44812	5.51171	5.34515	5.44015	4.87825
146121	hsa-miR-1470	5.43168	5.77414	5.55896	5.50374	5.4472
146153	ebv-miR-BART22	4.4802	4.49778	4.43693	4.43181	4.48238
145995	hsa-miR-196b-3p	5.16389	5.07497	5.06736	5.05826	5.10796
146029	hsa-miR-365b-5p	5.41961	5.4449	5.54793	5.53805	5.49862
146159	hsv1-miR-H4-3p	10.2364	10.2778	10.19	10.3867	9.37387
28302	hsa-miRPlus-A1015	11.4745	11.3695	11.1692	11.2919	11.1562
145840	hsa-let-7f-1-3p	6.43353	6.49381	6.43067	6.02564	5.99183
146112	hsa-miR-30b-5p	10.3838	10.327	10.3167	10.1843	9.95195
145640	hsa-miR-328-3p	6.01249	6.01779	5.9301	5.90153	6.0401
145648	hsa-miR-598-3p	8.19046	8.33637	8.3558	8.25756	7.93903
145756	hsa-miR-488-5p	5.01325	4.8329	4.84439	4.81026	4.87191
147792	hsa-miR-3165	5.4436	5.46258	5.32403	5.48219	5.6584
147652	hsa-miR-4293	4.36087	4.3357	4.36805	4.29764	4.32156
147988	hsa-miR-3135a	6.02792	6.07428	6.00746	6.07952	6.23929
147632	hsa-miR-4297	6.75186	6.88938	6.83781	6.97668	7.08518
147996	hsa-miR-3127-5p	5.27161	5.1965	5.00564	5.26225	5.34747
147917	hsa-miR-3151-5p	5.22873	4.92083	4.95981	5.18549	5.09534
147905	hsa-miR-3139	4.84559	4.65863	4.72754	4.6732	4.80282
147860	hsv1-miR-H16	4.65029	4.95299	4.84696	4.95643	5.13275
147935	hsa-miR-3125	5.85313	5.86762	5.78595	5.8039	5.78389
148243	hsa-miR-3689a-3p	5.43191	5.1269	5.60611	5.21987	5.59826
148673	hsv1-miR-H15	4.55995	4.58547	4.74665	4.53579	4.6056
148288	hsa-miR-550b-3p	6.27671	6.36085	6.26039	6.4057	6.42887
148290	hsa-miR-3616-5p	4.80256	4.73585	4.82686	4.67351	4.47282
148098	hsa-miR-374b-5p	10.2134	10.0518	9.95683	10.0744	9.89599
147739	hsa-miR-3161	6.27073	6.18185	6.18387	6.43485	6.62015
148624	hsa-miR-942-5p	5.95288	6.0556	5.96763	5.9603	5.96061
148626	hsa-miR-497-3p	4.71876	4.62833	4.74059	4.73975	4.67991
148668	hsa-miR-378a-3p	6.13309	6.23434	6.17519	6.39102	6.59977
148377	hsa-miR-3653	9.34204	9.32333	8.93177	9.04296	9.39353
148346	hsa-miR-3929	4.79097	5.01212	5.42559	4.94008	4.65859
148449	hsa-miR-3659	5.0661	5.08041	5.04682	4.94479	5.11844
148059	hsa-miR-493-5p	9.09867	9.2123	9.35271	9.2444	8.53792
148383	hsa-miR-103a-2-5p	6.02607	6.02812	5.89012	5.90339	5.80952
42570	hsa-miR-194-3p	5.58472	5.28022	5.42155	5.47017	5.55561
42620	hsa-miR-188-5p	5.63188	5.57642	5.6606	5.6515	5.57643
42453	hsa-miR-376b-5p/hsa-miR-376c-5p	5.50435	5.60753	5.57046	5.46566	5.11862
168819	hsa-miR-200a-3p	4.31508	4.4077	4.36084	4.53365	4.42589
168899	hsa-miR-1285-5p	6.33442	6.08508	6.0955	6.32367	6.529
168922	hsa-miR-5584-3p	6.14035	6.14548	6.36979	6.32914	6.69028
168836	hsa-miR-4496	5.64441	5.52249	5.56035	5.77134	5.39496
168840	hsa-miR-4457	4.77741	4.5622	4.66037	4.61304	4.56937
168848	hsa-miR-4700-3p	5.03159	4.91135	4.87945	5.09732	5.22324
168841	hsa-miR-5588-3p	4.32582	4.23353	4.25866	4.46698	4.51181
168972	hsa-miR-5004-3p	5.31474	5.30387	5.2617	5.63937	5.74142
168866	hsa-miR-4771	4.34506	4.14718	4.28572	4.28638	4.25177
168729	hsa-miR-4661-5p	4.46045	4.39113	4.36773	4.46708	4.42959
168659	hsa-miR-4438	4.24809	4.27458	4.33479	4.26596	4.26428
168968	hsa-miR-147b	5.7797	5.69277	5.68727	5.92263	6.11178
168695	hsa-miR-5589-5p	4.73975	4.6858	4.77389	4.79031	4.75619
168681	hsa-miR-4751	4.25245	4.21726	4.27483	4.26292	4.21995
168753	hsa-miR-4741	4.6252	4.55173	4.58927	4.71759	4.67397
168960	hsa-miR-4436a	4.52258	4.55741	4.49263	4.52266	4.94757
168879	hsa-miR-4460	4.58654	4.56141	4.61222	4.48238	4.67798
168701	hsa-miR-4728-5p	4.55918	4.52841	4.52549	4.64893	5.1089
46731	hsa-miR-4657	11.005	11.0166	10.7074	10.9202	10.8939
168867	hsa-miR-5003-3p	5.13491	5.12218	4.99114	5.03211	5.14886
169121	hsa-miR-1295b-3p	4.09891	4.0713	4.10195	4.04926	4.13973
169134	hsa-miR-4519	4.30433	4.32005	4.2716	4.25831	4.28665
169296	hsa-miR-5004-5p	5.5367	5.58644	5.48221	5.71884	5.90912
169260	hsa-miR-4436b-3p	5.58491	5.35867	5.08136	5.8895	5.92436
169378	hsa-miR-4430	4.2796	4.24352	4.24556	4.19993	4.21704
169322	hsa-miR-4534	4.95335	4.52147	4.84894	5.43799	4.69224
169326	hsa-miR-451b	8.62353	8.51346	8.26729	8.00275	7.42897
169223	hsa-miR-4680-3p	5.48285	5.43541	5.4577	5.37104	5.37132
169069	hsa-miR-3977	4.27963	4.31068	4.24076	4.2894	4.20934
169338	hsa-miR-4727-5p	4.30066	4.34959	4.32417	4.36623	4.31166
169212	hsa-miR-514a-5p	4.48865	4.40694	4.4226	4.41817	4.56272
169202	hsa-miR-1277-5p					3.95801
169017	hsa-miR-197-5p	4.38017	4.40352	4.51986	4.38965	4.37921
169313	hsa-miR-4800-3p	11.2232	10.2859	10.647	11.6309	12.3537
169144	hsa-miR-1273g-5p	4.53293	4.45415	4.65495	4.72759	4.5377
169323	hsa-miR-4723-3p	6.80827	7.09832	6.95572	6.7161	6.50267
169345	hsa-miR-5008-5p	4.35681	4.45938	4.38158	4.34134	4.50337
169155	hsa-miR-4480	4.39332	4.34635	4.28585		4.7648
169381	hsa-miR-4421	8.64786	8.53538	8.48628	9.33331	9.83674
168985	hsa-miR-4722-5p	4.95166	4.65549	4.96025	4.96716	5.14614
169385	hsa-miR-4500	10.4249	10.3926	10.3722	10.2687	10.1167
169388	hsa-miR-663a	7.13181	7.42026	7.79051	6.97752	7.21869
29736	hsa-miR-656-3p	5.60984	5.78153	5.76856	5.83413	5.79196
17822	hsa-miR-490-5p	5.53939	5.16203	5.39925	5.65844	5.68773
14280	hsa-miR-367-3p	4.7085	4.51917	4.72922	4.6176	4.69457
28396	hsa-miR-767-3p	5.33262	5.22203	5.40713	4.99391	5.06904
29460	hsa-miR-553	5.46435	5.39762	5.44126	5.55214	5.66913
42656	kshv-miR-K12-10a-3p	6.25222	6.35038	6.41085	5.97087	5.97913
42668	hsa-let-7c-3p	5.63798	5.91326	5.58145	5.27961	5.42085
11014	hsa-miR-214-3p	9.93159	9.91912	9.95689	9.93537	9.95154
17655	ebv-miR-BART14-5p	5.14224	5.10626	5.28722	4.94043	5.09871
46500	hsa-miR-520g-3p/hsa-miR-520h	5.42416	5.44674	5.42724	5.35417	5.33563
19591	hsa-miR-199b-5p	10.8812	10.5648	10.7221	10.6287	10.4043
42925	hsa-miR-409-5p	5.02125	5.06403	5.13041	4.94343	4.8678
46439	hsa-miR-1243	4.92759	4.9347	4.79537	4.92465	4.97544
27961	hsa-miR-891a-5p	5.85863	5.88438	5.75305	5.90513	5.94115
[truncated: 87 more rows]

## Sheet: R
ProbeID	Annotation	Neu-ctrl	Neu-3	Neu-6	Neu-12	Neu-24
42638	hsa-miR-23a-5p	5.52855	5.5842	5.52712	5.46856	5.63409
17519	ebv-miR-BART1-3p	5.26829	5.05021	4.94509	5.10367	4.95661
46507	hsa-miR-921	6.50829	6.44236	6.35879	6.43378	6.33763
17928	hsa-miR-181a-2-3p	6.75322	6.69191	6.61444	6.65898	6.71284
11134	hsa-miR-502-5p	5.56573	5.59092	5.5232	5.48513	5.45776
42812	hsa-miR-508-5p	6.47866	6.30345	6.41604	6.3155	6.1052
42918	hsa-miR-19b-2-5p	4.82436	4.9505	4.79323	4.57857	5.151
42516	kshv-miR-K12-12-5p	5.3255	5.13349	4.99165	5.02473	5.02564
46752	hsa-miR-1270	8.99288	9.07282	9.12301	9.10423	9.22665
46427	hsa-miR-1248	7.34007	7.30845	7.33771	7.33619	7.11936
11052	hsa-miR-31-5p	10.8234	10.8618	10.8489	10.7901	10.9835
42696	hsa-miR-943	6.05607	5.96382	6.08447	5.98433	6.14594
42754	hsa-miR-586	4.44127	4.68958	4.56177	4.60846	4.44453
42818	hsa-miR-597-5p	6.60569	6.64548	6.4476	6.50496	6.51518
42810	hsa-miR-149-5p	7.17889	7.15941	7.19928	7.18214	7.26247
42591	hsa-miR-634	7.90169	7.79234	7.70788	7.85864	7.84359
17585	ebv-miR-BART20-3p	5.24096	5.02454	4.44627	4.66847	4.71753
42848	hsa-miR-1180-3p	5.10944	5.1917	5.18773	5.02301	5.01727
17506	hsa-miR-24-3p	13.7573	13.7959	13.7786	13.7573	13.3997
42795	kshv-miR-K12-3-5p	7.16162	7.06414	7.05636	7.10296	6.9645
42485	ebv-miR-BART10-5p	5.08714	4.97617	5.07711	5.2243	5.19786
46633	hsa-miR-1267	9.02862	8.91589	8.83448	8.95105	8.41338
42896	hsa-miR-450b-5p	5.10532	5.07833	5.14676	5.06182	5.24727
28480	hsa-miR-504-5p	4.9833	4.89197	4.51377	4.35711	5.03292
42681	hsa-miR-1307-3p	6.44038	6.43037	6.42385	6.38213	6.51193
42610	hcmv-miR-UL36-3p	5.06377	5.02248	4.79002	5.25332	5.04694
10919	hsa-miR-103a-3p	11.3154	11.376	11.3099	11.2421	11.2214
46541	hsa-miR-1225-5p	5.03595	5.1119	4.73298	5.13006	5.13464
5250	hsa-miR-105-5p	5.82428	5.76725	5.68187	5.73836	5.69442
42734	hsa-miR-2110	4.98866	4.98959	4.90682	5.09313	5.28264
46411	hsa-miR-1203	4.80251	4.56898	4.65353	4.60076	4.69658
46747	hsa-miR-1263	4.51901	4.50044	4.58953	4.2805	4.62225
146190	hsa-miR-3927-3p	5.30908	5.39639	5.3664	5.31705	5.35835
146061	hsa-miR-1914-3p	5.18408	4.89789	4.96172	5.00911	5.09672
146138	hsa-miR-1909-5p	4.97826	4.86536	4.62279	4.75546	4.99074
146117	hsv1-miR-H6-3p	9.82158	10.0385	9.97924	9.84981	10.0261
145831	hsa-miR-625-5p	5.14335	5.22434	5.18583	5.05268	5.03447
145963	hsa-miR-646	4.36496	4.44931	4.47493	4.20288	4.47433
145977	hsa-miR-1247-5p	6.36918	6.48214	6.58753	6.3885	6.51772
145675	hsa-miR-501-5p	5.99299	5.98876	5.94413	5.91379	5.91434
145838	hsa-miR-125b-1-3p	7.19113	7.2358	7.18366	7.20834	7.21542
145690	hsa-miR-512-5p	5.03526	5.00211	5.02646	5.08994	5.23954
145678	hsa-miR-150-5p	8.60079	8.73764	8.6784	8.71735	8.9202
145715	hsa-miR-648	4.94123	4.90674	4.67635	4.76714	4.9468
147199	hsa-miR-27b-3p	10.684	10.7554	10.6857	10.8004	10.715
147535	hsa-miR-4309	5.24518	4.98747	4.56872	4.65431	4.68032
147892	hsa-miR-3152-3p	4.63259	4.73239	4.58827	4.72182	4.9551
147611	hsa-miR-4305	5.53426	5.36313	5.42223	5.32257	5.27618
147627	hsa-miR-4294	4.86221	4.63147	4.68019	4.7926	5.02591
147770	hsa-miR-4276	4.7166	4.93326	4.71123	4.84096	4.80631
147165	hsa-let-7b-5p	12.2501	12.2846	12.3372	12.2627	12.3443
147705	hsa-miR-4320	5.63856	5.56239	5.5266	5.48993	5.38598
147848	hsa-miR-466	5.08764	5.4176	5.3034	5.25167	5.2798
147900	hsv2-miR-H6-3p	7.86299	7.89942	7.88654	7.84248	7.90506
147891	hsa-miR-3175	11.7564	11.6654	11.6382	11.5855	10.8269
147186	hsa-miR-200b-3p	5.42703	5.43718	5.34817	5.25993	5.38611
148231	hsa-miR-3918	4.95417	4.83221	4.58724	4.69326	4.9651
148635	hsa-miR-933	4.89372	4.76016	4.60437	4.82843	4.83583
147660	hsa-miR-4296	4.62841	4.39856	4.72629	4.47965	4.87066
147709	hsa-miR-3185	4.71518	4.75666	4.37283	4.45758	5.30381
148251	hsa-miR-3689a-5p/hsa-miR-3689b-5p/hsa-miR-3689e	5.00235	4.82019	4.47187	4.78287	4.97535
148599	hsa-miR-3680-5p	7.72763	7.78883	7.68325	7.80426	7.52693
148665	hsa-miR-510-5p	4.78426	4.6043	4.69135	4.75056	4.82287
148363	hsa-miR-3652	5.38063	5.26053	5.18224	5.23612	5.18173
147703	hsa-miR-3181	4.57134	4.54597	4.1311	4.36406	4.50346
148062	hsa-miR-3667-3p	5.0199	4.7609	4.65122	4.65906	4.65025
148206	hsa-miR-3664-5p	5.98268	5.89625	5.96288	5.93404	5.78612
148306	hsa-miR-381-3p	4.82889	4.9437	4.66995	4.71218	4.70818
146024	hsa-miR-383-5p	5.2771	5.05872	4.97768	5.11408	5.12259
30442	hsa-miR-802	4.3947	4.35644	4.34921	4.34835	4.24251
168574	hsa-miR-4428	4.59436	4.48181	4.2487	4.28339	4.46109
168970	hsa-miR-5590-5p	4.49834	4.26844	4.11226	4.14366	4.35371
168938	hsa-miR-5692a	4.73626		4.36864	4.19052	3.96276
168825	hsa-miR-4729	4.65287	4.15621	4.22064	4.08758	4.53301
168640	hsa-miR-4475	9.11896	9.16835	9.11851	9.14294	9.05919
168874	hsa-miR-4535	5.67167	5.25917	5.36845	5.41484	5.41153
168656	hsa-miR-5002-3p	8.92573	8.85369	8.73297	8.89285	8.40555
168861	hsa-miR-4754	5.72109	5.68963	5.78189	5.63189	5.45117
168667	hsa-miR-4999-3p	4.73657	4.65797	4.60551	4.56407	4.60356
168910	hsa-miR-4735-5p	5.08409	4.99935	5.01739	4.97688	4.81774
168664	hsa-miR-5683	4.57457	4.05642	3.92623	4.16365	4.0875
168766	hsa-miR-4772-5p	4.41459	4.06829	4.06172	4.03278	4.31541
168883	hsa-miR-3689d	4.77453	4.64291	4.45847	4.133	4.7093
168669	hsa-miR-5693	4.81723	4.68462	4.6006	4.15527	4.45549
168791	hsa-miR-4785	4.75158	4.57809	4.39161	4.62778	4.4261
168804	hsa-miR-4761-3p	4.25535	4.36181	4.40232	4.12162	4.47271
169368	hsa-miR-3529-3p	4.94196	4.67657	4.52178	4.40404	4.66413
169178	hsa-miR-4665-5p	4.67584	4.62684	4.42657	4.67672	4.59461
169221	hsa-miR-4748	4.98912	5.07011	4.97183	4.91007	5.03553
169076	hsa-miR-345-3p	4.65363	4.49947	4.40349	4.11154	4.33371
169346	hsa-miR-5195-3p	4.52236	4.69638	4.32379	4.38092	4.15185
169031	hsa-miR-4726-5p	10.3961	10.5047	10.5089	10.533	10.4441
169276	hsa-miR-4474-3p	4.52876	4.83531	4.43329	4.56553	4.54698
169170	hsa-miR-4472	6.79949	6.76758	6.71429	6.64643	6.54937
169168	hsa-miR-5580-3p	5.73194	5.60924	5.29726	5.48085	5.48819
169335	hsa-miR-4699-5p	5.46139	5.17309	5.03439	5.19991	5.07621
169043	hsa-miR-4462	4.8435	4.85902	4.98342	4.82322	5.00027
169136	hsa-miR-5006-3p	6.89766	6.94162	6.85466	6.91137	6.95182
169243	hsa-miR-3682-5p	5.24116	5.37859	5.24717	5.20288	5.24415
169205	hsa-miR-4640-3p	5.13105	4.8952	4.91644	4.81005	4.90683
169078	hsa-miR-548ai/hsa-miR-570-5p	4.6704	4.58689	4.62754	4.62701	4.61981
169130	hsa-miR-4764-3p	10.9615	11.0035	10.9527	10.762	10.4792
169358	hsa-miR-4417	8.55984	8.88886	8.7999	8.78989	9.09138
169278	hsa-miR-4525	5.31486	4.84623	4.71072	4.60308	4.86441
169167	hsa-miR-4451	8.03581	8.1953	7.97928	8.04032	7.78669
169086	hsa-miR-4786-5p	4.77781	4.8872	4.79366	4.92516	4.80414
169398	hsa-miR-5096	5.58372	5.4532	5.29632	5.30673	5.26654
169386	hsa-miR-4427	4.55843	4.23182	3.91384	4.05559	4.34241
28019	hsa-miR-10a-3p	5.48722	5.51031	5.47108	5.44027	5.33034
28191	hsa-miR-30e-5p	9.00295	9.00866	9.00622	9.03471	8.92162
42959	hsa-miR-514a-3p	4.99099	4.96661	4.93447	5.11573	4.63931
46415	hsa-miR-548l	5.02336	5.17686	5.13428	5.02668	5.19097
46558	hsa-miR-1268a/hsa-miR-1268b	5.09067	5.06988	4.90682	4.79575	5.05285
42756	hsa-miR-548d-5p	5.28591	5.38425	5.341	5.20077	5.23456
17419	kshv-miR-K12-9-3p	4.02118	4.23767	4.16037	3.48261	4.02584
11260	hsa-miR-151a-5p	8.12034	8.00679	8.03738	7.91189	8.08819
42598	hsa-miR-452-3p	4.33002	4.17055	4.17269	4.41616	4.47966
31517	hsa-miR-561-3p	4.50049	4.08944	4.4659	4.61461	4.33283
11113	hsa-miR-448	4.28357	4.15603	4.14306	4.31113	4.17283
14313	hsa-miR-499a-5p	5.08074	5.1642	5.13519	4.99844	5.1429
11181	hsa-miR-95-3p	6.67589	6.66976	6.64575	6.61841	6.77519
17470	kshv-miR-K12-2-5p	4.65463	4.63378	4.80683	4.59913	4.28452
42811	hsa-miR-542-5p	6.53857	6.52804	6.51508	6.51798	6.58451
46796	hsa-miR-1302	4.57013	4.43662	4.31227	4.02639	4.15435
17289	hsa-miR-616-5p	5.06398	4.92492	4.70467	5.14198	5.00878
10954	hsa-miR-147a	5.23321	5.29097	5.24799	5.2533	5.05736
46875	hsa-miR-2276-3p	5.10294	4.78227	4.98759	4.62678	5.06573
11018	hsa-miR-218-5p	12.4438	12.5246	12.3969	12.2746	12.3763
11077	hsa-miR-363-3p	7.12306	7.10162	7.14192	7.1098	7.23051
46924	hsa-miR-1252-5p	5.95855	6.09311	6.03778	6.04081	6.11018
46454	hsa-miR-520g-3p	4.67579	4.64422	4.8144	4.95862	4.7552
42686	hsa-miR-136-3p	3.9703	4.39734	4.12553	4.03945	4.13787
17302	hsa-miR-578	4.97253	5.14474	5.20781	5.05886	5.15611
42932	hsa-miR-920	6.76071	6.72452	6.82373	6.75869	6.67645
13485	hsa-miR-10a-5p	9.84032	9.77243	9.83188	9.83517	9.69907
46791	hsa-miR-1204	5.14708	5.21514	5.31303	5.14075	4.99602
46750	hsa-miR-1254	5.01792	4.80168	4.60133	4.93075	4.67513
46624	hsa-miR-1236-3p	6.26233	6.15996	6.382	6.23607	6.42013
46917	hsa-miR-205-5p	4.90262	5.19708	5.02455	5.02237	5.05004
42769	hsa-let-7b-3p	6.27671	6.11031	6.2839	6.25254	6.36837
11240	hsa-miR-409-3p	4.87011	5.04091	4.93506	4.89988	5.01039
42964	hsa-miR-7-2-3p	5.36882	5.46558	5.49661	5.50273	5.30341
46803	hsa-miR-503-5p	5.13191	5.18855	5.27432	5.16987	5.26342
146105	hsa-miR-1539	4.10324	4.08779	4.09456	4.1609	4.09955
146077	hsv2-miR-H3	4.9162	5.1439	5.25058	5.06607	5.07035
42838	hsa-miRPlus-C1076	5.4481	5.37452	5.47644	5.35364	5.33343
145661	SNORD65	7.335	7.44201	7.45349	7.39924	7.60859
19605	SNORD6	11.3496	11.3354	11.3484	11.3606	11.2203
146152	hsa-miR-3179	5.08997	4.92679	4.88817	5.10546	4.91392
145745	hsa-miR-335-3p	10.5468	10.5586	10.4472	10.5907	10.4918
145697	hsa-miR-367-5p	4.27464	4.21432	4.11356	4.04219	4.03403
145701	hsa-miR-668-3p	8.58801	8.60584	8.8317	8.8662	8.43399
145843	hsa-miR-330-5p	5.3522	5.38866	5.37648	5.25771	5.39936
145754	hsa-miR-523-3p	5.60145	5.50328	5.48643	5.47736	5.49274
145696	hsa-miR-655-3p	4.50977	4.02636	3.9725	3.96734	4.06981
145638	hsa-miR-29a-5p	8.44715	8.40062	8.37639	8.32245	8.46405
145741	hsa-miR-545-3p	5.32063	5.25946	5.26688	5.18185	5.29838
147827	hsa-miR-3130-3p	4.06462	4.2497	4.28385	3.90494	4.02369
147820	hsa-miR-3133	8.0968	8.14693	8.17967	8.17933	7.89281
147845	hsa-miR-3173-3p	5.85953	5.6516	5.64703	5.645	5.51616
145897	hsa-miR-92b-3p	8.02404	8.03889	8.00555	8.0903	8.0055
147195	hsa-miR-18a-5p	8.24387	8.17926	8.25509	8.29481	7.84856
147203	hsa-miR-302a-3p	8.2021	8.31097	8.27116	8.27299	8.28563
147865	hsa-miR-4330	4.01702	3.86195	3.83582	3.91365	3.94055
147870	hsa-miR-548s	4.2828	4.1073	4.29101	4.57414	4.07362
147919	kshv-miR-K12-12-3p	4.96989	5.1413	5.11883	5.02065	4.84279
147837	hsa-miR-3119	5.14424	5.02609	4.87308	5.21195	5.06277
147981	hsa-miR-4325	6.76619	6.70693	6.8077	6.80276	6.56316
147562	hsa-miR-4253	4.90325	4.62803	4.60937	4.51958	4.7686
147846	hsa-miR-4313	4.92394	4.84101	4.86798	4.6704	4.94305
147748	hsv1-miR-H12	4.56002	4.49576	4.47559	4.47418	4.42656
148430	hsa-miR-374c-5p	9.97977	9.9328	9.9091	9.91193	9.81439
148495	hsa-miR-3915	7.90119	7.88917	7.87978	7.95751	7.72832
148335	hsa-miR-3606-5p	6.20646	6.11469	6.09839	6.18296	6.09577
148208	hsa-miR-3610	4.28618	4.6554	4.57107	4.34979	4.53662
148562	hsa-miR-128-1-5p	4.47298	4.44888	4.26487	4.32322	4.58177
147715	hsa-miR-4251	5.60401	5.48871	5.52164	5.43768	5.27558
148042	hsa-miR-3662	4.91039	4.72214	4.7958	4.86385	4.30769
148332	hsa-miR-3692-5p	4.66655	4.35564	4.44813	4.2168	4.01089
147334	hsa-miR-3613-5p	5.92701	5.67021	5.86262	5.95805	5.50175
147722	hsa-miR-4306	8.72855	8.75619	8.75555	8.71845	8.6214
147718	hsv1-miR-H3-5p	5.17691	5.21722	5.16374	5.0717	5.18351
148040	hsa-miR-1247-3p	4.52611	4.38039	4.22959	4.25745	4.21841
147595	hsa-miR-3178	8.49148	8.38672	8.49545	8.50248	8.7733
147712	hsv1-miR-H1-5p	4.89212	5.12592	4.91644	5.00317	5.06148
148453	hsa-miR-3074-5p	4.78245	4.57544	4.60392	4.65201	4.66463
146094	hsa-miR-1911-3p	4.70519	4.56591	4.41277	4.50373	4.43908
46592	hsa-miR-548j-5p	4.32408	4.16065	4.50108	3.93578	4.35066
27565	hsa-miR-423-5p	8.706	8.66608	8.68775	8.67164	8.79676
168805	hsa-miR-4478	7.15223	7.21756	7.20058	7.22857	7.18354
168648	hsa-miR-4687-5p	4.98819	5.23208	5.0965	5.1261	5.20219
46474	hsa-miR-766-5p	5.41232	5.45138	5.4671	5.4306	5.39135
168799	hsa-miR-4710	5.35734	5.16479	5.1368	5.32148	5.02518
168591	hsa-miR-4789-3p	4.44311	4.67657	4.76945	4.5887	4.37849
168675	hsa-miR-4433-3p	5.41148	5.29976	5.3666	5.40165	5.16618
168885	hsa-miR-5194	4.78498	4.77751	4.71966	4.40866	4.41467
168673	hsa-miR-4656	5.44209	5.19006	5.37738	5.34769	5.13555
168814	hsa-miR-4463	6.21588	6.14631	6.25846	6.26823	6.15863
168744	hsa-miR-4746-5p	4.17432	4.40193	4.33633	4.30807	4.26098
168628	hsa-miR-5695	4.59654	4.9105	4.7428	4.72687	4.61889
168742	hsa-miR-4722-3p	5.29578	5.01848	5.01242	4.99334	5.04809
168933	hsa-miR-5581-3p	10.6611	10.6386	10.6926	10.6664	10.6101
168619	hsa-miR-1260b	14.7184	14.6729	14.734	14.7228	14.7565
168568	hsa-miR-1290	7.24754	7.29523	7.45132	7.45216	7.20734
168620	hsa-miR-548au-3p	4.28778	4.20814	4.16196	4.13441	3.9486
168954	hsa-miR-5580-5p	6.38083	6.38193	6.38086	6.40925	6.2513
168811	hsa-miR-1255b-2-3p	7.47719	7.50483	7.5043	7.52272	7.27169
168801	hsa-miR-4477b	4.85067	5.10002	4.85527	4.89503	4.74211
168697	hsa-miR-3189-5p	5.05752	4.93463	5.02299	4.9336	4.94689
169333	hsa-miR-3194-3p	4.83607	4.91883	4.93122	4.93576	4.89713
169279	hsa-miR-499b-3p	4.7319	4.75587	4.48592	4.48568	4.38056
169117	hsa-miR-4759	4.49378	4.17021	3.98008	4.13994	4.17901
169195	hsa-miR-4798-3p	4.52434	4.63551	4.09681	3.98089
168988	hsa-miR-4799-5p	4.1345	4.1396	3.76637	3.86802	3.79917
169151	hsa-miR-4526	5.54304	5.26686	5.31693	5.51688	5.49955
169147	hsa-miR-548am-5p/hsa-miR-548au-5p/hsa-miR-548c-5p/hsa-miR-548o-5p	4.64328	4.36297	4.51002	4.64785	4.40005
169174	hsa-miR-4709-5p	4.19803	4.12123	4.00649	3.92621	3.95164
169241	hsa-miR-5571-3p	4.52399	4.27032	4.31242	4.44331	4.10016
169211	hsa-miR-5704	9.91226	9.80453	9.93993	9.93975	9.95104
169188	hsa-miR-4443	13.8637	13.5923	13.8645	13.8805	14.1364
169336	hsa-miR-17-5p	12.5411	12.2886	12.2285	12.2426	12.2775
169354	hsa-miR-4493	4.61851	4.02514	3.86111	3.98898	3.99189
169090	hsa-miR-5186	4.48242	4.53521	4.5825	4.55023	4.24453
169222	hsa-miR-4760-5p	5.13954	4.8912	4.90089	5.02176	4.64336
169176	hsa-miR-5587-5p	4.72499	4.74341	4.55631	4.78328	4.66305
169353	hsa-miR-5582-3p	4.25411	4.17624	4.27886	4.40392	4.2261
169193	hsa-miR-4725-5p	6.58349	6.6476	6.61538	6.62801	6.74525
169317	hsa-miR-3614-5p
169032	hsa-miR-4737	4.36344	4.33184	4.22421	3.98512	4.22955
169412	hsa-miR-1260a	11.0882	11.2218	11.4882	11.5592	11.6554
17608	hsa-miR-425-5p	8.29281	8.35147	8.30969	8.33285	8.38052
30787	hsa-miR-125b-5p	14.3133	14.3606	14.2904	14.2645	14.2986
11159	hsa-miR-518e-3p	4.30348	4.1605	4.06413	4.4091	4.09451
42613	ebv-miR-BART19-5p	4.4875	4.48468	4.81971	4.76781	4.77976
17541	ebv-miR-BART1-5p	4.74252	4.74462	4.94926	4.95462	5.02197
11084	hsa-miR-372-3p	4.58699	4.44013	4.6904	4.63629	4.45376
17358	ebv-miR-BART16	6.7371	6.71731	6.7885	6.81433	6.84097
17312	hsa-miR-592	5.89341	5.85782	5.9454	5.93193	5.92426
11171	hsa-miR-521	3.9533	3.71653	4.23967	4.156	3.96871
46301	hsa-miR-621	3.96897	3.94723	4.0282	4.33444	4.08323
42524	hsa-miR-21-3p	5.38867	5.43712	5.52408	5.58318	5.49308
14301	hsa-miR-361-5p	9.10075	9.07681	9.12185	9.11682	9.17267
46689	hsa-miR-1229-3p	4.84484	4.93392	5.19612	5.12846	5.10927
46647	hsa-miR-1324	3.80016	3.87007	3.91097	3.69127	3.69339
42970	hsa-miR-744-3p	4.82565	5.0843	5.18681	5.04661	5.00781
27740	hsa-miR-574-5p	8.77381	8.47173	8.46671	8.44726	8.66436
11141	hsa-miR-509-3p	4.76267	5.21373	5.23092	5.01484	4.86405
42766	hsa-miR-554	4.35117	4.43597	4.71213	4.79019	4.46216
46501	hsa-miR-1305	4.05156	4.35249	4.52888	4.44165	4.35733
17272	hsa-miR-551a	6.2501	6.268	6.25063	6.32367	6.22092
42965	hsa-miR-424-5p	9.93733	9.92597	9.83383	9.94769	9.75478
42683	hsa-miR-922	5.64054	5.62729	5.50712	5.48733	5.41106
42865	hsa-miR-181a-5p	9.47646	9.50978	9.47862	9.48893	9.43234
42667	hsa-miR-302b-5p	4.38343	4.55917	4.46507	4.55408	4.01745
10138	hsa-miR-130a-3p	11.3384	11.2828	11.3224	11.2247	11.2436
46381	hsa-miR-1298-5p	4.73631	4.91351	4.71729	5.07717	4.50798
42523	hsa-miR-26b-3p	4.74361	5.28618	5.08503	4.95679	5.00185
42892	hsa-miR-450b-3p	4.57386	5.04819	5.1258	4.8855	4.82928
42824	ebv-miR-BART9-5p	5.05441	4.98608	5.27883	5.16641	5.03778
17606	kshv-miR-K12-4-5p	3.90201	4.08016	4.34377	4.18356	3.94392
46925	hsa-miR-1277-3p	3.98668	3.90066	4.39869	4.28352	4.03128
46832	hsa-miR-1202	4.73889	4.65392	4.78027	4.7434	4.84075
146064	hsa-miR-718	4.53007	4.91878	4.92619	4.89987	4.68975
146091	hsa-miR-1914-5p	5.14307	5.35802	5.29209	5.27795	5.24738
42780	hsa-miR-1307-5p	6.83988	6.88901	6.8866	6.91602	7.08376
46205	SNORD48	10.3501	10.4308	10.5383	10.5124	10.6573
145934	hsa-miRPlus-B1114	4.92304	5.01972	5.13978	5.11268	5.05702
146020	hsa-miR-449c-3p	3.9491	4.16561	4.38996	4.61445	4.34439
145990	ebv-miR-BART21-3p	4.86236	5.0836	5.09548	4.90914	5.01289
145717	hsa-miR-516a-3p/hsa-miR-516b-3p	4.90875	5.13069	5.08242	5.0363	4.97324
145984	ebv-miR-BART2-3p	4.74303	4.89004	5.05144	5.27538	4.88678
146009	hsa-miR-376a-3p	5.14466	4.78809	4.88707	5.05942	4.62312
145785	hsa-miR-526b-3p	4.16238	3.94918	4.32777	4.18379	4.19745
145641	hsa-miR-369-5p	3.91458	4.18139	3.98948	3.97066	3.94083
145842	hsa-miR-658	4.72198	4.5189	4.63731	4.62564	4.70982
146086	hsa-miR-30a-5p	8.08949	8.14778	8.11195	8.15146	8.01727
145905	hsa-miR-518a-5p/hsa-miR-527	4.966	5.0683	5.06601	5.17156	4.88332
147854	hsa-miR-548u	3.84863	3.91047	3.96905	3.9831	4.06781
147835	hsa-miR-3143	3.67962	3.97839	3.89915	4.12383	3.61098
147796	hsa-miR-4327	4.62114	4.33558	4.43108	4.27981	4.46053
147776	hsa-miR-4317	8.69869	8.58337	8.51372	8.64906	8.23321
147840	hsv2-miR-H9-3p	6.45561	6.47259	6.53443	6.5315	6.78816
147901	kshv-miR-K12-7-5p	4.01263	3.92242	4.14567	4.20201	3.82301
147941	hsa-miR-3160-3p	4.76919	4.95182	5.03138	4.93966	4.67064
147767	hsa-miR-4279	10.1811	10.2688	10.3633	10.3862	10.623
147832	hsa-miR-4326	5.22495	5.06502	5.21909	5.12388	5.27575
147851	hsa-miR-3201	6.57274	6.63873	6.64264	6.69027	6.53536
147706	hsa-miR-4255	5.26872	5.24185	5.31693	5.24505	5.28892
147821	hsa-miR-3169	4.8063	4.81482	5.14525	4.94415	4.95484
147654	hsa-miR-3138	4.97537	4.94599	5.22336	5.18549	5.00951
147623	hsa-miR-4304	5.31001	4.57806	4.07706	4.04566	4.02727
147836	hsv2-miR-H7-5p	6.08835	6.01205	5.97064	6.08646	5.70305
148683	hsa-miR-888-3p	4.19029	4.06184	4.08339	4.09139	4.29791
148467	hsa-miR-3939	4.08106	4.22637	4.08458	3.9869	3.95163
147986	hsa-miRPlus-K1303*	5.82873	5.82666	5.9355	6.01878	5.62973
148387	hsa-miR-3942-5p	3.81615	3.73407	3.77725	3.80058	3.83451
148285	hsa-miR-3941	9.97536	10.0335	9.97047	10.0646	9.98853
148466	hsa-miR-3937	4.75678	4.72301	4.75051	4.85361	4.87325
148682	hsa-miR-483-3p	10.1081	10.4076	10.3131	10.2206	10.5868
148264	hsa-miR-3665	6.88901	6.88041	6.94176	6.8855	6.9627
148640	hsa-miR-34b-3p	5.15858	5.39531	5.35445	5.34593	5.35233
148327	hsa-miR-3651	8.29925	8.36888	8.34622	8.35292	8.5507
147555	hsv2-miR-H19	3.8272	3.94829	4.41794	4.10557	4.0485
148012	hsa-miR-203b-3p	4.04598	4.1396	3.88656	4.49911	4.07411
148172	hsa-miR-216a-3p	5.17969	5.17729	5.11268	5.31663	5.22406
148661	hsa-miR-486-3p	4.96556	4.75791	5.20619	5.20291	4.98978
145759	hsa-miR-181c-3p	5.31396	5.36217	5.44952	5.37662	5.33431
17835	hsa-miR-450a-5p	6.03183	6.0224	5.96954	6.07878	5.43823
42732	hsa-miR-532-3p	5.29547	5.31843	5.45313	5.29164	5.16326
145734	hsa-miR-33b-3p	4.31707	4.24331	4.49502	4.65647	4.1796
42493	hsa-miR-892b	4.58878	4.65237	4.39006	4.65811	4.52058
168878	hsa-miR-5100	15.5141	15.5904	15.5535	15.5648	15.6847
168605	hsa-miR-4653-3p	5.85448	5.83634	5.88881	5.89393	5.74953
168856	hsa-miR-4494	3.79009	3.80741	3.89093	3.95454	3.80027
168558	hsa-miR-5585-3p	6.73587	6.52927	6.36667	6.19899	5.7184
168700	hsa-miR-5696	9.83512	9.94551	9.82326	9.92252	10.0659
168829	hsa-miR-4794	3.78871	3.92121	3.96009	3.99708	3.88649
168602	hsa-miR-4666a-3p	3.69086	3.93348	3.93919	3.90361	3.87152
168894	hsa-miR-3978	3.51079	3.67266	3.73319	3.65986	3.7107
168918	hsa-miR-4491	5.57445	5.34476	5.33345	5.43395	5.12249
168704	hsa-miR-506-5p	4.97019	5.07162	5.11136	5.46047	5.03001
168708	hsa-miR-296-5p	4.72523	4.68083	5.0635	5.00641	4.91759
168621	hsa-miR-4796-5p	4.99766	5.13956	5.2497	5.38376	4.90295
168670	hsa-miR-4694-5p	5.74308	5.74432	5.88069	5.91466	5.67088
168767	hsa-miR-4681	4.0093	3.98177	4.61927	4.3855	3.98518
168594	hsa-miR-3150b-5p	3.7609	3.91919	4.12589	4.21984	4.13209
168844	hsa-miR-4532	12.0883	12.044	11.9778	12.0581	11.8336
168975	hsa-miR-4528	3.79952	4.05131	3.91696	3.82063	3.78889
168570	hsa-miR-2682-3p	6.32015	6.35128	6.36881	6.3933	6.48456
168649	hsa-miR-3129-3p	3.78684	3.80911	3.85984	3.93211	3.86649
168786	hsa-miR-3618	4.9137	4.88593	4.96973	4.84403	4.79382
169074	hsa-miR-3972	4.04936	4.03544	4.42982	4.44528	4.01351
169106	hsa-miR-4783-3p	7.49849	7.35165	7.30182	7.34793	7.25728
169071	hsa-miR-4639-5p	4.03793	3.87069	4.06111	3.68883	3.92671
168984	hsa-miR-4637	3.7317	3.60524	3.85519	3.60632	3.54921
169265	hsa-miR-4733-3p	5.40869	5.25602	5.41556	5.48138	5.53915
169099	hsa-miR-4790-3p	3.9642	4.00323	4.25712	3.95031	3.88643
169201	hsa-miR-5047	3.811	3.86615	4.02294	3.92148	3.73871
169132	hsa-miR-382-3p	9.43798	9.35103	9.28483	9.46843	9.16605
169122	hsa-miR-5687	3.71766	3.93962	3.91975	3.86899	3.82729
169227	hsa-miR-3064-5p	4.61316	4.69946	4.86061	4.93522	4.53948
169289	hsa-miR-4692	3.92403	4.05301	4.39165	4.28047	4.20888
169308	hsa-miR-4503	5.63504	5.64683	5.5939	5.55761	5.43084
169282	hsa-miR-4290	10.6574	10.6445	10.7868	10.6397	10.9142
169172	hsa-miR-4445-3p	6.66327	6.5986	6.5128	6.64717	6.23181
169199	hsa-miR-4518	6.29712	6.30121	6.22928	6.36478	5.69263
169034	hsa-miR-642b-5p	10.1866	10.1676	10.2095	10.1758	10.4483
169173	hsa-miR-5590-3p	3.81127	4.0362	3.91709	4.24463	4.07757
169231	hsa-miR-4766-3p	3.84942	4.00837	3.97211	3.92315	3.97553
169315	hsa-miR-4676-3p	4.04456	4.11298	4.23898	4.24599	4.19357
169005	hsa-miR-520b/hsa-miR-520c-3p	5.00929	5.35291	5.18278	5.26687	5.19414
169416	hsa-miRPlus-A1086	3.86245	3.92253	4.17625	4.01213	3.97739
13170	hsa-miR-380-5p	4.46389	4.44668	4.27367	4.36551	4.48026
46324	hsa-miR-320b	9.58983	9.61082	9.61127	9.61647	9.67315
17676	hsa-miR-152-3p	6.86521	6.89551	6.87244	6.81304	7.00445
17593	hsa-miR-650	5.04284	4.93566	5.03833	4.9602	4.86425
46483	hsa-miR-27a-3p	11.1269	10.9703	10.9285	10.9371	10.7798
46438	hsa-let-7g-5p	11.3391	11.328	11.2363	11.2168	11.1137
42703	hsa-miR-490-3p	6.16394	6.03364	6.02339	5.98427	6.0993
17625	hsa-miR-627-5p	5.39002	5.52359	5.43744	5.31006	5.24567
27568	hsa-miR-744-5p	9.19068	9.27584	9.26975	9.32261	9.33853
42478	hsa-miR-593-5p	5.71802	5.60764	5.60081	5.59552	5.64724
42457	hsa-miR-323a-5p	4.47534	4.53528	4.45721	4.37607	4.20865
17589	ebv-miR-BART3-3p	5.36104	5.06593	5.14641	5.14634	5.03808
42832	hsa-miR-638	7.03579	7.10054	7.11553	7.13275	6.9925
46462	hsa-miR-1224-5p	5.22068	5.25271	5.27433	5.16353	5.20737
46822	hsa-miR-1178-3p	5.36458	4.64962	4.94421	5.02921	5.2018
28759	hsa-miR-758-3p	5.1681	4.8956	4.96345	5.06875	5.23952
42496	hsa-miR-181c-5p	6.6129	6.59763	6.56966	6.63696	6.53869
10306	hsa-miR-146b-5p	6.512	6.53635	6.56172	6.53049	6.70411
17882	hsa-miR-20b-3p	6.88724	6.87773	6.7968	6.90023	6.73591
27551	hsa-miR-612	5.87507	5.96489	5.84883	5.96173	5.74178
42504	hsa-miR-593-3p	4.92019	5.25235	5.23627	4.85638	5.00028
42897	ebv-miR-BART15	4.89278	5.37521	5.07831	5.04183	4.98077
42874	hsa-miR-16-2-3p	5.82736	5.81101	5.68673	5.69463	5.64974
17490	hsa-miR-571	5.03995	4.84815	5.1554	5.1213	5.08007
46565	hsa-miR-1207-5p	5.30097	5.16222	5.12066	5.06349	5.17029
15619	hsa-miR-649	5.00867	4.61331	4.65478	4.35083	4.63661
10943	hsa-miR-136-5p	5.36199	5.35318	5.32798	5.24888	5.12641
10977	hsa-miR-183-5p	6.57374	6.60603	6.47911	6.51518	6.46012
42530	hsa-let-7a-2-3p	6.26229	6.22163	5.98969	6.12489	6.17715
10990	hsa-miR-196a-5p	7.67186	7.69075	7.71458	7.65902	7.71062
14285	hsa-miR-487b-3p	8.26606	8.27774	8.22249	8.27103	8.07034
27546	hsa-miR-380-3p	5.18069	4.64725	4.81502	4.65905	4.73164
31026	hsa-miR-101-3p	9.87669	9.96103	9.85513	9.86077	9.90039
11040	hsa-miR-29b-3p	13.2809	13.2017	12.9683	13.1731	12.4384
13130	hsa-miR-517-5p	4.554	4.30771	4.55937	4.21074	4.20283
11138	hsa-miR-506-3p	5.25052	4.79042	4.92101	4.67242	4.95182
146045	hsv2-miR-H4-5p	4.8972	4.51158	4.77444	4.21961	4.56412
145987	hsa-miR-2054	5.13073	4.65388	4.71862	4.99654	5.12007
146111	hsa-miR-767-5p	9.38163	9.41735	9.32787	9.43001	9.09234
145933	hsa-miR-652-5p	6.13468	6.15783	6.05929	6.06568	6.10182
146058	hsv1-miR-H3-3p	5.06511	5.35031	5.11733	5.05733	5.12556
145666	SNORD110	9.74734	9.73297	9.80248	9.86828	9.84773
146098	hsv1-miR-H5-3p	9.15501	9.06475	8.95904	9.1044	8.75317
146161	hsa-miR-2115-3p	6.61596	6.68122	6.69377	6.76477	6.67592
146168	hsa-miR-1912	4.81208	4.76383	4.37637	4.74954	5.05683
146090	hsv1-miR-H7-3p	7.45468	7.65913	7.63334	7.55544	7.63326
145736	hsa-miR-605-5p	5.24772	5.32918	5.30666	5.29378	5.42686
145721	hsa-miR-875-5p	4.48184	4.32575	4.2468	4.07102	4.16152
145693	hsa-miR-92a-3p	10.8391	10.9968	10.84	10.9175	11.13
145962	hsa-miR-639	5.3757	5.33933	5.29577	5.14496	5.19834
145705	hsa-miR-431-5p	5.06589	5.12711	5.06645	5.04514	4.86386
145727	hsa-miR-501-3p	5.31108	5.48068	5.32274	5.35956	5.43931
145637	hsa-miR-187-3p	5.4829	5.45492	5.38132	5.39426	5.38691
145748	hsa-miR-518f-3p	4.49346	4.51055	4.32731	3.83657	4.28075
147193	hsa-miR-572	4.67586	4.50597	4.47301	4.46951	4.718
147608	hsa-miR-4307	5.27028	5.13145	5.24039	5.25051	5.14557
147872	hsv2-miR-H13	4.59932	4.65753	4.72334	4.68607	4.86179
147938	hsa-miR-4287	4.87984	4.8253	4.78642	4.72965	4.72664
147814	hsa-miR-3159	4.69704	4.70261	4.52741	4.67782	4.29524
147760	hsa-miR-4316	4.94199	4.90918	4.93856	4.81558	5.01309
147544	hsa-miR-4314	5.18589	5.17068	5.14273	5.10331	5.24231
147830	hsv1-miR-H18	6.40882	6.44347	6.4188	6.41883	6.43742
147671	hsa-miR-4323	5.41751	5.48486	5.40046	5.36966	5.48427
147897	hsa-miR-3136-5p	5.02005	5.05995	5.1126	5.04765	5.06369
147698	hsv2-miR-H22	5.19404	5	5.10738	5.07755	5.36108
148627	hsa-miR-615-5p	4.98877	4.78518	4.58719	4.4676	4.752
148669	hsa-miR-185-3p	5.68034	5.56145	5.59722	5.54615	5.45307
148687	hsa-miR-1908-5p	8.28043	8.25728	8.3385	8.32075	8.13202
148234	hsa-miR-3667-5p	9.32888	9.369	9.36727	9.41693	9.30932
148677	hsa-miR-637	5.03244	4.90373	4.81435	4.85315	4.89668
148654	hsa-miR-184	5.16024	5.12788	5.10327	5.10107	5.14976
148079	hsa-miR-3673	5.27349	5.16934	5.02121	4.61254	4.83736
148474	hsa-miR-3622a-5p	4.68497	4.90511	4.78323	4.97287	5.04913
148625	hsa-miR-941	5.05085	5.30068	5.13693	5.11366	5.16512
147640	kshv-miR-K12-10a-5p	5.18485	5.13604	5.11828	5.08259	5.2632
147318	hsa-miR-3660	5.37915	5.41576	5.35423	5.3757	5.29862
147666	hsa-miR-4277	4.81995	4.90421	4.83931	4.63857	4.73324
148181	hsa-miR-203b-5p	4.85191	4.65551	4.58634	4.91725	5.1692
148386	hsa-miR-219b-5p	5.49437	5.44799	5.3807	5.2682	5.30831
148284	hsa-miR-208b-3p	5.11492	4.89359	4.82844	4.76335	4.78242
11164	hsa-miR-519e-3p	6.41828	6.44915	6.42199	6.48485	6.20275
17886	hsa-miR-301b	8.1568	8.13217	8.12905	8.08642	8.23036
168684	hsa-miR-5010-5p	4.93415	4.99607	4.70308	4.70492	4.81994
168679	hsa-miR-4763-3p	5.2115	4.80889	4.88687	4.72109	4.71662
168718	hsa-miR-4684-3p	4.57902	4.58963	4.73398	4.27503	4.58263
168945	hsa-miR-326	5.2958	5.48004	5.38989	5.34015	5.35574
168964	hsa-miR-4450	6.28765	6.20236	6.12736	6.13091	6.10399
168932	hsa-miR-5094	4.29156	3.87676	4.04428	4.14152	4.47254
168934	hsa-miR-4999-5p	4.93424	4.63861	4.83152	4.60785	4.65312
168795	hsa-miR-4706	4.96382	5.13653	5.07848	4.9371	4.95633
168755	hsa-miR-4479	4.3593	3.917	3.83035	3.75337	4.02413
168827	hsa-miR-548ac	3.98206	4.00966	3.83586	3.82211	3.93056
168676	hsa-miR-499b-5p	4.29762	4.5223	4.08773	3.99899	4.05111
168852	hsa-miR-4764-5p	6.25672	6.17197	6.12423	6.12883	6.08322
168611	hsa-miR-4753-3p	6.33594	6.38487	6.42373	6.41192	6.26233
168572	hsa-miR-4507	7.99401	7.86131	7.92957	7.88761	7.83762
168743	hsa-miR-548ad	4.78173	4.6128	4.67303	4.64678	4.65831
168812	hsa-miR-875-3p	4.92653	4.80238	4.74759	4.7914	4.74133
169186	hsa-miR-4520a-3p	4.66245	4.52685	4.39852	4.2908	4.48974
169118	hsa-miR-5009-3p	4.86492	4.87846	4.62974	4.82896	4.39484
169320	hsa-miR-4468	8.2067	8.20147	8.09675	8.19645	7.99309
169321	hsa-miR-4691-3p	4.38526	4.42339	4.27681	4.1202	4.59449
169070	hsa-miR-4695-3p	11.32	11.4054	11.3527	11.4317	11.367
169113	hsa-miR-4755-5p	4.53297	4.47194	4.54537	4.40344	4.39147
169182	hsa-miR-4728-3p	7.03424	7.2421	7.20557	7.11508	7.42559
169036	hsa-miR-4745-3p	4.32027	4.35751	4.38535	4.14067	4.17928
169230	hsa-miR-4747-3p	4.259	4.44341	3.96732	4.12654	4.12934
169157	hsa-miR-4755-3p	4.5843	4.65401	4.58114	4.23793	4.54223
169000	hsa-miR-5707	4.27069	4.25047	3.86661	3.95504	3.99458
169319	hsa-miR-3136-3p	8.7561	8.8242	8.75846	8.7918	8.72936
168996	hsa-miR-4524a-3p	5.15713	4.86639	4.77353	4.70606	4.66528
169064	hsa-miR-4778-3p	6.18202	6.14885	6.1208	5.98511	5.96734
169112	hsa-miR-4727-3p	4.75495	4.61523	4.68723	4.33118	4.71868
169169	hsa-miR-5684	12.1302	12.3511	12.3417	12.4877	12.2652
168987	hsa-miR-4523	4.4306	4.27039	4.07913	3.97105	4.18633
169365	hsa-miR-3974	4.28944	4.41472	4.11093	4.13624	4.43573
169160	hsa-miR-4633-3p	4.52878	4.21258	4.11829	4.09965	4.43577
168992	hsa-miR-5092	4.48533	4.09875	4.17288	4.08318	4.31943
46340	hsa-miR-1289	4.04456	4.3281	4.24556	4.11368	4.10858
46627	hsa-miR-1271-5p	5.30891	5.37592	5.36622	5.25925	5.34907
42750	hsa-miR-636	7.0381	7.00479	6.95011	6.94967	6.79927
42717	hsa-miR-92b-5p	5.96717	5.7128	5.6539	5.74082	5.60777
11045	hsa-miR-302c-5p	7.16904	7.04374	7.17007	6.94466	7.0489
42640	hsa-miR-20b-5p	11.0436	11.1943	11.1696	11.1631	10.7864
17562	ebv-miR-BHRF1-2-5p	4.20456	3.81231	3.99139	4.07102	3.98237
10937	hsa-miR-132-3p	6.09957	6.13845	6.12755	6.1789	6.24409
32731	hsa-miR-190b	5.28208	5.25152	5.27646	5.19294	5.23674
17359	ebv-miR-BART4-5p	4.86718	4.41216	4.56172	4.76055	4.58108
19016	hsa-miR-217	4.59579	4.61595	4.78824	4.78862	4.70315
46684	hsa-miR-1225-3p	4.66685	4.41874	4.58596	4.72116	4.33054
46531	hsa-miR-1231	4.92756	4.47189	4.65099	5.05392	5.27981
17571	kshv-miR-K12-11-3p	4.35222	4.0535	4.35404	4.21148	4.48554
46556	hsa-miR-623	5.13293	5.10843	5.15531	5.08522	4.86093
27838	hsa-miR-302d-3p	4.83161	4.41049	4.74611	5.11843	5.05692
42700	hsa-miR-631	5.03178	4.48944	4.71001	4.64301	4.74367
17508	hcmv-miR-UL112-3p	5.11381	5.12616	5.17097	5.17793	5.07739
42778	hsa-let-7g-3p	4.66119	4.75898	4.73366	4.68316	4.71531
17463	hsa-miR-151a-3p	7.16642	7.2379	7.2701	7.17385	7.33565
46944	hsa-miR-1297	7.99108	8.07957	7.99244	8.10623	7.69056
46860	hsa-miR-1205	5.08179	5.20701	4.92892	5.21971	4.84379
46661	hsa-miR-1294	5.08204	5.23894	5.22789	5.04602	5.09048
42541	hsa-miR-302a-5p	4.4217	3.9638	3.86294	3.91379	4.04148
11058	hsa-miR-325	4.88462	5.05836	4.80627	5.0051	4.97104
42744	hsa-miR-23a-3p	13.128	13.2014	12.8776	12.989	13.075
14271	hsa-miR-539-5p	4.87826	5.08645	4.99186	4.93346	5.10786
42971	hsa-miR-96-3p	3.92501	4.30116	4.12284	3.8153	4.2414
42502	hsa-miR-204-3p	10.205	10.0843	10.1665	9.94464	9.68906
29872	hsa-miR-340-5p	9.09474	9.00552	8.95568	8.97637	8.83664
46744	hsa-miR-526b-5p	4.90386	4.52978	4.74991	4.92541	5.09162
11074	hsa-miR-34c-5p	6.80827	6.81539	6.78296	6.79794	6.78272
46416	hsa-miR-1293	4.98135	5.18006	5.09416	4.99473	4.85343
46789	hsa-miR-513b-5p	6.76582	6.70497	6.64254	6.76489	6.37402
42522	ebv-miR-BART19-3p	8.03613	7.94189	8.06376	8.00927	8.04141
46622	hsa-miR-518f-5p	4.11931	4.0178	4.36623	4.20143	4.16762
17612	hsa-miR-555	4.50268	4.65053	4.32908	4.59099	4.61914
146005	hsa-miR-3129-5p	5.18512	5.22775	5.22206	4.98964	5.1738
17858	hsa-miRPlus-A1073	4.9218	4.99322	5.06049	4.92915	4.93358
146085	hsa-miR-3170	5.96993	6.01391	6.00791	5.99851	6.06452
146116	hsa-miR-2116-3p	5.48566	5.34089	5.40421	5.49417	5.51342
145980	hsa-miR-939-5p	4.52207	4.69971	4.53899	4.68918	4.75272
145973	hsa-miR-664a-3p	7.68099	7.73682	7.8113	7.77014	8.05133
145965	hsa-miR-518d-3p	4.19755	4.14117	4.01761	4.09288	4.0174
145687	hsa-miR-384	4.70338	4.71812	4.80671	4.55845	4.80196
145651	hsa-miR-99a-3p	4.952	5.21834	5.18713	5.05413	5.15821
145677	hsa-miR-139-5p	5.90001	5.86393	5.90491	5.82997	5.80307
145633	hsa-let-7d-3p	6.90571	6.91791	6.90288	6.92602	7.00895
146008	hsa-miR-26b-5p	10.5352	10.4939	10.4592	10.3853	10.3384
145643	hsa-miR-382-5p	5.2901	5.3992	5.29398	5.16537	5.06182
147864	hsv2-miR-H24	5.17253	5.31406	5.27833	5.19015	5.18366
147895	kshv-miR-K12-2-3p	3.91207	4.28403	3.84491	3.92197	3.9187
147953	hsa-miR-491-5p	5.64004	5.57198	5.59027	5.57508	5.45888
147817	hsa-miR-3196	7.44832	7.39009	7.54184	7.44457	7.4935
147831	kshv-miR-K12-1-3p	5.94128	5.96196	5.8974	5.9358	5.79383
147898	hsa-miR-2861	4.64892	4.32417	4.57295	4.91552	4.67227
147743	hsa-miR-4275	7.16229	7.1538	7.09704	7.15678	6.98898
147799	hsa-miR-3156-5p	4.22825	4.0005	4.3697	4.56173	4.47905
147763	hsa-miR-4272	4.0519	3.96013	3.87331	4.14433	4.04528
147921	hsa-miR-3131	4.65379	4.67068	4.55253	4.56531	4.50565
148593	hsa-miR-3605-3p	5.29539	5.15117	4.99247	5.18042	5.01939
148058	hsa-miR-3672	4.05335	4.09967	4.06594	4.02653	3.9668
148420	hsa-miR-3607-3p	10.7229	10.7663	10.6807	10.7012	10.7964
148434	hsa-miR-3692-3p	4.67439	4.78427	4.82276	4.83526	4.7403
148063	hsa-miR-3713	5.13595	5.23564	5.22661	5.01821	5.15272
148382	hsa-miR-3609	5.9158	5.8525	5.97584	5.90142	5.87841
148465	hsa-miR-3611	8.55123	8.57517	8.56584	8.58693	8.51594
147589	hsa-miR-1193	4.7091	4.50875	4.35238	4.57252	4.68611
147621	hsa-miR-4278	4.20985	4.19101	4.22495	3.94275	4.09217
147633	hsa-miR-3163	3.94603	4.24847	3.96523	3.98345	3.94459
147957	hsa-miR-412-5p	4.27377	3.85571	4.10999	4.09075	4.54834
148380	hsa-miR-3913-5p	5.12315	4.47199	4.62538	4.97129	4.92819
148080	hsa-miR-3921	3.949	3.88231	3.84403	4.15471	3.91935
148595	hsa-miR-34a-3p	5.02126	4.97928	4.89678	5.09705	5.05785
148089	hsa-miR-208a-3p	4.4702	4.52799	4.52848	4.40583	4.49074
148215	hsa-miR-3591-3p	6.11412	6.17698	6.27139	6.32659	6.32369
13132	hsa-miR-519e-5p	7.30827	7.22154	7.18117	7.22194	7.23395
32711	hsa-miR-633	4.28944	3.81806	4.05285	4.03593	3.99859
42629	hsa-miR-376c-3p	5.4654	5.45818	5.36494	5.36921	5.33539
168734	hsa-miR-4465	3.8039	3.77235	3.87605	3.8495	3.66597
46863	hsa-miR-3157-3p	5.34163	5.06031	5.0396	4.96463	4.92136
168730	hsa-miR-4464	4.75758	4.75482	4.47779	4.63564	4.41001
168644	hsa-miR-4775	6.29088	6.27842	6.32091	6.2656	6.11661
168770	hsa-miR-4699-3p	5.68593	5.61184	5.61495	5.53446	5.29436
168890	hsa-miR-1306-5p	5.79955	5.77408	5.78771	5.97825	5.8106
168877	hsa-miR-5583-5p	4.59515	4.567	4.65975	4.5904	4.47861
168618	hsa-miR-4783-5p	4.07653	4.05029	3.79202	3.91191	4.00527
168855	hsa-miR-4675	4.28577	4.17687	4.14306	4.05405	3.96606
168919	hsa-miR-4456	12.4478	12.3202	12.3171	12.4339	12.6347
168560	hsa-miR-4676-5p	4.76166	4.67673	4.72406	4.8022	4.5152
168963	hsa-miR-664b-5p	7.39302	7.4421	7.54998	7.4887	7.77917
168671	hsa-miR-3140-5p	4.52235	4.71379	4.61248	4.77082	4.41067
168745	hsa-miR-4667-3p	4.49446	4.63573	4.79314	4.57158	4.69459
168668	hsa-miR-4732-3p	6.68058	6.68164	6.68365	6.66998	6.75666
168839	hsa-miR-4774-3p	4.3393	4.15276	4.09456	4.40191	4.01816
168917	hsa-miR-4511	6.32161	6.40079	6.35119	6.33372	6.30005
168661	hsa-miR-4531	9.05736	9.0128	8.99695	8.97874	9.11431
168776	hsa-miR-4795-3p	7.36947	7.36074	7.35844	7.30225	7.37397
168576	hsa-miR-4693-3p	4.44762	4.36078	4.43595	4.34243	4.37944
169098	hsa-miR-3691-3p	4.09274	3.87077	3.90608	3.88652	4.00269
169107	hsa-miR-4782-5p	4.59279	4.72191	4.43348	4.23062	4.29805
169272	hsa-miR-4419b	12.5742	12.7882	13.3255	13.2879	12.752
169159	hsa-miR-4521	6.64697	6.7485	6.73495	6.68315	6.89931
169023	hsa-miR-4712-3p	9.24796	9.16113	9.18612	9.21402	8.85156
169194	hsa-miR-4513	5.55077	5.61524	5.67957	5.61677	5.3947
169311	hsa-miR-4714-5p	10.8771	10.8036	10.6576	10.8984	10.664
169156	hsa-miR-4515	4.16327	4.08099	4.24064	4.33641	4.06843
169309	hsa-miR-4802-5p	4.04962	3.83563	3.9939	4.02032	3.92237
169126	hsa-miR-4486	5.51582	5.45008	5.49844	5.50341	5.35892
169083	hsa-miR-371b-3p	6.9481	6.82173	6.92821	6.92932	6.94603
169247	hsa-miR-4477a	5.25732	5.14082	5.07904	5.36587	5.17675
169297	hsa-miR-4777-3p	4.07305	4.01676	3.95102	3.87929	4.08212
168989	hsa-miR-4447	5.78159	5.53297	5.51679	5.51646	5.47123
169092	hsa-miR-548am-3p	3.95915	3.83802	3.87402	3.76637	3.85459
169120	hsa-miR-4787-3p	5.0068	4.8884	5.25106	5.16277	5.21027
169256	hsa-miR-4666a-5p	3.99544	3.93917	3.89575	3.90665	3.93994
168998	hsa-miR-4508	9.06006	9.06577	9.04493	9.03086	9.10953
168982	hsa-miR-4757-3p	3.96688	3.94249	3.90637	3.90007	4.24905
169419	hsa-miR-300	4.59826	4.66744	4.55549	4.50704	4.19589
169415	hsa-miR-187-5p	4.36125	4.21829	4.11356	4.30363	4.31161
169407	hsa-miR-4301	13.8539	13.813	13.7684	13.8937	13.7388
42843	hsa-miR-654-5p	5.30146	5.30708	5.31125	5.41137	5.2245
46617	hsa-miR-1197	4.3059	4.54095	4.56098	4.20885	4.00093
17626	hsa-miR-575	5.37789	5.33349	5.40854	5.31309	5.44359
42926	hsa-miR-92a-1-5p	4.88542	4.95533	5.03555	4.90524	4.71617
10928	hsa-miR-125a-5p	10.3838	10.3877	10.3289	10.2916	10.5106
11154	hsa-miR-517c-3p	4.04263	4.26115	4.51446	4.12917	3.94354
42746	hsa-miR-647	6.03308	6.00036	6.05608	6.09326	5.7711
29529	hsa-miR-369-3p	4.50709	4.63136	4.66401	4.52061	4.38699
42782	hcmv-miR-UL148D	6.31186	6.1444	6.2675	6.23478	6.31385
28251	hsa-miR-770-5p	3.97233	4.00728	4.05134	4.00235	3.85015
33902	hsa-miR-128-3p	7.00101	7.03147	6.97514	7.00844	7.13699
42940	hsa-miR-876-5p	8.09063	8.11763	8.07429	8.05072	8.19752
46336	hsa-miR-1284	5.62426	5.63466	5.68531	5.64305	5.65329
42791	hsa-miR-548b-5p	4.9525	4.6347	4.87151	4.92661	4.73681
17445	hsa-miR-610	4.796	4.88238	4.83858	4.85991	4.86748
11083	hsa-miR-371a-3p	4.48988	4.29943	4.36918	4.74727	4.69925
32608	hsa-miR-761	5.50569	5.53874	5.44047	5.53846	5.32757
42615	hsa-miR-135b-3p	4.91457	4.79901	4.79328	4.84554	4.83772
46818	ebv-miR-BART17-5p	4.74467	4.90273	4.74995	4.82005	4.78675
46703	hsa-miR-548e-3p	5.92245	5.92525	5.88763	5.98191	5.6125
17415	ebv-miR-BART10-3p	4.98662	5.3035	5.30056	5.26259	5.13512
17315	kshv-miR-K12-3-3p	4.22787	4.09584	4.02831	4.34668	4.09743
42850	hsa-miR-150-3p	3.92277	4.00357	3.86902	4.01517	3.77617
46300	hiv1-miR-TAR-3p	4.24898	4.53763	4.38064	4.45671	4.46936
31038	hiv1-miR-N367	5.15018	4.85778	4.89255	5.07066	5.26742
46450	hsa-miR-548o-3p	3.86401	3.92883	4.33193	4.43833	3.97708
46695	hsa-miR-1228-3p	4.94665	5.26592	5.22013	4.90304	5.18653
17624	hsa-miR-532-5p	5.94375	6.03046	6.03131	6.05594	6.06526
42666	hsa-miR-26a-2-3p	5.02978	5.25705	5.28965	5.14811	5.00402
42581	hsa-miR-513a-5p	9.50392	9.45852	9.50742	9.47164	9.30678
46223	hsa-miR-1306-3p	4.97549	4.91025	4.99032	5.05922	5.23781
17299	hcmv-miR-UL22A-3p	4.85587	4.7667	4.54067	5.06637	4.64704
19585	hsa-miR-148b-3p	7.89676	7.98694	7.9492	7.92437	8.03906
14272	hsa-miR-542-3p	7.70201	7.71643	7.72422	7.7403	7.67075
42772	hsa-miR-566	4.4178	4.32357	4.2429	4.27706	4.4296
46326	hsa-miR-1233-3p	4.71317	4.99501	4.75141	4.92136	4.91479
42773	ebv-miR-BART17-3p	4.85065	4.78752	4.89042	4.9743	5.05604
27541	hcmv-miR-UL70-3p	5.3647	5.19994	5.32301	5.26198	5.23897
10964	hsa-miR-155-5p	8.68593	8.68883	8.63201	8.66575	8.76323
17332	ebv-miR-BART9-3p	4.67774	4.23139	4.26747	4.56228	4.25513
42507	hsa-miR-202-5p	4.04701	4.34744	4.40707	4.03707	4.11912
19011	SNORD10	11.0623	11.1259	11.0928	11.1494	11.2049
17848	hsa-miRPlus-A1087	5.16119	5.29395	5.18345	5.1425	5.07153
42492	hsa-miRPlus-A1031	4.92075	5.15425	5.1836	5.09833	5.11877
146006	hsa-miR-670-5p	4.93912	4.8469	4.80079	5.19778	4.94744
146166	hsa-miRPlus-G1065-5p	4.34087	4.24425	3.9292	4.31095	4.19762
146089	hsv1-miR-H8-5p	5.3154	5.42119	5.37441	5.37287	5.22169
145844	hsa-miR-374a-5p	8.89269	8.88916	8.87666	8.89037	8.90726
145859	hsa-miR-33a-5p	8.39281	8.4739	8.45692	8.52979	8.69484
105441	hsa-miR-518c-3p	3.90201	4.26244	4.056	4.0771	3.98955
145827	hsa-miR-200a-5p	4.22691	4.38912	4.17716	4.18775	4.48638
145950	hsa-miR-33b-5p	5.16259	5.32678	5.24823	5.13796	5.39235
145732	hsa-miR-346	4.98469	5.12428	4.88507	5.12251	4.89904
145821	hsa-miR-518c-5p	5.04039	5.18932	5.18501	5.20239	5.19233
145889	hsa-miR-196b-5p	7.58394	7.59329	7.56355	7.55542	7.55861
147794	kshv-miR-K12-8-3p	6.22653	6.25593	6.26107	6.30377	6.06075
147863	hsa-miR-3155a	4.4143	3.81345	4.14041	4.39809	3.87676
147793	hsa-miR-4252	5.00003	5.03133	4.94494	5.00447	4.78734
147801	hsv1-miR-H11/hsv2-miR-H11-3p	4.46694	4.58829	4.75527	4.45101	4.58306
147554	hsa-miR-4273	4.89817	5.01407	5.03045	5.07437	4.70895
147826	hsa-miR-3153	4.81887	4.7813	4.79446	4.79084	4.73015
147803	hsv2-miR-H10	6.5478	6.56653	6.64846	6.58323	6.5401
147537	hsa-miR-4264	3.8825	3.94422	4.25271	4.22785	3.96406
147795	hsa-miR-3186-3p	5.09216	4.68152	4.71023	4.51192	4.43778
147673	hsa-miR-4262	5.07372	5.17032	5.08879	5.23207	4.75393
147884	hsv2-miR-H25	6.36992	6.38787	6.48346	6.53666	6.51136
147929	hsa-miR-1273c	4.59983	4.91985	4.9248	4.89479	4.72845
148239	hsa-miR-3916	4.52684	4.61768	4.43677	4.57693	4.45757
148691	hsa-miR-602	4.47075	4.12681	4.05206	4.46769	4.25791
147376	hsa-miR-3679-5p	5.09713	5.09775	5.17742	5.09865	5.31399
147572	hsa-miR-3120-3p	5.26403	5.3603	5.44432	5.39087	5.29303
148398	hsa-miR-3908	4.41053	4.20326	4.38276	4.5631	4.27572
148241	hsa-miR-3649	4.95076	5.09264	4.9532	5.07992	4.91472
148147	hsa-miR-181b-3p	5.77225	5.74075	5.74196	5.90703	5.823
148289	hsa-miR-3675-5p	4.37781	4.53747	4.64015	4.63722	4.42493
147964	hsa-miRPlus-J1005	4.88298	4.7711	4.7791	4.58309	4.81139
148489	hsa-miR-3674	4.24157	4.26694	4.03556	4.00766	4.11312
148038	hsa-miR-3679-3p	5.94871	6.08079	6.04775	5.88637	6.20595
148637	hsa-miR-198	4.87156	4.43272	4.43211	4.73947	4.83973
148388	hsa-miR-3677-3p	4.28944	4.10327	4.43161	4.30822	4.09289
147602	hsa-miR-2682-5p	4.65411	4.5513	4.57475	4.63896	4.50635
146158	hsa-miR-3202	8.39419	8.49204	8.4668	8.47929	8.69369
11155	hsa-miR-518a-3p	4.30024	4.2788	4.42925	4.61319	4.15808
168579	hsa-miR-5706	3.93677	3.96712	4.44163	4.2367	3.84243
168690	hsa-miR-4466	4.93888	5.07211	5.07126	4.95423	4.93754
168698	hsa-miR-3127-3p	4.99043	4.94968	4.88822	4.84412	4.91782
46808	hsa-miR-4485	6.4856	6.46079	6.54574	6.5633	6.45046
168843	hsa-miR-5694	4.14473	4.02114	4.14029	4.32437	4.22313
168732	hsa-miR-5011-5p				4.05405	4.31981
168674	hsa-miR-4716-5p	7.22244	7.40228	7.29189	7.27848	7.52759
168575	hsa-miR-4763-5p	3.95929	4.3281	4.05336	4.50267	3.83291
168756	hsa-miR-548al	3.83123	3.98945	3.85884	3.88207	3.87365
168665	hsa-miR-3619-3p	4.41557	4.67944	4.75434	4.65266	4.4885
168862	hsa-miR-1343-3p	4.35448	4.08849	4.17685	4.00796	4.11522
168943	hsa-miR-4769-3p	5.4944	5.42004	5.53413	5.67352	5.60806
168598	hsa-miR-5007-3p	6.37126	6.45793	6.55791	6.67541	6.26491
168940	hsa-miR-5579-5p	3.84384	4.12506	3.9255	3.82951	3.87346
168735	hsa-miR-5586-3p	4.43263	4.56023	4.6407	4.64358	4.47888
46762	hsa-miR-3928-3p	4.00907	4.31058	4.01585	4.27137	4.2049
168642	hsa-miR-642b-3p	6.97269	6.88597	6.94617	6.88956	6.81408
168909	hsa-miR-3152-5p	6.70281	6.75459	6.76023	6.78744	6.77946
168872	hsa-miR-24-1-5p	7.96026	7.92391	7.90656	7.95316	7.91798
169192	hsa-miR-4437	4.63244	4.59406	4.40847	4.46529	4.29076
169019	hsa-miR-4524a-5p	4.81198	4.74938	4.77304	4.8485	4.61129
169312	hsa-miR-548an	7.54169	7.53828	7.52188	7.55172	7.58576
169299	hsa-miR-4538	4.90146	5.09656	5.00651	4.95263	4.96769
169066	hsa-miR-4802-3p
169109	hsa-miR-5003-5p	5.6157	5.50206	5.53838	5.5217	5.48059
169006	hsa-miR-4527	3.92704	4.05746	3.98038	4.13858	4.03296
169018	hsa-miR-4640-5p	4.72862	4.96758	4.92411	4.99063	4.7916
169009	hsa-miR-548ap-5p/hsa-miR-548j-5p	7.01611	7.03601	7.10519	7.20244	6.99795
169142	hsa-miR-550a-5p	5.11451	5.20026	5.20637	5.25784	5.16025
169295	hsa-miR-4725-3p	7.02237	7.0097	7.04608	7.13254	6.80986
169370	hsa-miR-4693-5p	4.39311	4.04473	4.05357	4.17515	3.98662
168995	hsa-miR-4791	11.2074	10.9639	11.0564	11.1168	11.0427
168976	hsa-miR-3135b	5.01898	4.91318	4.91719	4.88949	4.80178
169016	hsa-miR-4743-5p	5.2567	5.55698	5.54883	5.57941	5.36449
169154	hsa-miR-4803	4.42235	4.30738	4.60979	4.69001	4.35867
169050	hsa-miR-4787-5p	11.611	11.5869	11.6326	11.6433	11.7597
169372	hsa-miR-5011-3p	4.47179	4.27897	4.04899	4.28648	4.04946
169133	hsa-miR-4537	4.39752	4.43554	4.66197	4.42546	4.37198
169339	hsa-miR-5579-3p	3.98174	3.87313	3.72786	4.15242	3.91598
169397	hsa-miR-3184-5p	3.72155	4.03323	3.83769	3.96581	3.99008
46210	hsa-miR-1249	5.07953	5.08261	5.14941	5.05377	5.10094
42543	hsa-miR-608	4.89891	5.10413	5.04806	5.00774	5.07166
42923	hsa-miR-30c-5p	10.5601	10.4389	10.3704	10.5144	10.4411
42633	hsa-miR-885-3p	5.55575	5.55274	5.41821	5.36418	5.41204
42808	hsa-miR-874-3p	7.40695	7.41831	7.42905	7.50223	7.54709
45775	hsa-miR-1279	4.65723	4.18307	4.58801	4.80811	5.34754
17810	hsa-miR-29b-1-5p	6.59449	6.57443	6.51782	6.54813	6.67915
17353	hsa-miR-609	5.02167	4.61562	4.4879	5.03566	5.16832
42584	hsa-miR-432-3p	4.86574	4.73573	4.70537	4.68682	4.2321
42446	hsa-miR-576-5p	5.93642	5.92289	5.93588	5.94413	5.8854
10975	hsa-miR-182-5p	4.99368	4.86385	5.06023	5.16096	4.9979
17437	kshv-miR-K12-7-3p	4.44876	3.99198	4.40444	4.01714	4.28245
46356	hsa-miR-30b-3p	5.41314	5.30452	5.25664	5.24802	5.26356
33596	hsa-miR-126-5p	6.30224	6.29919	6.31241	6.26095	6.40699
29190	hsa-miR-708-5p	8.0199	8.05652	8.05732	8.01372	8.10274
14962	hsa-miR-581	5.1924	4.98383	5.17635	5.02339	5.22113
17946	hsa-miR-192-3p	4.747	4.49853	4.71729	4.57433	4.97701
17563	hsa-miR-644a	5.13789	4.81211	4.91693	5.01456	5.1577
17623	ebv-miR-BART14-3p	5.0899	4.85291	5.01726	5.16448	5.12497
11121	hsa-miR-489-3p	5.69919	5.6459	5.6035	5.64403	5.53186
46929	hsa-miR-548n	5.17291	4.95094	5.07339	5.03783	5.05321
42663	hsa-miR-20a-3p	6.58881	6.7148	6.68455	6.66193	6.79722
10988	hsa-miR-194-5p	6.41913	6.42448	6.42785	6.38416	6.47045
14854	hsa-miR-569	5.15322	5.10741	5.30744	5.13523	5.37098
32946	hsa-miR-486-5p	5.189	5.28987	5.31952	5.15184	5.20918
46735	hsa-miR-1179	4.99781	5.09642	5.23397	5.09904	5.22364
46479	hsa-miR-1304-5p	6.69828	6.68744	6.63429	6.61088	6.57644
31076	hsa-miR-559	4.2828	4.4398	4.8265	4.62174	4.50444
42557	hsa-miR-624-5p	5.02812	4.23839	4.91163	5.00101	5.00593
27537	ebv-miR-BART13-3p	8.48052	8.45934	8.34962	8.37674	8.31064
42553	hsa-miR-216a-5p	5.35826	5.18763	5.31634	5.24939	5.45407
32891	hsa-miR-769-5p	6.23858	6.26952	6.27026	6.21995	6.42367
11245	hsa-miR-433-5p	9.1741	9.15409	9.08416	9.15055	8.8877
31867	hsa-miR-145-3p	5.3771	5.31829	5.42059	5.35714	5.47696
146165	hsa-miR-1973	9.52832	9.57172	9.58636	9.52522	9.46717
146096	hsa-miR-764	4.72693	4.68086	4.81852	4.7021	4.77607
146151	hsa-miR-449c-5p	5.25633	5.30104	5.2331	5.28088	5.34842
146173	hsa-miR-2114-3p	4.94474	4.82087	4.72878	4.79529	4.83682
17932	hsa-miR-381-5p	4.90736	5.07555	5.0528	5.02552	5.072
146136	hsa-miR-518d-5p/hsa-miR-520c-5p/hsa-miR-526a	5.70097	5.58345	5.51398	5.54243	5.53064
145852	hsa-miR-210-3p	10.2786	10.3162	10.3313	10.2711	10.368
145742	hsa-miR-935	6.10178	6.01789	6.01789	6.07004	6.28289
145750	hsa-miR-614	4.7474	4.66662	4.84603	4.77469	4.43564
145981	hsa-miR-1285-3p	7.97061	8.06248	8.14738	8.22232	8.03059
145634	hsa-miR-132-5p	5.67677	5.57642	5.64749	5.62679	5.69043
145847	hsa-miR-766-3p	6.06662	5.98957	6.13217	6.04391	6.21452
147954	hsa-miR-4318	5.05524	5.06777	5.10598	5.12322	5.15361
147902	hsa-miR-3193	4.57407	4.04698	3.93669	4.21511	4.78804
147751	hsa-miR-4274	4.96754	4.99708	5.05373	4.99801	4.85982
147979	hsa-miR-3150a-3p	4.84741	4.86112	4.94582	4.83443	4.95926
147540	hsa-miR-4310	4.59388	4.88737	4.86233	4.64026	4.771
147828	hsa-miR-3121-3p	5.35931	5.45455	5.43955	5.44942	5.43533
147564	hsa-miR-4266	4.56171	4.31448	4.32391	4.35153	4.50473
147614	hsa-miR-4299	10.7411	10.6341	10.5064	10.5115	10.2267
147822	hsv2-miR-H23-5p	4.53492	4.2035	4.15221	3.98789	4.51196
147780	hsa-miR-4267	4.77568	4.37105	4.36977	4.10447	4.43017
148351	hsa-miR-3945	4.9167	4.72182	4.85705	4.8463	4.92773
148454	hsa-miR-3682-3p	4.89727	4.8211	5.02079	4.79736	4.86241
148282	hsa-miR-3714	4.90047	4.68654	4.74879	4.79522	4.79087
148039	hsa-miR-3925-5p	4.36276	4.60138	4.57635	3.97106	4.32536
148601	hsa-miR-3617-5p	4.06569	4.36998	4.69205	4.48845	4.47064
148471	hsa-miR-152-5p	4.77361	4.58878	4.71016	4.5709	4.77544
147638	hsv2-miR-H12	4.64328	4.47659	4.29592	4.40979	4.3406
147600	hsa-miR-4292	4.97412	5.25106	5.2912	5.01964	5.04901
147707	hsa-miR-3154	5.18036	5.04846	4.97446	4.91323	5.19587
148371	hsa-miR-3620-3p	5.06987	5.11716	5.16345	5.1072	5.18415
148227	hsa-miR-1251-3p	4.92671	4.68219	5.00497	5.26427	5.06993
148192	hsa-miR-421	6.74485	6.78949	6.78727	6.76455	6.87099
46264	hsa-miR-298	6.6668	6.70673	6.68719	6.76106	6.68595
42738	hsa-miR-340-3p	6.86553	6.83324	6.81488	6.83503	6.86108
168631	hsa-miR-4723-5p	4.96294	5.04696	4.97203	5.05002	4.95057
168952	hsa-miR-4781-3p	4.32595	4.04888	4.00404	3.96733	4.05686
168564	hsa-miR-548at-5p	3.87144	3.95196	4.14784	4.29293	4.04946
168595	hsa-miR-1185-2-3p	5.77961	5.65761	5.59074	5.54947	5.52165
168622	hsa-miR-4652-5p	4.55048	4.02288	4.14896	4.45388	4.43629
168571	hsa-miR-550b-2-5p	5.78189	5.7103	5.56899	5.62873	5.34092
168727	hsa-miR-4426	6.428	6.40898	6.32839	6.36805	6.33364
168951	hsa-miR-548as-3p	10.1891	10.1777	10.2177	10.1378	10.1369
168800	hsa-miR-4724-5p	4.34669	4.32174	4.33743	4.47034	4.04946
168567	hsa-miR-3177-5p	4.36373	4.25567	4.23423	4.10316	4.11076
168748	hsa-miR-320e	7.06839	7.11816	7.09344	7.08967	7.00294
168655	hsa-miR-5588-5p	4.79074	4.57664	4.68094	4.76673	4.34942
168725	hsa-miR-4700-5p	4.87966	4.96979	5.01155	4.89209	4.88393
168691	hsa-miR-3677-5p	4.45415	4.29906	4.61333	4.45689	4.63649
168626	hsa-miR-4662a-5p	3.9518	4.17953	3.87784	4.2236	4.38406
168900	hsa-miR-4721	4.53756	4.28368	4.43061	4.24556	4.38676
168736	hsa-miR-4796-3p	5.89891	5.73706	5.68887	5.64518	5.46468
168971	hsa-miR-4449	6.28655	6.19061	6.12665	6.16769	6.23737
168875	hsa-miR-5091	4.48519	4.6536	4.48924	4.72033	4.68641
168999	hsa-miR-4749-3p	4.78529	4.94685	4.79441	4.71358	4.77499
169139	hsa-miR-5192	4.51905	4.63532	4.51784	4.2403	4.58938
169218	hsa-miR-5189-5p	5.28342	5.16468	5.10715	5.06947	5.03785
169101	hsa-miR-4469	4.18813	4.54316	4.21943	4.35903	4.01398
169119	hsa-miR-4786-3p	4.41512	4.02191	3.96063	3.97979	4.23273
169367	hsa-miR-4444	6.23974	6.16615	6.04407	6.09422	6.07703
169087	hsa-miR-149-3p	8.49565	8.45378	8.36712	8.40829	8.32868
169081	hsa-miR-4707-3p	4.64339	4.94071	4.74251	4.5048	4.75399
169033	hsa-miR-5680	4.30032	4.23829	4.11669	4.18321	4.23568
169027	hsa-miR-3973	4.46493		3.86087	3.7596	4.18633
169004	hsa-miR-4798-5p	4.18323	4.25266	4.11669	4.02459	4.04472
169055	hsa-miR-3529-5p	4.72994	4.92667	4.92399	4.77025	4.9457
169255	hsa-miR-4708-5p	4.2678	4.14844	4.2181	4.27682	4.18349
169359	hsa-miR-3160-5p	5.50355	5.53685	5.41963	5.37062	5.31666
169141	hsa-miR-4423-3p	5.40862	5.42304	5.10537	5.3095	5.12908
169048	hsa-miR-4736	5.44579	5.28329	5.27865	5.44444	5.44276
168997	hsa-miR-5584-5p	4.59606	4.59737	4.70301	4.61493	4.55635
169273	hsa-miR-548ar-3p	4.27385	3.85673	3.7695	3.88895	3.87181
169303	hsa-miR-378g	4.88052	4.54888	4.47998	4.54446	4.43603
169138	hsa-miR-4504	4.95593	4.80066	4.55029	4.78979	4.74155
169420	hsa-miR-193b-5p	5.04261	4.96332	4.92214	4.70605	4.83298
169408	hsa-miR-181d-5p	8.84038	8.85064	8.88332	8.8633	8.81201
42576	hsa-miR-342-5p	5.86758	5.90734	5.86088	5.89339	5.74641
46869	hsa-miR-1258	5.66572	5.44873	5.54772	5.51906	5.40288
11004	hsa-miR-203a	5.80478	5.6894	5.57668	5.6416	5.4877
19588	hsa-miR-17-3p	8.25908	8.26284	8.23503	8.21384	8.35286
46732	hsa-miR-1264	10.8332	10.7999	10.777	10.7695	10.4703
29328	hsa-miR-582-3p	4.47262	4.4087	4.41976	4.67054	4.31333
42622	hsa-miR-579-3p	4.35289	4.00769	4.05883	4.14702	4.3498
46404	hsa-miR-1244	5.81546	5.58827	5.73501	5.71626	5.6973
17875	hsa-miR-500a-5p	5.22523	5.31546	5.27657	5.20605	5.24599
42572	hsa-miR-154-3p	4.97356	4.97753	5.01913	4.91871	5.01114
29577	hsa-miR-374a-3p	5.24441	5.30325	5.19095	5.12792	5.14792
46625	hsa-miR-1303	5.25053	4.99018	4.97762	5.22131	5.22508
10995	hsa-miR-199a-3p/hsa-miR-199b-3p	10.2581	10.2433	10.1997	10.2273	10.202
27549	hsa-miR-548d-3p	4.147	4.08385	4.06895	4.13188	4.32295
11182	hsa-miR-98-5p	10.3756	10.431	10.239	10.2368	9.89507
27536	hsa-miR-190a-5p	8.07798	8.14086	8.12263	8.04469	8.10483
42837	hsa-miR-577	5.44758	5.36764	5.4132	5.32477	5.36788
46788	hsa-miR-1299	7.55951	7.53541	7.48299	7.61675	7.56144
11061	hsa-miR-329-3p	5.14879	5.30641	5.29994	5.1771	5.18863
17349	hsa-miR-595	5.13496	5.27737	5.26509	5.15083	5.08852
46766	hsa-miR-1208	4.53429	4.33486	3.9956	4.34933	4.39435
46320	hsa-miR-31-3p	8.86091	8.84983	8.84899	8.81932	8.93674
11065	hsa-miR-335-5p	5.94995	5.87976	5.77212	5.91066	5.46466
10925	hsa-miR-10b-5p	10.7691	10.7829	10.8119	10.8822	10.8575
46872	hsa-miR-1262	5.08498	5.03305	4.96506	5.04638	4.99608
21702	hsa-miR-219a-1-3p	5.09902	4.92213	5.03006	4.97454	5.17727
46246	hsa-miR-1226-5p	4.34509	4.75823	4.68385	4.42761	4.64256
46640	hsa-miR-1257	5.2464	5.01957	4.97888	5.19488	5.18438
11022	hsa-miR-221-3p	10.6042	10.732	10.6896	10.6667	10.6066
42627	hsa-miR-212-3p	5.28367	5.3941	5.43969	5.17399	5.24067
45745	hsa-miR-302f	4.74635	4.08257	4.56127	4.53285	4.39774
10936	hsa-miR-130b-3p	8.65756	8.53774	8.58154	8.50981	8.57606
17851	hsa-miR-200c-5p	5.02171	4.78442	5.15007	5.12207	5.08968
42906	ebv-miR-BHRF1-1	6.99655	6.97623	7.00204	7.10662	7.2184
42730	hsa-miR-423-3p	8.72775	8.72555	8.68222	8.6702	8.80654
17825	hsa-miR-338-5p	5.03905	5.2147	5.26576	5.0668	4.95828
146109	hsa-miR-1910-5p	4.45027	4.41811	4.55624	4.58382	4.44125
146046	jcv-miR-J1-5p	4.96459	4.82645	4.9593	4.83753	4.8226
19606	SNORD12	8.75932	8.78547	8.73147	8.81799	8.56184
146196	hsa-miR-711	6.48904	6.4326	6.40777	6.46112	6.2739
42839	hsa-miR-135a-5p	8.38565	8.27751	8.35528	8.30952	8.41549
146103	hsa-miR-1913	6.19191	5.9696	6.19382	6.01511	6.09022
146149	hsv2-miR-H2	4.00629	3.90849	4.3809	3.89766	4.4128
145686	hsa-miR-548c-3p	4.01244	3.80919	4.05478	4.16305	4.03717
145819	hsa-miR-520c-3p	3.99663	4.17693	4.31132	4.51257	4.13496
145724	hsa-miR-887-3p	4.82476	4.89446	4.83691	4.72041	4.79079
145753	hsa-miR-484	6.24137	6.24809	6.3536	6.47951	6.66765
145974	hsa-miR-200b-5p	5.03262	4.97014	4.97203	5.32177	5.10795
145839	hsa-miR-662	4.49956	4.0005	3.92244	4.24888	4.14748
145826	hsa-miR-18b-3p	5.18591	4.60455	4.93794	5.02363	5.03986
145976	hsa-miR-663b	6.66013	6.85147	6.83131	6.79384	7.12725
147816	hsa-miR-3162-5p	5.06079	4.90478	4.94265	5.16779	5.31801
147819	hsa-miR-3117-3p	5.0876	5.27485	5.24104	5.12837	5.14227
147871	hsa-miR-3180-5p	4.8845	4.9142	5.05608	5.17367	4.90792
147683	hsa-miR-3188	4.81343	4.63503	4.81096	5.07052	5.00264
147809	hsa-miR-514b-3p	5.28492	5.26186	5.24729	5.11059	5.29285
147805	hsa-miR-3183	7.27341	7.24066	7.5394	7.65683	7.66873
147852	hsa-miR-4295	4.19158	4.02254	4.25219	4.0784	3.90848
147882	hsa-miR-2909	4.13228	4.4099	4.50569	4.29229	4.26038
147866	hsa-miR-3134	4.61573	4.67056	4.66474	4.80833	4.42695
147786	hsa-miR-3198	5.05207	4.97488	4.903	5.05118	5.13994
148384	hsa-miR-3648	5.42463	5.43753	5.53166	5.3496	5.59583
148085	hsa-miR-3687	9.51359	9.50682	9.55657	9.50688	9.59065
148188	hsa-miR-2277-5p	4.64233	4.57836	4.55212	4.77201	4.69422
147280	hsa-miR-1185-1-3p	5.28621	5.21861	5.2576	5.30484	5.29909
147469	hsa-miR-3909	4.25274	4.07047	4.5263	4.63486	4.52993
147779	hsa-miR-3180-3p	4.2096	3.9371	4.09262	4.04158	4.04306
148590	hsa-miR-3919	4.79205	4.80743	4.79597	4.78419	4.75162
148065	hsa-miR-3689b-3p/hsa-miR-3689c	5.29647	5.25145	5.24928	5.12383	5.03147
147386	hsa-miR-212-5p	4.48391	4.40229	4.40887	4.45126	4.46064
148402	hsa-miR-3920	5.62006	5.55263	5.73954	6.00269	5.7123
148628	hsa-miR-3199	4.66364	4.44594	4.61951	4.76354	4.85787
148064	hsa-miR-3926	6.16174	6.13167	6.11819	6.11779	5.8697
148317	hsa-miR-3621	8.78091	8.59532	8.65204	8.50753	8.35487
148187	hsa-miR-410-5p	5.00843	5.30472	5.19162	5.18048	5.10179
11144	hsa-miR-512-3p	4.56514	4.51717	4.16947	4.5616	4.78696
11037	hsa-miR-299-3p	5.56762	5.47507	5.47923	5.5076	5.4302
42774	kshv-miR-K12-9-5p	4.70181	4.49573	4.71232	4.66412	4.66382
168646	hsa-miR-4731-3p	4.47534	4.45959	4.66197	4.47695	4.46456
168958	hsa-miR-2681-5p	7.30787	7.31323	7.24362	7.24031	7.24902
168808	hsa-miR-4779			4.18051	4.56553	4.35021
168796	hsa-miR-3664-3p	5.9998	6.11568	5.9941	6.00032	5.91119
168625	hsa-miR-4539	4.66225	4.2949	4.56725	4.51535	4.31991
168593	hsa-miR-4726-3p	4.11089	4.04023	4.15154	4.22674	4.02921
168632	hsa-miR-5188	4.59995	4.62886	4.63386	4.54472	4.46009
168898	hsa-miR-5008-3p	5.02766	5.17799	5.16444	5.12822	5.37361
168559	hsa-miR-15a-3p	6.13621	6.16248	6.16166	6.20619	6.22315
168765	hsa-miR-4448	5.8446	5.53179	5.56121	5.76847	5.44581
168849	hsa-miR-4635	5.58738	5.55225	5.57178	5.54698	5.42436
168614	hsa-miR-5197-5p	5.41455	5.47844	5.34969	5.38555	5.46369
168683	hsa-miR-4792	5.99335	5.99595	6.06285	6.03104	5.83458
168790	hsa-miR-3120-5p	5.74375	5.67075	5.78	5.89977	5.64296
168806	hsa-miR-4659a-3p	4.64617	4.8329	4.70004	4.52594	4.54661
168924	hsa-miR-4720-5p	4.1396	4.17097	4.24945	4.06485	4.16792
168891	hsa-miR-1271-3p	4.79865	4.74667	4.7598	4.81275	4.64429
168928	hsa-miR-4431	6.4134	6.38216	6.32291	6.38868	6.27254
168702	hsa-miR-4540	7.38405	7.44622	7.44501	7.37016	7.51874
169080	hsa-miR-4684-5p	5.09105	5.01589	4.82193	4.93157	4.87661
169056	hsa-miR-4669	6.01838	6.00416	5.98403	6.02703	6.10789
169253	hsa-miR-4690-5p	5.91697	5.96069	5.96126	5.86728	5.81314
169022	hsa-miR-4797-5p	9.459	9.47132	9.4279	9.38461	9.40931
169266	hsa-miR-378d	5.41123	5.31827	5.26448	5.26432	5.26654
169334	hsa-miR-548ao-5p	4.23967	4.1908	4.2578	4.33305	4.06368
169262	hsa-miR-5009-5p	5.36733	4.9569	5.00602	5.00912	4.76439
169079	hsa-miR-4667-5p	8.02592	7.98579	7.9101	7.93324	7.78401
169213	hsa-miR-4768-3p	5.32881	5.19453	5.22428	5.06861	5.4899
169355	hsa-miR-2355-5p	5.23757	5.10877	5.3175	5.39845	5.28662
169238	hsa-miR-4654	6.8704	6.92339	6.99209	7.02075	6.79194
169363	hsa-miR-320c	9.28043	9.2527	9.22461	9.26053	9.304
169061	hsa-miR-548x-3p	4.33444	3.8494	4.14057	4.51045	4.28527
169082	hsa-miR-1275	9.51167	9.35443	9.4521	9.48518	9.44331
169096	hsa-miR-4804-3p	6.02106	6.11778	6.13977	6.11729	6.16804
169304	hsa-miR-4793-5p	4.18586	4.08473	4.39118	4.26683	4.02265
169171	hsa-miR-4436b-5p	6.40464	6.4045	6.44298	6.50019	6.5797
169356	hsa-miR-548aa/hsa-miR-548ap-3p/hsa-miR-548t-3p	7.48727	7.47579	7.30509	7.26966	7.21137
169084	hsa-miR-5708	4.11789	4.45357	4.36395	4.15089	3.84243
169020	hsa-miR-4506	5.35327	5.29902	5.17234	5.28232	5.25894
169414	hsa-miR-525-5p	4.15303	3.99907	3.88409	4.09641	4.09063
169399	hsa-miR-4750-5p	7.68146	7.628	7.7564	7.61057	7.3907
17418	kshv-miR-K12-4-3p	4.46392	4.5424	4.69146	4.61493	4.50285
42757	hsa-miR-619-3p	4.10821	3.88819	4.03017	4.07978	4.1651
11108	hsa-miR-425-3p	5.37355	5.37761	5.4267	5.37071	5.37431
42829	hsa-miR-127-3p	3.84315	3.86184	4.05309	3.97475	4.04254
46259	hsa-miR-885-5p	5.21682	5.16178	5.13405	5.09267	5.09237
46737	hsa-miR-1265	6.37825	6.35165	6.28861	6.43151	6.23865
42535	hsa-miR-661	4.39229	4.48779	4.43781	4.51288	4.30248
42542	hsa-miR-589-5p	6.67222	6.64872	6.65249	6.8159	6.63448
42607	hsa-miR-653-5p	3.98499	4.54257	4.43193	4.27041	4.2431
17646	ebv-miR-BHRF1-3	5.27042	5.23724	5.23317	5.42169	5.3301
17893	hsa-miR-362-3p	6.27809	6.20027	6.14309	6.20312	6.22874
6880	hsa-miR-297	6.09075	5.99052	6.09833	6.14885	6.13488
32095	hsa-miR-624-3p	4.60727	4.53381	4.59916	4.57043	4.3603
42567	hsa-miR-590-3p	5.06542	5.06605	5.28367	5.00896	5.22183
17325	hsa-miR-643	5.06321	4.88554	5.01404	4.98661	4.81892
17630	hsa-miR-588	4.26066	3.91548	4.10408	4.49239	4.14714
42941	hsa-miR-218-1-3p	5.16894	5.19254	5.31523	5.21178	5.38016
42944	hsa-miR-564	4.44743	4.57116	4.71335	4.27021	4.33234
42562	hsa-miR-105-3p	5.0311	4.79775	5.1605	5.21932	5.26831
42571	hsa-miR-129-1-3p	7.86229	7.82935	7.79755	7.92227	7.75133
17439	hcmv-miR-UL36-5p	4.88877	5.02144	4.99845	5.21765	4.99851
46443	hsa-miR-193a-5p	4.90926	5.09987	5.02175	5.01078	4.97136
10923	hsa-miR-107	9.69434	9.63443	9.64072	9.72786	9.57016
46850	hsa-miR-1237-3p	4.84567	5.02035	5.18173	4.97755	4.79086
27672	hsa-miR-615-3p	6.50258	6.54343	6.57864	6.50556	6.79938
17503	hsa-miR-590-5p	7.16803	7.22226	7.20463	7.19539	7.22887
13140	hsa-miR-138-5p	9.20025	9.27406	9.25343	9.25019	9.36903
11013	hsa-miR-181a-3p	5.09466	5.06408	5.04903	5.18704	5.06878
29802	hsa-miR-144-3p	4.59745	4.74502	4.82873	4.69884	4.54321
42551	hsa-miR-122-3p	5.1873	5.17909	5.17128	5.37803	5.27106
42899	hsa-miR-377-5p	5.20759	5.29201	5.2823	5.08806	5.12226
42885	hsa-miR-376a-5p	5.41802	5.41424	5.39399	5.46123	5.40048
42956	hsa-miR-545-5p	4.92754	5.21147	5.09706	5.06151	5.02669
17732	hsa-miR-192-5p	5.83578	5.84597	5.80088	5.87842	5.79928
46746	hsa-miR-1269a	4.45127	4.29119	4.21782	4.70051	4.66716
42669	hsa-miR-505-3p	6.8118	6.85835	6.83294	6.82881	6.96232
4040	hsa-miR-9-5p	9.78447	9.72599	9.68504	9.6983	9.84279
42793	hsa-miRPlus-A1072	7.35096	7.27873	7.23348	7.16124	7.28938
17892	hsa-miR-372-5p	5.41492	5.46289	5.41202	5.40192	5.28205
146010	hsa-miR-2116-5p	7.19569	7.24995	7.26134	7.15526	7.08445
146140	hsa-miR-1976	5.21117	5.2806	5.3195	5.32474	5.29509
146142	hsa-miR-1972	5.32315	5.31293	5.20748	5.16761	5.12189
146163	hsa-miR-224-3p	5.5497	5.67645	5.57311	5.63919	5.59608
19013	SNORD14B	8.19765	8.19549	8.23588	8.21025	8.42651
145749	hsa-miR-137	7.79425	7.76717	7.75703	7.80908	7.76399
145970	hsa-miR-129-2-3p	4.3466	4.47966	4.42837	4.68693	4.72108
145822	hsa-miR-214-5p	6.0136	6.08753	6.05933	6.06406	6.18036
145789	hsa-miR-550a-3-5p/hsa-miR-550a-5p	6.71987	6.82735	6.86253	6.82957	6.29126
145768	hsa-miR-665	7.2601	7.55261	7.60715	7.74068	7.60262
145972	hsa-miR-141-5p	4.63093	4.47755	4.61352	4.60362	4.69042
145746	hsa-let-7i-3p	5.59914	5.67277	5.67506	5.75626	5.87814
145676	hsa-miR-30e-3p	7.12703	7.17627	7.12991	7.11299	7.34832
147604	hsa-miR-4285	8.97959	9.03012	9.06733	9.06542	9.02696
147915	hsa-miR-3174	5.1046	4.97796	5.05855	5.15732	5.16224
147804	hsv1-miR-H17	6.73473	6.70422	6.74628	6.73869	6.59905
147613	hsa-miR-3145-3p	4.74332	5.00973	4.97798	4.89726	4.93047
147570	hsa-miR-4271	5.97567	6.06016	6.20106	6.12951	6.21556
147523	hsa-miR-4263	3.93573	4.17347	4.41553	4.52125	4.49613
147947	hsa-miR-4308	5.63422	5.62596	5.55409	5.58831	5.51161
147694	hsa-miR-4281	4.57947	4.81662	4.98292	5.04718	5.07039
147772	hsa-miR-4303	5.67685	5.52702	5.46932	5.61092	5.48398
148374	hsa-miR-3936	4.79743	4.67835	4.92952	4.90284	4.82153
148263	hsa-miR-1273e	6.70353	6.86117	6.84664	6.79291	6.67481
148585	hsa-miR-3912-3p	4.1365	4.1551	4.198	4.4165	4.35024
148331	hsa-miR-3655	4.84853	4.48813	4.84967	5.16294	4.98169
147262	hsa-miR-548h-3p/hsa-miR-548z	5.69155	5.6052	5.62309	5.55106	5.34221
148214	hsa-miR-3675-3p	6.24555	6.08131	6.18524	6.15462	6.28998
147684	hsa-miR-3200-5p	4.90285	5.0628	5.01982	5.02073	4.97439
148228	hsa-miR-3656	6.52401	6.49587	6.63541	6.52788	6.52056
148641	hsa-miR-518b	5.27957	5.42413	5.38903	5.30028	5.33659
148353	hsa-miR-3681-5p	4.55185	4.53018	4.80639	4.72111	4.76086
148132	hsa-miR-3622a-3p	5.41363	5.50368	5.49032	5.46045	5.33187
148272	hsa-miR-3615	4.69368	4.69568	4.88032	4.90172	4.8556
148216	hsa-miR-3907	5.91053	5.82772	5.89057	5.96933	5.58726
148621	hsa-miR-892a	6.15646	6.11173	6.10822	6.2207	5.97102
147389	hsa-miR-3691-5p	4.5857	4.65542	4.52709	4.64333	4.69829
148250	hsa-let-7f-2-3p	4.92142	4.83631	4.83172	4.88769	4.73943
46367	hsa-miR-1283	3.93596	3.81471	3.9741	4.1004	4.07339
145999	hsa-miR-517a-3p/hsa-miR-517b-3p	4.43964	4.57866	4.7354	4.76032	4.83121
145723	hsa-miR-519c-3p	4.17084	4.02973	4.09176	4.34732	4.42426
168563	hsa-miR-4761-5p	3.9905	4.18865	4.29078	4.10504	4.01714
168635	hsa-miR-378e	4.7872	4.85324	4.97539	4.99753	4.79067
168803	hsa-miR-4696	4.05315	4.05244	4.1783	3.94841	4.04845
168692	hsa-miR-3688-5p	5.58097	5.66428	5.5774	5.54183	5.36304
168739	hsa-miR-1269b	4.19246	4.38703	4.35587	4.52218	4.23509
168711	hsa-miR-548ak	3.96307	4.06571	4.09246	3.95485	4.03426
168768	hsa-miR-4423-5p	7.20817	7.28836	7.24869	7.32683	7.10704
168589	hsa-miR-4671-3p	4.01702	4.02167	4.0913	3.90393	3.85776
168923	hsa-miR-4688	5.3116	5.2832	5.21252	5.43318	5.18216
168772	hsa-miR-224-5p	5.98052
168973	hsa-miR-1268b	5.6118	5.57155	5.56379	5.52176	5.57465
168793	hsa-miR-4483	5.15141	5.28326	5.28088	5.33913	5.2887
168731	hsa-miR-548ah-3p	4.04063	3.94262	4.32951	4.0439	4.03731
168950	hsa-miR-4646-3p	6.17586	6.30032	6.33077	6.34463	6.53558
168578	hsa-miR-5190	4.29929	4.52025	4.70128	4.82423	4.47346
168722	hsa-miR-4742-3p	7.30015	7.26249	7.27861	7.34653	7.08955
168893	hsa-miR-4505	9.1458	9.19313	9.27099	9.0981	9.06248
168789	hsa-miR-4686	4.62644	4.75457	4.68367	4.88569	4.7786
168561	hsa-miR-1245b-5p	3.85053	3.75427	3.86776	3.65489	3.81619
168627	hsa-miR-4678	4.06763	4.19764	4.38422	4.15465	4.28832
169166	hsa-miR-4683	4.94182	5.01243	5.05582	5.01435	4.88693
169307	hsa-miR-4685-3p	5.3589	5.57146	5.22919	5.36195	5.40986
169257	hsa-miR-4740-5p	4.54959	4.46512	4.59844	4.5224	4.34859
169269	hsa-miR-4499	4.32788	4.63848	4.45082	4.59315	4.38998
169165	hsa-miR-5585-5p	4.68598	4.61762	4.88019	5.01013	4.75624
169298	hsa-miR-4433-5p	4.70156	4.87142	4.84864	4.80629	5.0466
169236	hsa-miR-659-5p	5.3996	5.42777	5.48703	5.55384	5.32075
169162	hsa-miR-5691	4.7257	4.86399	4.83013	4.68591	4.74939
169376	hsa-miR-5701	12.1806	12.1847	12.1473	12.1555	12.054
169329	hsa-miR-370-3p	4.81581	5.24318	5.03886	5.17306	5.26609
169179	hsa-miR-4650-5p	4.73102	4.82521	4.84942	4.8662	4.7283
169073	hsa-miR-584-3p	4.31398	4.43829	4.7067	4.39247	4.40273
169274	hsa-miR-5196-3p	7.6021	7.49811	7.4521	7.53674	7.41039
169010	hsa-miR-2681-3p	6.05773	6.06109	6.0316	6.05823	5.7348
169343	hsa-miR-5682	4.0841	4.12776	4.12537	4.42854	4.41639
169135	hsa-miR-3173-5p	4.67302	4.83567	4.89762	5.14273	5.04932
169042	hsa-miR-4704-3p	4.13566	4.11665	3.96686	4.04897	4.2895
169088	hsa-miR-4492	5.86932			5.83919	5.65752
169054	hsa-miR-4422	3.94006	3.95792	3.87944	3.8509	3.80317
169411	hsa-miR-205-3p	6.86887	6.93723	6.87654	6.76353	6.96439
169417	hsa-miR-551b-5p	4.81403	4.82376	4.81543	4.73927	4.88501
42460	hsa-miR-223-5p	4.81121	4.71989	4.13802	4.73708	4.99972
42859	hsa-miR-675-3p	5.27234	5.3399	5.28853	5.20317	5.24554
42905	hcmv-miR-US25-1-5p	4.38841	4.52364	4.02658	4.46808	4.52255
11277	hsa-miR-7-1-3p	5.97256	6.06049	5.968	6.01968	6.06145
17818	hsa-miR-27a-5p	5.27811	5.18813	5.18818	5.52736	5.371
17652	hsa-miR-558	4.58803	4.36617	3.97211	3.94623	4.233
42483	hsa-miR-522-3p	4.56816	4.09414	4.02485	3.74947	4.13142
28520	hsa-miR-454-5p	5.2813	5.04507	4.91264	5.2084	5.1558
32884	hsa-miR-342-3p	8.60522	8.54265	8.53889	8.54359	8.68024
19596	hsa-miR-30d-5p	8.41114	8.49637	8.54861	8.44112	8.66423
11102	hsa-miR-410-3p	5.13366	5.21754	5.30047	5.21302	5.28595
42736	hsa-miR-148b-5p	5.32052	5.37332	5.08202	5.1933	5.34916
11005	hsa-miR-204-5p	5.2336	5.19227	5.0841	5.08674	5.32485
46266	hsa-miR-1825	4.97447	5.14433	5.06134	4.94183	4.94238
31349	hsa-miR-524-3p	4.66503	4.14759	4.06548	4.39169	4.5128
10986	hsa-miR-193a-3p	9.22868	9.33746	9.3431	9.33913	9.51499
17391	hsa-miR-635	5.69967	5.63881	5.58424	5.56708	5.4175
46623	hsa-miR-1273a	6.37864	6.39577	6.41255	6.43541	6.4041
18739	hsa-miR-186-5p	8.0526	8.05966	8.05354	8.00302	8.05852
42451	hsa-miR-139-3p	4.78889	4.67025	4.36508	4.39618	4.59492
17863	hsa-miR-934	6.40938	6.32431	6.25487	6.31546	6.24077
42509	hsa-miR-219a-5p	5.77167	5.65524	5.63886	5.63143	5.64355
42929	hsa-miR-25-5p	8.60113	8.6282	8.67451	8.60945	8.52113
42682	hsa-miR-25-3p	10.4471	10.3895	10.4396	10.4686	10.4093
11168	hsa-miR-520d-3p	5.08584	4.62968	4.67843	4.65852	4.68729
17854	hsa-miR-106b-3p	8.39239	8.41699	8.40271	8.41794	8.5495
14279	hsa-miR-362-5p	5.29679	5.43514	5.12463	5.15416	5.38731
14300	hsa-miR-29c-5p	5.08183	5.20374	5.33648	5.06437	5.20427
17460	hsa-miR-657	5.37438	5.39993	5.35552	5.3796	5.33699
17853	hsa-miR-30d-3p	5.22689	5.18313	5.16566	5.10151	5.17545
10998	hsa-miR-19b-3p	12.477	12.3575	12.3526	12.3041	12.1408
17530	hsa-miR-641	4.61042	4.71589	4.67123	4.38252	4.54395
42869	hsa-miR-936	9.41899	9.31228	9.37211	9.30563	9.10605
42447	hsa-miR-556-3p	4.51094	4.55646	4.17508	4.6588	4.51874
46258	hsa-miR-1184	7.24637	7.14749	7.16206	7.25697	7.09667
146122	hsa-miR-2053	4.80286	4.73471	4.45533	4.59619	4.55614
146000	hsa-miR-1911-5p	4.76835	4.4769	4.15454	4.57967	4.1816
146042	hsv1-miR-H8-3p	5.78357	5.93266	5.72762	5.85641	6.047
146035	hsv1-miR-H2-5p	5.49446	5.45444	5.35718	5.4445	5.53884
145968	hsa-let-7d-5p	11.4101	11.2947	11.2501	11.3508	10.9951
145689	hsa-miR-543	4.84922	4.79076	5.12888	4.93473	4.98287
146115	hsa-miR-940	5.12307	5.23996	5.23866	5.23682	5.17372
145714	hsa-miR-28-3p	5.3294	5.14033	5.10246	5.35212	5.09446
146178	hsa-miR-502-3p	6.0873	6.23628	6.19737	6.21905	6.39023
147867	hsa-miR-3118	4.74856	4.80372	4.51507	4.71456	4.50885
147841	kshv-miR-K12-11-5p	4.02513	4.17027	3.84087	3.98843	3.99827
147925	hsa-miR-3126-5p	6.72312	6.77278	6.60487	6.67219	6.25758
147588	hsa-miR-4288	11.5336	11.5222	11.4812	11.5555	11.5298
147649	hsa-miR-500a-5p/hsa-miR-500b-5p	5.18138	5.34873	5.24597	5.19046	5.35146
147977	hsa-miR-3190-3p	4.71934	4.89789	4.68679	4.78261	4.72114
147857	hsa-miR-3130-5p	4.77649	4.771	4.76341	4.8296	4.74192
147569	hsa-miR-4256	4.63994	4.53572	4.44973	4.55189	4.63106
147616	hsa-miR-4291	9.57972	9.59902	9.53736	9.5939	9.44782
147815	hsv1-miR-H14-5p	4.57963	4.44374	4.20548	4.13307	4.38383
148247	hsa-miR-2355-3p	7.67424	7.70521	7.63914	7.6769	7.58862
148072	hsa-miR-3668	4.56678	4.30801	4.10703	3.94849	4.64633
147997	hsa-miR-3934-5p	4.74808	4.88024	4.94358	4.80571	4.65383
147682	hsv1-miR-H6-5p	5.29058	5.16395	5.09536	5.1844	5.23574
148189	hsa-miR-3681-3p	4.57374	4.46657	4.66984	4.42478	4.49661
148393	hsa-miR-676-3p	5.08365	4.81039	5.0996	5.29349	5.22578
148379	hsa-miR-3654	9.64465	9.63255	9.69363	9.74349	9.29085
147415	hsa-miR-495-5p	6.42237	6.45614	6.42335	6.36291	6.42731
148165	hsa-miR-3605-5p	4.97726	5.03186	4.83052	4.9416	4.97778
148405	hsa-miR-3669	4.39377	4.08366	3.98959	4.22872	4.09634
148032	hsa-miR-3685	9.12708	9.15952	9.11817	9.21118	9.1457
148559	hsa-miR-411-3p	5.30508	5.2559	5.2593	5.27927	4.92739
148278	hsa-miR-138-2-3p	8.57855	8.55598	8.51414	8.49522	8.31024
17327	hsa-miR-630	6.32205	6.37116	6.39395	6.32909	6.34266
17936	hsa-miR-16-1-3p	5.07703	5.29152	5.29255	5.24392	5.4367
168897	hsa-miR-5187-5p	4.95438	4.9371	4.8592	4.9882	4.93184
168882	hsa-miR-664b-3p	9.72458	9.67351	9.71824	9.60359	9.73158
168710	hsa-miR-4536-5p	4.52508	4.51719	4.6189	4.31954	4.25992
168590	hsa-miR-4520a-5p/hsa-miR-4520b-5p	5.59183	5.6076	5.52729	5.60672	5.41803
168728	hsa-miR-4641	4.4871	4.68881	4.71027	4.34484	4.59991
168719	hsa-miR-4495	4.3074	4.44694	4.04414	4.38495	4.11807
168785	hsa-miR-520d-5p	4.50116	4.38358	4.14193	4.29224	4.38676
168615	hsa-miR-4655-3p	4.26432	4.32494	3.9588	4.18699	3.98741
168781	hsa-miR-4776-3p	5.3319	5.37136	5.27895	5.3435	5.2896
168782	hsa-miR-5093	4.95217	5.0269	5.01274	4.86451	4.86979
168820	hsa-miR-4711-5p	4.80421	4.78521	4.56643	4.48762	4.4114
168750	hsa-miR-4645-5p	6.07249	6.15492	5.91856	5.91429	6.0873
168921	hsa-miR-4718	4.38372	4.22749	4.02091	4.03602	4.15498
168759	hsa-miR-3689f	4.4453	4.05742	4.26104	4.35363	4.04437
168962	hsa-miR-548ab	4.45855	4.50703	4.17795	4.38545	4.31347
168666	hsa-miR-4659a-5p	4.58884	4.56653	4.38182	4.33773	3.9389
168955	hsa-miR-4756-3p	6.86598	6.85937	6.9095	6.85677	6.9485
168703	hsa-miR-4716-3p	5.00573	5.14483	5.16047	5.07535	5.03485
168663	hsa-miR-4442	4.3745	4.37901	3.97784	4.10449	3.93681
168779	hsa-miR-4797-3p	4.30826	4.35123	3.93797	4.13712	4.04501
169102	hsa-miR-4639-3p	10.5807	10.6564	10.7955	10.8272	10.9289
169285	hsa-miR-4467	10.4131	10.3739	10.5493	10.5544	10.5656
169249	hsa-miR-4482-5p	4.44626	4.62449	4.13813	4.14748	4.32389
168993	hsa-miR-4799-3p	4.69006	4.8717	4.79846	4.56505	4.69432
169011	hsa-miR-4801	4.6814	4.63226	4.30225	4.31216	4.27493
169049	hsa-miR-3162-3p	5.41375	5.2206	5.26907	5.40228	5.24106
169001	hsa-miR-4670-5p	4.44106	4.27262	4.08352	4.04086	4.14148
169039	hsa-miR-4782-3p	4.06743	3.9557	3.87859	3.84268	3.80944
169181	hsa-miR-5191	6.01676	6.00677	5.97871	5.99035	5.68322
169379	hsa-miR-4694-3p	6.17218	6.01552	5.97718	6.01939	5.66487
169232	hsa-miR-3156-3p	10.3833	10.4578	10.3781	10.4554	10.396
169046	hsa-miR-4715-5p	4.5654	4.34301	4.19224	4.58272	4.51254
169275	hsa-miR-548aq-3p	4.12384	4.68804	4.04021	4.11702	4.29138
169245	hsa-miR-2467-3p	5.59554	5.46162	5.34597	5.52315	5.47817
169038	hsa-miR-488-3p	6.63138	6.70229	6.6704	6.61538	6.65223
169240	hsa-miR-3944-5p	4.86724	5.13688	5.04296	4.94424	4.95333
169115	hsa-miR-450a-1-3p/hsa-miR-450a-2-3p	5.40364	5.3608	5.47221	5.31823	5.30946
169287	hsa-miR-548as-5p	4.46155	4.47944	4.31286	4.32007	4.48162
169361	hsa-miR-4481	5.16314	4.88492	4.93596	4.78087	4.87329
169225	hsa-miR-640	4.21347	4.22415	3.92239	3.95875	4.14177
169395	hsa-miR-4484	8.54818	8.56393	8.47284	8.61542	8.62167
42777	hsa-miR-548am-5p/hsa-miR-548c-5p/hsa-miR-548o-5p	5.11142	4.88038	4.88237	4.92265	4.97011
11184	hsa-miR-99b-5p	9.3802	9.31572	9.30932	9.31638	9.38811
17953	hsa-miR-183-3p	6.84846	6.79046	6.83737	6.79617	6.77617
42501	hcmv-miR-US33-5p	5.1192	5.06193	5.1938	5.29708	5.01077
46584	hsa-miR-1468-5p	4.47835	3.97276	4.21934	4.31318	4.44976
42676	hsa-miR-495-3p	5.25722	5.11821	4.97009	5.08143	4.97772
17958	hsa-miR-576-3p	4.69782	4.62256	4.65928	4.73568	4.60452
17631	hcmv-miR-UL22A-5p	4.25973	4.41694	4.36494	4.47842	4.38171
11093	hsa-miR-379-5p	5.07903	4.94453	5.09059	4.93279	5.09886
42480	hsa-miR-485-5p	4.4383	4.65197	4.48864	4.5367	4.38392
42538	hsa-miR-196a-3p	7.09805	7.10253	7.09923	7.17141	6.98999
45936	hsa-miR-1292-5p	4.65834	4.29037	4.39568	4.57366	4.52265
42847	hsa-miR-497-5p	6.58599	6.60807	6.59456	6.597	6.49173
46275	hsa-miR-1251-5p	4.52767	4.74219	4.4411	4.3111	4.4277
42672	hsa-miR-323b-5p	4.95669	5.21338	5.24593	5.1634	4.95149
42635	hsa-miR-541-3p	4.89957	4.91278	4.57029	4.57287	4.65985
10976	hsa-miR-182-3p	4.42388	4.24331	4.03782	4.0492	4.08389
17866	hsa-miR-331-5p	5.09101	5.18433	5.13879	5.09138	5.22712
46515	hsa-miR-1537-3p	3.77307	3.99771	3.79147	4.02646	3.85664
42954	ebv-miR-BART7-5p	5.79323	5.58118	5.62043	5.6519	5.42896
46215	hsa-miR-1301-3p	7.06689	7.02063	6.98464	7.01413	7.19306
42723	hsa-miR-195-3p	5.73928	5.636	5.58859	5.62018	5.5783
10997	hsa-miR-19a-3p	11.9608	11.7771	11.8343	11.8146	11.6183
46738	hsa-miR-1182	4.9256	5.13199	5.18436	5.02504	4.96198
42950	hsa-miR-24-2-5p	8.86333	8.89904	8.89883	8.84991	8.89149
11149	hsa-miR-515-5p	4.02345	4.22424	3.87402	3.91652	4.07635
11053	hsa-miR-32-5p	7.99843	8.02875	8.01965	8.00337	8.11337
42442	hsa-miR-498	7.17348	7.07417	7.20173	7.02212	6.90709
42533	hiv1-miR-H1	5.45806	5.35957	5.3271	5.35712	5.38071
46729	hsa-miR-302d-5p	4.40961	4.30326	4.06734	4.00053	4.4349
42654	hsa-miR-483-5p	7.3796	7.23525	7.35575	7.19375	7.18956
28884	hsa-miR-876-3p	6.85009	6.86479	6.88759	6.80945	6.91252
42599	hsa-miR-153-3p	7.78344	7.78737	7.69927	7.73472	7.79732
17814	hsa-miR-570-3p	4.75357	4.74357	4.54022	4.67137	4.96326
46321	hsa-miR-1245a	4.218	4.10459	4.06642	4.40595	4.16112
17283	ebv-miR-BART11-5p	4.77388	4.50459	4.3535	4.79327	4.87579
42912	hsa-miR-339-3p	5.11693	5.21628	5.26332	5.19519	5.22431
146066	hsa-miR-3116	5.31467	5.37081	5.3142	5.24454	5.07456
19607	SNORD15A	4.80816	5.13199	5.05207	4.99917	5.03231
146072	hsa-miR-1469	9.06525	9.07886	9.23387	9.18806	9.1677
146052	hsa-miR-1471	4.80059	4.88941	4.83685	5.00522	4.96655
145762	hsa-miR-549a	4.15336	4.40513	4.22947	4.0106	3.93431
145716	hsa-miR-671-5p	5.13335	5.2768	5.28271	5.11621	5.189
145722	hsa-miR-520e	5.40125	5.39601	5.39585	5.54245	5.42521
145751	hsa-miR-23b-5p	5.02657	5.19562	5.15324	5.16123	5.19729
145692	hsa-miR-499a-3p	5.55676	5.59504	5.6051	5.60014	5.44155
147936	kshv-miR-K12-8-5p	5.68339	5.51746	5.56045	5.5143	5.62299
46567	hsa-miR-3176	5.22592	5.1044	5.03185	5.39549	4.77983
147735	hsa-miR-4289	8.95406	8.98196	9.03993	8.94058	8.80184
147868	hsa-miR-4269	4.06393	4.23741	4.00212	3.9974	4.07932
147887	hsa-miR-3147	5.1544	5.20352	4.93414	5.00426	5.10086
147942	hsa-miR-4268	9.90699	9.87589	10.0807	9.94	9.94122
147967	hsa-miR-3180/hsa-miR-3180-3p	4.51426	4.39962	4.36828	4.29984	4.48909
56873	hsa-miR-3124-5p	4.52513	4.68857	4.81447	4.76856	4.58974
46710	hsa-miR-3157-5p	4.16758	4.24732	4.24953	4.11513	4.12476
46274	hsa-miR-3187-3p	4.75214	4.82633	4.84498	4.66749	4.83832
148650	hsa-miR-516a-5p	4.50691	4.5064	4.41082	4.58697	4.57039
148524	hsa-miR-3914	5.11405	5.06901	4.97676	4.95521	4.90825
148499	hsa-miR-3910	5.04048	5.03087	4.77239	5.2332	4.7951
147530	hsa-miR-378b	5.46501	5.45354	5.44768	5.43439	5.28431
147276	hsa-miR-3616-3p	4.71452	4.5342	4.36082	4.29872	4.43835
148196	hsa-miR-548y	3.93868	4.07841	3.99878	3.91757	4.04161
148514	hsa-miR-365a-5p	5.0434	4.79224	4.62821	4.58441	4.75215
148622	hsa-miR-877-3p	8.27062	8.17615	8.58316	8.17317	8.35481
147679	hsa-miR-3197	4.54855	4.80865	4.57769	4.61173	4.7297
147752	hsa-miR-4302	4.72898	4.57618	4.75701	4.63494	4.57111
148639	hsa-miR-4298	5.41626	5.50675	5.43745	5.41646	5.40777
148645	hsa-miR-129-5p	4.99421	5.30947	5.13219	5.08391	5.01394
148261	hsa-miR-208a-5p	6.85256	6.8333	6.93324	6.86522	6.94222
17566	hsa-miR-629-3p	7.56205	7.53615	7.47108	7.50396	7.42029
11023	hsa-miR-222-3p	10.4214	10.3526	10.4001	10.3266	10.482
10916	hsa-miR-1	4.99448	5.11595	4.79563	5.06112	5.06988
168783	hsa-miR-4770	4.46889	4.69436	4.45083	4.68233	4.15501
168583	hsa-miR-539-3p	4.79382	4.997	4.94741	4.9125	4.83979
168956	hsa-miR-4524b-3p	4.31805	4.51417	4.36847	4.32532	4.12476
168613	hsa-miR-548ar-5p	4.02268	4.01682	3.85143	3.69518	4.29035
168823	hsa-miR-4522	4.34036	4.26573	4.37737	4.31844	4.02564
168693	hsa-miR-651-5p	4.05126	4.00976	3.89535	4.26679	4.06218
168612	hsa-miR-4733-5p	4.38578	4.47506	4.29738	4.27987	4.29517
168887	hsa-miR-5089-5p	7.66958	7.59323	7.63355	7.69057	7.22569
168609	hsa-miR-5197-3p	4.12384	4.39466	4.46776	4.15047	4.05832
168680	hsa-miR-378f	4.31712	4.47599	4.38842	4.66192	4.07977
168747	hsa-miR-4520b-3p	4.266	3.92329	4.40181	4.7631	4.07804
168942	hsa-miR-4636	5.93167	5.95932	5.92595	6.07294	5.70877
168847	hsa-miR-4740-3p	4.56678	4.71408	4.67764	4.71702	4.64939
168637	hsa-miR-3940-5p	11.3324	11.5581	11.4489	11.4317	11.4905
168682	hsa-miR-4502	5.95895	5.90418	5.76707	5.86832	5.61856
168773	hsa-miR-5702	4.22378	4.33894	4.09073	4.03995	4.18144
168858	hsa-miR-4638-3p	4.38314	4.23733	4.15255	4.0092	3.95455
168643	hsa-miR-4703-5p
168905	hsa-miR-4509	4.23259	3.95439	3.92349	3.92197	3.86907
168581	hsa-miR-3942-3p	4.10461	4.10228	3.98411	3.87085	3.8208
169254	hsa-miR-4762-3p	4.26352	4.07735	3.91107	3.78703	4.03161
169226	hsa-miR-4419a	5.58377	5.41688	5.39327	5.53882	5.14457
169200	hsa-miR-4677-5p	4.61817	4.77528	4.74292	4.80911	4.73251
169382	hsa-miR-4680-5p	3.90083	3.84831	3.81943	3.74993	3.74463
169197	hsa-miR-4662a-3p			3.78466	4.03832	3.98877
169103	hsa-miR-4652-3p	4.59723	4.60429	4.83269	4.80165	4.65332
169125	hsa-miR-4418	4.26645	4.19967	4.23752	3.87309	3.89961
169357	hsa-miR-4689	4.68434	4.49934	4.69937	4.22872	4.68376
169095	hsa-miR-548ah-3p/hsa-miR-548av-3p/hsa-miR-548o-3p	3.72389	3.82257	3.652	3.77762	3.85017
169271	hsa-miR-4784	7.30498	7.22781	7.23673	7.24549	7.05792
168994	hsa-miR-3591-5p	7.92066	7.72509	7.8118	7.85567	7.74907
169220	hsa-miR-4697-3p	4.4901	4.39619	4.75865	4.51803	4.4969
169252	hsa-miR-4712-5p	3.91244	3.86802	3.92551	3.82816	3.92618
169306	hsa-miR-4758-5p	4.79416	4.89573	4.95478	4.94123	4.8124
169325	hsa-miR-4446-5p	4.82278	4.75657	4.99246	4.90023	4.97189
169239	hsa-miR-4732-5p	7.03425	7.07222	7.03227	7.09094	6.95787
169288	hsa-miR-4730	4.68052	4.7711	4.70841	4.80177	4.40175
169316	hsa-miR-3976	10.1416	10.13	10.1414	10.1485	10.0578
169235	hsa-miR-4420	4.48614	4.48392	4.46062	4.60409	4.2127
169131	hsa-miR-4724-3p	4.2316	3.97436	4.00188	3.89678	3.9399
169387	hsa-miR-5703	4.80032	4.73535	4.6075	4.58006	4.6381
169389	hsa-miR-4717-3p	7.97815	7.95432	8.00514	8.09121	8.29369
42834	hsa-miR-219a-2-3p	4.44871	4.55281	4.63065	4.62569	4.65915
42743	hsa-let-7e-3p	4.87033	5.01331	5.01467	5.16393	5.26491
17535	hsa-miR-548a-3p	4.42758	4.31454	4.21877	4.50232	4.14121
42761	hsa-miR-675-5p	7.02124	7.04143	7.07258	7.02815	7.06639
46642	hsa-miR-1276	4.46163	4.82716	4.78002	4.71384	4.71753
42855	ebv-miR-BART6-5p	3.99002	3.9005	4.32139	4.14571	4.26457
19595	hsa-miR-30a-3p	4.91453	5.24781	5.20864	5.28225	5.3323
42514	hsa-miR-937-3p	5.79939	5.61775	5.71468	5.8075	5.44696
28950	hsa-miR-455-3p	4.42005	4.68091	4.72543	4.63328	4.41425
17338	hsa-miR-660-5p	5.31264	5.3189	5.31257	5.44515	5.32344
46402	hsa-miR-1255b-5p	5.08604	5.08535	4.95739	5.05058	5.15096
42556	hsa-miR-889-3p	4.89387	5.14495	5.11585	5.08216	5.13417
4700	hsa-miR-140-5p	8.29432	8.32865	8.27744	8.26427	8.37325
42525	hsa-miR-671-3p	4.98908	4.92152	4.98539	5.26402	5.01556
10947	hsa-miR-142-3p	7.73067	7.7679	7.75224	7.70763	7.75088
42942	hsa-miR-134-5p	4.38822	4.44259	4.51338	4.30295	4.17128
45736	hsa-miR-548f-3p	3.9763	3.93355	3.91365	3.70683	3.99189
11091	hsa-miR-377-3p	5.23923	5.31282	5.27125	5.33391	5.37611
46810	hsa-miR-1827	12.9283	13.0253	13.5093	13.4553	13.2127
17306	ebv-miR-BART12	5.11652	5.18871	5.1646	5.2645	5.05482
28047	hsa-miR-890	6.98324	6.95573	6.95382	6.97278	6.8232
10955	hsa-miR-148a-3p	5.99823	6.11361	6.03444	6.1609	6.02817
14328	hsa-miR-124-3p	9.99543	9.84703	9.88994	9.83275	10.0764
42624	kshv-miR-K12-10b	4.65306	4.77471	4.90971	4.72243	4.76246
42823	hsa-miR-27b-5p	5.08718	5.28603	5.34063	5.25172	5.30236
42617	hsa-miR-541-5p	5.18745	4.30312	4.38205	4.41864	4.5566
46517	hsa-miR-1266-5p	3.95231	3.99081	4.18303	4.36372	4.54035
17427	hsa-miR-200c-3p	4.93475	5.00495	5.18728	5.02341	4.98574
46675	hsa-miR-1181	4.7435	4.80312	4.81818	4.76527	4.72415
17444	hsa-miR-632	4.57056	4.67912	4.59065	4.79745	4.81423
33043	hsa-miR-544a	3.98188	4.36307	4.38151	4.64236	4.38613
17619	hcmv-miR-US25-2-5p	4.9049	4.94455	5.22978	5.04174	5.08256
11011	hsa-miR-211-5p	4.69069	4.83667	4.62825	5.15623	4.99709
46880	hsa-miR-1183	5.1	5.42788	5.27527	5.19855	5.03964
11165	hsa-miR-520a-3p	4.94108	5.05374	5.42038	5.26891	5.08926
46345	hsa-miR-1207-3p	5.0224	5.04902	5.08288	4.94258	4.90132
17569	hsa-miR-563	3.95466	3.93155	4.29907	4.13324	4.05022
146084	ebv-miR-BART4-3p	3.96987	4.02663	4.00757	4.12262	4.09662
146131	hsa-miR-2117	4.6504	4.66314	4.58918	4.70766	4.64621
145798	hsa-miR-142-5p	5.92207	5.99005	5.93728	5.96963	6.0846
146137	hsa-miR-133a-3p	3.97404	4.36701	4.41909	4.34877	4.57241
145971	hsa-miR-611	4.15154	3.97597	4.04528	4.2299	3.99283
145824	hsa-miR-509-3-5p	3.86978	3.78735	3.67917	3.88554	3.72918
147669	hsa-miR-548w	3.97445	4.14075	4.34432	4.56832	4.3526
147903	hsa-miR-3065-3p	4.04531	4.32166	3.99191	4.3737	4.20058
147879	hsa-miR-3132	4.05538	4.02149	3.94736	4.43589	4.46258
147911	hsa-miR-4280	4.89661	5.0983	5.05771	5.19664	4.74244
147885	kshv-miR-K12-5-5p	7.99361	7.95751	7.94351	7.93009	8.30479
147651	hsa-miR-3123	5.7618	5.81975	5.72237	5.81183	5.70175
147543	hsa-miR-3167	4.26969	4.29811	4.36156	4.19366	4.54183
147198	hsa-miR-26a-5p	7.64815	7.63155	7.58908	7.53174	7.68391
148006	hsa-miR-4315	5.08105	4.99856	4.93778	4.98055	4.88854
147862	hsa-miR-3158-3p	5.05844	4.69443	4.83976	4.898	4.72662
147886	hsa-miR-3122	3.89795	4.14208	4.06447	3.92236	4.22226
147883	hsa-miR-3191-3p	4.06828	4.34155	4.64137	4.3771	4.24571
148662	hsa-miR-583	4.32822	4.10469	4.1908	4.51327	4.15907
148406	hsa-miR-3684	3.82481	3.89842	3.98901	4.16682	3.86289
147556	hsa-miR-4254	5.06572	5.32845	5.36166	5.27499	5.0971
147975	hsa-miR-487a-5p	5.26429	5.32921	5.29452	5.2771	5.16108
147610	hsa-miR-3186-5p	4.02292	4.08494	3.85951	4.04315	4.04506
148106	hsa-miR-3678-3p	4.03289	4.16562	4.14371	4.20565	4.10477
147670	hsa-miR-3177-3p	5.06546	4.99644	5.05429	4.8688	5.20135
148554	hsa-miR-3917	4.44238	4.5894	4.82948	4.742	4.7531
148504	hsa-miR-874-5p	5.06515	5.2235	5.23858	5.12846	5.18519
148685	hsa-miR-202-3p	4.51837	4.7799	4.70575	4.63207	4.7183
148684	hsa-miR-628-3p	5.22514	5.33925	5.33268	5.30866	5.23722
148566	hsa-miR-3666	4.03289	4.26694	4.26626	4.15926	4.05808
148481	hsa-miR-3646	10.0873	10.0525	10.0258	9.92509	9.9748
148349	hsa-miR-3938	5.86615	5.88185	5.74734	5.71482	5.64297
148052	hsa-miR-374c-3p	5.53399	5.48	5.5275	5.5737	5.44174
145769	hsa-miR-371a-5p	5.51311	5.57132	5.52663	5.56391	5.39479
42528	hsa-miR-296-3p	6.12965	6.13543	6.18428	6.09065	6.26695
145744	hsa-miR-568	3.89237	3.91839	3.92639	3.91811	3.88936
168707	hsa-miR-4767	3.78506	3.81206	3.75605	3.91408	3.74416
168896	hsa-miR-548ao-3p	4.99141	5.01682	5.04819	5.18145	5.19279
168775	hsa-miR-4647	4.31499	4.59935	4.7225	4.46175	4.32132
168851	hsa-miR-4650-3p	4.5249	4.7384	4.66206	4.52704	4.42191
168616	hsa-miR-4536-3p	5.99566	6.05422	6.07173	6.06632	5.79341
168724	hsa-miR-4529-3p	4.39484	4.47221	4.73983	4.4141	4.46337
168737	hsa-miR-5685	4.3272	4.32471	4.12617	4.4226	4.20008
168587	hsa-miR-4461	5.06481	5.11592	5.04452	5.10565	5.20923
168854	hsa-miR-4498	4.01468	4.5416	4.5358	4.26109	4.32591
168716	hsa-miR-4487	4.34064		4.51805	4.44884	4.39341
168912	hsa-miR-4446-3p	4.11969	4.03484	4.0875	4.06053	4.0287
168949	hsa-miR-4512	3.74396	3.68565	3.75988	3.85953	3.75922
168892	hsa-miR-4424	3.66935	3.78613	3.99115	4.02373	3.90064
168733	hsa-miR-5583-3p	4.21561	4.451	4.47395	4.23629	4.48983
168601	hsa-miR-146b-3p	5.11796	5.00941	5.1849	5.07416	5.13306
168633	hsa-miR-3190-5p	4.45165	4.51315	4.43347	4.55773	4.53636
168754	hsa-miR-5692b/hsa-miR-5692c	4.73078	4.85869	4.90982	4.82557	4.65187
168714	hsa-miR-4452	3.78689	3.74183	3.82458	3.74024	3.64294
168926	hsa-miR-4776-5p	4.49808	4.71223	4.63838	4.51542	4.26741
169196	hsa-miR-5705	3.9746	3.97042	4.02485	3.99179	3.94016
169007	hsa-miR-4746-3p	3.99867	4.01439	4.10199	3.94474	3.91318
169270	hsa-miR-4458	5.50021	5.50114	5.64783	5.59381	5.63043
169030	hsa-miR-5586-5p	3.76046	3.70994	4.01908	3.99608	3.63649
169337	hsa-miR-3155a/hsa-miR-3155b	3.80968	3.88161	3.87883	3.854	3.82716
169375	hsa-miR-660-3p	11.0965	11.2428	11.2111	11.0791	11.3137
169380	hsa-miR-3124-3p	10.7115	10.8244	10.8331	10.8271	11.3551
169377	hsa-miR-4715-3p	5.78534	5.72294	5.72402	5.8034	5.5901
169224	hsa-miR-4440	4.34186	4.46052	4.70233	4.36723	4.40851
169040	hsa-miR-4753-5p	4.37764	4.71406	4.79128	4.75345	4.52732
169085	hsa-miR-5007-5p	3.84762	3.80459	4.39911	4.07135	3.91056
169349	hsa-miR-4517	4.16348	4.258	4.45925	4.11844	3.91419
169189	hsa-miR-4795-5p	10.3531	10.3015	10.2103	10.3337	10.0727
169183	hsa-miR-4644	9.57177	9.52068	9.36895	9.40419	9.11992
169360	hsa-miR-4445-5p	6.17537	6.26987	6.27382	6.23623	6.20959
169207	hsa-miR-4804-5p	4.10577	3.99286	3.84022	4.03328	4.2276
169013	hsa-miR-5195-5p	4.13221	4.03077	4.08481	4.37216	4.38945
169163	hsa-miR-4685-5p	4.43352	4.53556	4.5183	4.44772	4.33407
169203	hsa-miR-5095	6.29612	6.1406	6.10193	6.08473	5.77627
169409	hsa-miR-4286	11.8062	11.8766	11.8119	11.846	12.0334
169396	hsa-miR-5700	3.77237	3.7881	3.71419	3.90233	3.69863
17660	hsa-miR-550a-3p	5.78613	5.6523	5.6793	5.67209	5.61285
42801	hsa-miR-92a-2-5p	5.08799	5.05781	5.00948	4.77244	5.26072
27544	hsa-miR-363-5p	8.50174	8.42688	8.36026	8.68147	8.07954
46380	hsa-miR-1255a	8.45643	8.40601	8.39083	8.40057	8.27553
11073	hsa-miR-34b-5p	5.10952	5.24789	5.30386	5.09996	5.24121
17942	hsa-miR-125a-3p	5.9443	5.94958	5.91508	5.91498	5.98958
42708	hsa-miR-99a-5p	7.9296	7.96869	7.86544	7.84954	7.89194
11139	hsa-miR-507	5.1883	4.93537	5.18719	4.98859	5.16315
46295	hsa-miR-1286	4.61173	4.64225	4.70575	4.76178	4.70372
46626	hsa-miR-30c-2-3p	4.7424	4.90946	4.8599	4.77817	4.85708
17347	hsa-miR-708-3p	5.1473	5.25513	5.19734	5.20148	5.13231
17935	hsa-miR-101-5p	5.04844	5.06812	4.94695	5.06442	4.7572
11041	hsa-miR-29c-3p	8.70598	8.58585	8.51349	8.60021	8.25332
11043	hsa-miR-302b-3p	4.60829	4.46532	4.61136	4.4484	4.11942
46249	hsa-miR-449b-5p	5.8379	5.73846	5.8349	5.82848	5.71438
30493	hsa-miR-548a-5p	4.83149	4.50707	4.82598	4.72109	4.84242
42630	hsa-miR-140-3p	8.85598	8.85713	8.86038	8.84763	8.95461
42873	hsa-miR-944	5.62215	5.51465	5.48331	5.40886	5.39492
46368	hsa-miR-1282	4.77827	5.20669	5.08218	4.70639	4.93633
42898	hsa-miR-124-5p	5.13807	5.27697	5.26927	5.13033	5.22735
27533	hsa-miR-320a	9.38379	9.40912	9.52318	9.47646	9.49677
9938	hsa-let-7i-5p	11.3543	11.3695	11.3498	11.2185	11.2618
42609	hsa-miR-135a-3p	5.3803	5.50317	5.38594	5.30875	5.4115
11020	hsa-miR-22-3p	11.7345	11.7403	11.677	11.7301	11.8701
27720	hsa-miR-15a-5p	10.4672	10.4324	10.422	10.4192	10.4806
42490	hsa-miR-505-5p	6.56012	6.48695	6.4671	6.35894	6.48065
4610	hsa-miR-126-3p	7.47613	7.49953	7.54569	7.46467	7.63912
46222	hsa-miR-1228-5p	5.00752	5.28474	5.2521	5.14692	5.17453
42870	hsa-miR-616-3p	5.14122	4.83349	5.05468	5.07632	5.1425
21498	hsa-miR-654-3p	5.22907	5.32109	5.31505	5.1266	5.2672
46800	hsa-miR-1224-3p	4.85504	4.80913	5.05196	4.89213	5.10286
17402	ebv-miR-BART2-5p	4.82994	4.70124	4.85543	4.9269	5.05377
11007	hsa-miR-206	5.53	5.47815	5.51207	5.43226	5.37033
42476	hsa-miR-374b-3p	5.96829	6.04611	6.06856	5.95791	6.03247
17561	ebv-miR-BART6-3p	7.38119	7.41813	7.32073	7.37224	7.25397
17592	hsa-miR-604	4.74143	4.69424	4.90744	4.71775	4.81672
46221	hsa-miR-519d-3p	5.25671	5.24458	5.24979	5.13647	5.12559
13148	hsa-miR-195-5p	9.07371	9.05553	8.99972	8.96574	8.90787
29575	hsa-miR-32-3p	9.49835	9.41633	9.45974	9.44868	9.61099
17898	hsa-miR-99b-3p	6.90571	6.88714	6.90338	6.89605	6.83687
17509	ebv-miR-BART8-5p	4.36998	4.39805	4.631	4.2245	4.63718
17961	hsa-miR-629-5p	5.38009	5.38096	5.40635	5.39109	5.35176
46361	hsa-miR-1278	4.97102	4.71584	4.47497	4.37652	4.62328
146113	hsa-miRPlus-G1246-3p	7.77287	7.72596	7.7048	7.66069	7.82814
19005	SNORD118	10.0183	10.0105	10.0189	9.9872	9.77118
19604	SNORD4A	10.2322	10.2434	10.2213	10.2783	10.2549
146114	hsa-miR-1538	4.61265	4.86504	5.01701	5.23987	5.35131
146068	hsa-miR-1915-3p	5.55995	5.41455	5.39087	5.48897	5.36157
146110	hsa-miR-3164	4.75561	5.0072	4.99756	4.88199	4.99603
146132	ebv-miR-BART21-5p	4.71887	4.74378	4.85789	4.51513	4.78366
145833	hsa-miR-596	5.67489	5.63386	5.59149	5.61482	5.63688
145820	hsa-let-7c-5p	11.8708	11.7932	11.7981	11.9162	11.664
145846	hsa-let-7e-5p	10.2928	10.3256	10.2599	10.422	10.3663
147923	hsa-miR-3142	6.87756	6.89064	6.85061	6.851	6.75501
147978	hsa-miR-3140-3p	4.27036	4.27595	4.2801	4.31182	4.59687
147881	hsa-miR-3115	4.95225	4.7625	4.92031	4.71206	4.92079
147855	hsv2-miR-H23-3p	4.53623	4.11144	4.28805	3.9965	4.49538
147771	hsa-miR-4328	6.0555	6.17035	6.1401	6.15778	6.08439
147631	hsa-miR-4258	5.49385	5.91839	5.58004	5.54828	5.85871
147930	hsa-miR-3144-3p	5.32456	5.31263	5.33526	5.23355	5.10817
147818	hsa-miR-4270	5.04947	5.18144	5.2463	5.01617	5.3294
147889	hsv1-miR-H14-3p	6.34523	6.33984	6.19828	6.21396	6.22226
147904	hsa-miR-3148	7.49445	7.40983	7.34717	7.3557	7.4016
148361	hsa-miR-3911	5.5624	5.53458	5.51427	5.47293	5.52792
147606	hsa-miR-4259	5.28709	5.08305	5.24745	4.995	5.22658
148307	hsa-miR-3612	4.72221	4.88343	5.00502	4.82069	4.85759
148221	hsa-miR-3650	5.38947	5.07765	5.11017	5.19336	5.28251
147688	hsa-miR-548v	4.7281	4.89965	4.84911	4.7308	4.77474
148688	hsa-miR-765	5.39913	5.48016	5.4005	5.48	5.38069
147311	hsa-miR-3688-3p	4.61789	4.80754	4.78685	4.57863	4.87853
148659	hsv2-miR-H21	4.56083	4.36473	4.49167	4.4712	4.72745
148273	hsa-miR-3150b-3p	4.9918	4.95544	5.22316	5.01454	5.26121
148118	hsa-miR-676-5p	6.18417	6.01978	5.97946	6.03336	5.70257
148663	hsa-miR-557	5.11219	5.13928	5.1837	5.08065	5.25848
148049	hsa-miR-3924	6.50411	6.51462	6.52702	6.47217	6.37075
148413	hsa-miR-3614-3p	4.86512	5.13043	5.09104	4.97754	4.88192
148482	hsa-miR-874-5p	5.00443	5.09628	5.24453	5.16784	5.01174
17578	kshv-miR-K12-5-3p	5.66552	5.58101	5.54197	5.54592	5.51838
42764	hsa-miR-412-3p	4.36804	4.51833	4.65092	4.37796	4.61398
17328	ebv-miR-BART8-3p	7.7641	7.72233	7.85936	7.74695	7.75319
168850	hsa-miR-3191-5p	4.71668	4.80514	4.8634	4.81526	5.09074
168636	hsa-miR-122-5p	4.8472	4.93461	5.04784	4.81344	4.96374
168903	hsa-miR-4439	4.44299	4.65584	4.73373	4.37143	4.56477
168687	hsa-miR-29a-3p	14.0305	14.0058	13.9939	14.05	13.9686
168914	hsa-miR-5689	5.81097	5.75324	5.87518	5.70474	5.70391
168831	hsa-miR-433-3p	4.61576	4.59011	4.2627	4.20486	4.52908
168941	hsa-miR-4501	6.01127	6.02743	6.0165	6.01278	5.89066
168930	hsa-miR-5582-5p	5.93587	5.95079	5.9772	5.81381	5.71307
168623	hsa-miR-4672	4.26392	4.54952	4.51155	4.13008	4.31012
168599	hsa-miR-4453	4.09724	4.12925	4.54215	4.24056	4.55709
168758	hsa-miR-4425	5.77767	5.75792	5.73984	5.61895	5.52971
168818	hsa-miR-4774-5p	4.79897	4.93446	4.94086	4.77892	4.63438
168967	hsa-miR-4476	5.5727	5.66495	5.66361	5.55728	5.43884
168723	hsa-miR-4789-5p	3.95222	4.00804	4.06387	4.15174	3.9617
168709	hsa-miR-4429	9.4106	9.45423	9.35602	9.40179	9.32685
168658	hsa-miR-5196-5p	4.92348	5.13864	5.0927	5.01862	4.95968
168721	hsa-miR-4701-5p	6.55607	6.53555	6.48778	6.44945	6.53721
168653	hsa-miR-3158-5p	8.257	8.25844	8.26865	8.26376	8.30895
168846	hsa-miR-1273f	5.97862	6.09032	6.15073	6.09481	6.11977
168915	hsa-miR-4780	9.71124	9.84063	9.84474	9.84593	10.127
169310	hsa-miR-3913-3p	4.82344	4.9298	4.82196	4.72916	4.72236
169149	hsa-miR-4659b-5p	4.46992	4.40805	4.7725	4.49972	4.33635
169065	hsa-miR-378h	4.94196	5.00574	4.95097	4.88383	4.86334
169214	hsa-miR-4638-5p	6.53913	6.46075	6.46705	6.59226	5.9121
169145	hsa-miR-5000-3p	7.61359	7.45162	7.29974	7.60078	6.91986
169047	hsa-miR-4665-3p	4.34547	4.53463	4.54244	4.09697	4.65851
169362	hsa-miR-5591-3p	4.8667	5.01318	4.87452	4.8323	4.92278
169324	hsa-miR-4642	4.65695	4.88288	4.67158	4.63416	4.584
169216	hsa-miR-4701-3p	5.21026	5.27906	5.29295	5.25217	5.38183
169123	hsa-miR-3184-3p	5.72635	5.59387	5.94597	6.03709	5.98613
169052	hsa-miR-4719	4.48445	4.86562	4.5092	4.23761	4.49669
169062	hsa-miR-3922-5p	4.41236	4.73591	4.68558	4.23253	4.68326
169116	hsa-miR-4788	6.89866	6.8372	6.76435	6.82363	6.83672
169100	hsa-miR-4758-3p	6.75881	6.79032	6.72933	6.74807	6.64216
169369	hsa-miR-4490	4.97933	4.95843	4.99596	4.85069	4.79992
169371	hsa-miR-4474-5p	4.57816	4.51454	4.6572	4.46276	4.41046
169035	hsa-miR-4658	6.10478	6.11934	6.01741	5.97359	5.85002
169233	hsa-miR-4643	4.40565	4.75174	3.98253	4.02515	4.21909
169012	hsa-miR-4711-3p	6.66695	6.66879	6.63614	6.69172	6.56977
169152	hsa-miR-5690	5.67297	5.63405	5.57698	5.57363	5.53695
169404	hsa-miR-3663-5p	4.69216	4.61464	4.58129	4.63649	4.64594
17536	hsa-miR-562	4.14117	3.93211	4.05563	4.12108	4.43777
42934	hsa-miR-345-5p	6.14808	6.29695	6.27442	6.27936	6.5151
11148	hsa-miR-515-3p	4.64761	4.53925	4.6033	4.42762	4.48309
17653	hsa-miR-133a-5p	4.43252	4.15354	4.32814	4.48459	4.33421
42692	hsa-miR-127-5p	4.72499	4.68982	4.742	4.76782	4.58814
46704	hsa-miR-548i	4.61669	4.38639	4.66779	4.45929	4.42881
11044	hsa-miR-302c-3p	4.67925	4.36943	4.53629	4.70918	5.17627
46511	hiv1-miR-TAR-5p	4.18408	4.34176	4.4005	4.34947	4.34743
19582	hsa-miR-106b-5p	12.3264	12.3682	12.2141	12.2259	12.4021
13147	hsa-miR-96-5p	5.0573	5.29828	5.1416	5.03783	4.98797
46690	hsa-miR-1238-3p	5.11053	4.83183	5.10831	4.9881	5.42229
46696	hsa-miR-1234-3p	4.96617	4.95085	4.83774	4.84296	4.7983
46918	hsa-miR-375	7.96058	7.91798	7.91405	7.88532	7.82972
46806	hsa-miR-1227-3p	5.00399	5.0577	5.15632	4.92263	5.0499
27229	hsa-miR-511-5p	4.87949	4.64151	4.80625	4.66964	4.72021
29379	hsa-miR-452-5p	5.92868	5.92452	5.9327	5.91401	5.7098
17752	hsa-let-7f-5p	9.92174	9.84705	9.84604	9.8816	9.10892
29490	hsa-miR-7-5p	10.8258	10.7835	10.8491	10.7651	10.9301
42482	hsa-miR-591	4.32847	4.17035	4.16398	4.27829	4.3634
17650	kshv-miR-K12-6-5p	4.77551	5.01172	4.88278	5.19988	4.9802
17280	hsa-miR-15b-5p	11.679	11.6288	11.5839	11.6623	11.5277
32190	hsa-miR-607	3.96532	3.83049	4.23054	3.77756	3.96585
10967	hsa-miR-16-5p	12.8383	12.7189	12.5547	12.4949	12.5376
17613	hsa-miR-645	5.16821	5.36786	5.46182	5.19307	5.14476
46440	hsa-miR-1287-5p	4.78797	5.15768	5.11815	5.06977	4.98377
13178	hsa-miR-18a-3p	6.32331	6.29836	6.28319	6.24906	6.38001
11092	hsa-miR-378a-5p	4.46202	4.37628	4.21598	4.48104	4.56376
46406	hsa-miR-500a-3p	5.9467	5.97735	5.98616	5.98388	5.83117
28889	hsa-miR-888-5p	4.33165	4.32464	4.33606	4.56054	4.53953
42887	hsa-miR-331-3p	8.13644	8.20461	8.23692	8.16153	8.44956
42508	hsa-miR-106a-3p	5.07752	5.10416	5.2386	5.05805	5.27457
146044	hsa-miR-2115-5p	7.02741	7.07076	7.08573	7.09589	6.90608
145663	SNORD68	13.788	13.8624	13.8001	13.7993	13.8613
146074	hsa-miR-2114-5p	5.79971	5.74196	5.76804	5.63283	5.66104
145986	hsa-miR-2052	4.82276	4.52454	4.51748	4.58851	4.70231
46204	SNORD38B	11.4491	11.4216	11.4407	11.4593	11.2329
46203	SNORD49A	9.45003	9.39736	9.41436	9.38744	9.49065
17820	hsa-miRPlus-C1066	4.49767	4.78236	4.69217	4.67107	4.60233
146069	hsa-miR-1915-5p	5.11008	5.19705	5.17603	5.02112	4.95094
145946	hsa-miR-449a	5.95073	6.05073	6.0495	6.08564	6.05257
145698	hsa-miR-496	3.92207	4.01019	3.86993	3.9904	4.26391
145757	hsa-miR-33a-3p	5.04168	5.29261	5.2603	5.2322	5.19397
145708	hsa-miR-324-3p	6.45946	6.36526	6.54681	6.45765	6.70443
145694	hsa-miR-100-3p	4.22975	3.9627	4.05535	4.3889	4.14788
147850	hsv2-miR-H11-3p	4.02525	4.09552	4.3584	4.00483	4.06937
147909	hsa-miR-1273d	4.48797	4.3496	4.24717	4.3116	4.26332
147798	hsa-miR-3141	4.9432	5.05286	5.09474	5.01142	5.10884
148000	hsa-miR-3195	6.39235	6.38791	6.44664	6.41932	6.67584
147937	hsv1-miR-H13	4.61958	4.68199	4.6723	4.73478	4.3625
147584	hsa-miR-548t-5p	5.02319	5.28516	5.26126	5.20092	5.1062
147914	hsa-miR-514b-5p	4.07498	4.10348	4.41652	4.30711	4.26391
147187	hsa-miR-215-5p	5.55163	5.5839	5.45017	5.5271	5.51431
145670	hsa-miR-18b-5p	9.40731	9.48393	9.45582	9.35297	9.40438
148018	hsa-miR-3671	3.76658	3.9131	3.84152	3.87564	3.89174
148168	hsa-miR-3658	4.48374	4.54119	4.37608	4.31893	4.68947
148033	hsa-miR-3065-5p	5.27551	5.33274	5.25615	5.11518	5.26018
148265	hsa-miR-3935	7.3118	7.30042	7.29389	7.25415	7.25201
148666	hsa-miR-938	4.99867	5.27221	5.35816	5.25847	5.00062
147501	hsa-miR-98-3p	5.80851	5.66223	5.70722	5.78061	5.70036
148262	hsa-miR-3680-3p	4.61174	4.63374	4.65379	4.55666	4.43227
148667	hsa-miR-617	4.52102	4.74507	4.74667	4.45062	4.53218
147731	hsa-miR-3189-3p	5.31396	4.79327	4.68655	4.98572	5.13568
148154	hsa-miR-3922-3p	4.87745	4.36841	4.40788	4.88912	5.23515
147576	hsv1-miR-H1-3p	4.92393	5.10524	5.01591	5.00298	5.07148
147268	hsa-miR-3940-3p	4.56119	4.5674	4.73431	4.79673	4.39926
147742	hsa-miR-4265	4.87291	4.58649	4.71406	4.87757	4.87399
148338	hsa-miR-3064-3p	4.95388	5.00371	4.95909	4.88891	4.78703
148057	hsa-miR-186-3p	5.0089	5.01126	4.92388	4.99726	4.94231
42702	hsa-miR-30c-1-3p	5.64497	5.527	5.54563	5.48254	5.45948
146157	hsv1-miR-H4-5p	4.6497	4.94896	5.01809	4.8375	4.81626
46281	hsa-miR-1291	5.23733	5.15591	5.12158	5.31751	5.3916
146123	hsv1-miR-H2-3p	5.95822	5.82057	5.91839	5.90546	5.66426
146014	bkv-miR-B1-3p/jcv-miR-J1-3p	4.71084	4.88012	4.87663	4.82526	4.7413
168868	hsa-miR-5681b	10.6812	10.5518	10.6793	10.4616	10.8423
168871	hsa-miR-151a-5p/hsa-miR-151b	8.46708	8.43247	8.47096	8.3587	8.55734
168802	hsa-miR-4516	8.49878	8.54887	8.72391	8.67723	8.5399
168760	hsa-miR-4749-5p	4.86113	4.81171	4.73598	4.72308	4.39816
168603	hsa-miR-4664-5p	5.21942	5.09786	5.11002	5.27145	5.0312
168863	hsa-miR-4441	5.52117	5.59727	5.54944	5.4236	5.33463
168948	hsa-miR-4514	6.43432	6.43928	6.55579	6.51011	6.49652
168959	hsa-miR-4778-5p	6.10054	6.16463	6.15657	6.22389	6.21971
168638	hsa-miR-4530	8.85532	8.79377	8.84584	8.82959	8.87059
168610	hsa-miR-211-3p	4.64951	4.86611	4.73388	4.67844	4.73579
168881	hsa-miR-4720-3p	4.17759	4.09775	3.87933	4.1003	3.99152
168939	hsa-miR-4738-5p	4.0868	4.14142	4.30787	4.19199	4.11653
168717	hsa-miR-5193	7.61175	7.5778	7.71975	7.79202	7.66648
168629	hsa-miR-5087	4.43151	4.55704	4.59671	4.56076	4.44605
168815	hsa-miR-4488	6.2992	6.28042	6.39128	6.27685	6.36531
168929	hsa-miR-4648	5.90911	5.92229	5.87432	5.84009	5.7848
168686	hsa-miR-4768-5p	5.95201	5.98936	6.24782	6.42957	6.51347
168606	hsa-miR-4633-5p	7.9961	8.01398	8.03819	8.00288	7.93844
168557	hsa-miR-4777-5p	7.35977	7.36219	7.26791	7.25204	7.17395
168582	hsa-miR-4731-5p	4.36387	4.2683	4.5667	4.48344	4.63821
169068	hsa-miR-513c-3p	7.52007	7.50113	7.4039	7.46505	7.58349
169204	hsa-miR-4709-3p	8.53918	8.57182	8.51142	8.47191	8.53306
169129	hsa-miR-4284	15.0508	15.0306	15.0306	15.1204	14.9592
169251	hsa-miR-4653-5p	4.27103	4.16085	4.39782	4.34697	4.18519
169024	hsa-miR-3960	11.6961	11.5691	11.7265	11.5109	11.4153
169206	hsa-miR-4645-3p	4.57362	4.47012	4.34569	4.37904	4.39233
169026	hsa-miR-4679	5.39417	5.18485	5.12868	5.04441	4.90879
169028	hsa-miR-4708-3p	11.9125	11.9636	11.9527	11.8069	12.1756
169229	hsa-miR-4666b	4.45344	4.57389	4.375	4.45603	4.31142
168991	hsa-miR-873-3p	5.07625	5.30345	5.25158	5.24044	5.3022
169137	hsa-miR-4524b-5p	8.03031	8.01717	7.81575	7.92199	7.40972
169259	hsa-miR-4773	5.39781	5.25746	5.21132	5.45269	5.13381
168979	hsa-miR-4734	5.84318	5.83148	5.9312	5.86284	5.6347
169140	hsa-miR-3150a-5p	4.51344	4.4752	4.58284	4.67771	4.69009
169217	hsa-miR-2467-5p	4.01089	4.15148	4.34156	4.33222	4.45217
169342	hsa-miR-5090	4.89328	5.07415	5.02636	5.05064	4.97855
169053	hsa-miR-130b-5p	7.29462	7.24505	7.24208	7.25206	7.3234
168980	hsa-miR-4324	10.4843	10.3586	10.3349	10.3827	10.2212
168986	hsa-miR-4677-3p	8.43829	8.43012	8.31051	8.52128	7.94625
169124	hsa-miR-548aj-3p	3.94363	3.99962	3.93294	3.98645	4.30852
169391	hsa-miR-513a-3p			3.92306	3.89509	3.99262
17539	ebv-miR-BART3-5p	3.90935	4.28883	4.14802	4.44993	4.1227
42603	hsa-miR-424-3p	5.20196	5.41267	5.33877	5.46111	5.38856
42786	hsa-miR-188-3p	4.10678	4.14334	4.43932	4.58639	4.36431
42866	hsa-miR-451a	4.95845	4.70121	4.74255	4.89976	4.75817
46335	hsa-miR-548m	4.64648	4.78753	4.41747	4.84059	4.62724
17902	hsa-miR-15b-3p	5.3818	5.42758	5.46206	5.41952	5.29233
46634	hsa-miR-1281	4.79458	4.96917	4.97812	5.01269	4.98483
17459	hsa-miR-580-3p	4.78501	4.98535	4.72008	4.78681	4.81985
17883	hsa-miR-19b-1-5p	5.0545	5.26009	5.35581	5.28831	5.33729
17657	ebv-miR-BART18-5p	3.8893	4.24268	4.15125	4.00616	4.06852
13137	hsa-miR-518e-5p/hsa-miR-519a-5p/hsa-miR-519b-5p/hsa-miR-519c-5p/hsa-miR-522-5p/hsa-miR-523-5p	8.24152	8.23768	8.17706	8.20688	8.05204
17499	hcmv-miR-US5-1	4.18813	4.49132	4.3697	4.51643	4.59709
29562	hsa-miR-199a-5p	9.80677	9.77008	9.70016	9.78518	9.85546
46940	hsa-miR-548g-3p	3.94887	4.15218	4.36159	4.03375	4.23247
17614	sv40-miR-S1-3p	4.99785	4.79933	5.12935	5.10761	5.13323
17393	hsa-miR-603	5.22242	5.40877	5.39437	5.49049	5.23418
10946	hsa-miR-141-3p	5.07249	5.42378	5.14157	4.9609	4.86096
42710	hsa-miR-1296-5p	5.0907	5.32693	5.29722	5.03337	5.01914
42674	hsa-miR-431-3p	5.3996	5.42778	5.42077	5.41334	5.25758
42949	hsa-miR-155-3p	5.39932	5.16945	5.11845	5.34441	5.32901
30033	hsa-miR-877-5p	7.26317	7.20552	7.19894	7.3009	7.33787
13171	hsa-miR-429	4.65823	4.40124	4.59987	4.63178	4.65612
46235	hsa-miR-524-5p	4.32259	4.43045	4.33425	4.65896	4.2543
11024	hsa-miR-223-3p	5.37356	5.40887	5.44435	5.40283	5.61066
42549	hsa-miR-19a-5p	5.25435	5.37527	5.41371	5.39428	5.32326
13183	hsa-miR-487a-3p	5.15346	5.40348	5.30459	5.35104	5.36863
17298	hsa-miR-548b-3p	4.94008	5.19076	5.35727	5.17476	5.16632
42616	ebv-miR-BART7-3p	4.60693	4.70344	4.81678	4.76991	4.74082
46779	hsa-miR-1206	4.2637	4.59798	4.30062	4.54946	4.4846
46829	hsa-miR-664a-5p	5.88219	5.94027	5.99895	5.95684	6.20928
46414	hsa-miR-548h-5p	4.29089	4.5971	4.57707	4.47438	4.33064
17634	hsa-miR-567	4.66729	4.60785	4.47943	4.63845	4.5141
42532	hsa-miR-22-5p	6.61043	6.65348	6.67805	6.76349	6.80074
42455	hsa-miR-520f-3p	4.24494	4.20602	4.21176	4.45905	4.14652
42845	hsa-miR-125b-2-3p	5.19677	5.423	5.35722	5.30003	5.23384
146169	mcv-miR-M1-3p	5.11647	5.28985	5.35288	5.17408	5.06352
146179	hsa-miR-2113	6.02726	6.0505	6.07378	6.0955	5.92591
146202	hsv1-miR-H7-5p	4.43271	4.52654	4.48811	4.49461	4.33654
146127	hsa-miR-449b-3p	5.09743	5.118	5.00724	5.20418	5.19039
19007	SNORD3@	13.3385	13.3608	13.7491	13.4828	13.1851
30209	hsa-miR-651-3p	4.85587	5.11676	5.05198	4.96873	4.88678
146180	hsa-miR-1909-3p	5.37667	5.54055	5.45669	5.37734	5.34361
146134	hsv2-miR-H4-3p	4.56541	4.84833	4.8521	4.6975	4.78838
146160	hsa-miR-133b	5.02071	5.1198	5.25615	5.23292	5.00804
145707	hsa-miR-216b-5p	4.17663	4.56404	4.16789	4.32446	4.32334
145755	hsa-miR-146a-3p	4.14765	4.34094	4.16072	4.49993	4.47
145835	hsa-miR-509-5p	4.09104	3.97141	3.9607	3.9702	3.91087
145836	hsa-miR-218-2-3p	6.66378	6.71891	6.75569	6.73364	6.90312
147843	hsa-miR-3144-5p	4.57582	4.7744	4.83973	4.80645	4.80299
147939	hsa-miR-3192-5p	4.77807	4.68683	4.73366	5.03071	4.92866
147162	hsa-let-7a-5p	12.1648	12.1756	12.2746	12.2526	12.0076
147906	hsa-miR-4322	4.54839	4.89061	4.82652	4.79193	4.73935
147931	hsa-miR-3166	3.68375	3.71656	3.59756	3.8778	3.71999
147824	hsv2-miR-H9-5p	4.33154	4.60036	4.62774	4.64096	4.43102
147894	hsa-miR-3137	5.04379	4.91758	5.24021	5.14888	5.16477
147506	hsa-miR-21-5p	12.5656	12.5037	12.4603	12.5725	12.4979
147823	hsa-miR-3146	5.931	6.00144	6.04278	6.04944	5.88444
147880	hsa-miR-323b-3p	5.36542	5.33378	5.32084	5.20984	5.11412
148102	hsa-miR-3619-5p	4.81442	5.02428	5.01427	4.94741	4.94931
148643	hsa-miR-642a-5p	4.8261	4.70389	4.66784	4.84317	5.18584
148674	hsa-miR-4321	4.85023	5.1252	5.05083	5.22244	4.83475
147493	hsa-miR-3944-3p	5.33734	5.26571	5.25906	5.26824	5.38526
148577	hsa-miR-3943	4.95182	5.24632	5.24443	5.05085	5.01482
148620	hsa-miR-454-3p	6.89673	6.98333	6.95026	6.96228	7.02568
148678	hsa-miR-301a-5p	5.41616	5.47287	5.42963	5.49152	5.34749
148167	hsa-miR-3670	5.02985	4.90382	4.9399	5.22017	4.89745
147612	hsv1-miR-H5-5p	4.90774	5.0325	4.95279	4.99153	4.85789
148217	hsa-miR-23c	8.56391	8.60731	8.60323	8.68156	8.5997
148657	hsa-miR-381-5p	5.88332	5.74899	5.7856	5.84465	5.57192
148418	hsa-miR-3607-5p	9.51738	9.50386	9.43493	9.57988	9.51028
147603	hsa-miR-4300	5.30315	5.35151	5.37623	5.3257	5.15492
147738	hsv2-miR-H20	5.33418	5.44292	5.45447	5.44393	5.41721
148300	hsa-miR-370-5p	3.82055	3.88243	4.07117	4.20803	4.12599
28534	hsa-miRPlus-D1058	4.56403	4.72635	4.85725	4.8737	4.73123
17493	hsa-miR-622	5.44452	5.43501	5.38654	5.36971	5.21877
17577	hsa-miR-613	4.01337	4.03884	4.25349	4.02071	4.47871
168886	hsa-miR-4745-5p	4.06994	4.31886	3.9653	4.07285	4.22621
168935	hsa-miR-4687-3p	6.23478	6.22899	6.25565	6.25494	6.16483
168562	hsa-miR-4738-3p	4.67263	4.91169	4.99264	4.90038	4.77675
168634	hsa-miR-548av-5p/hsa-miR-548k	3.79391	4.08676	4.07996	3.94312	3.91005
168953	hsa-miR-4704-5p	5.25785	5.42227	5.44928	5.38263	5.33605
168837	hsa-miR-4793-3p	3.94911	3.90503	3.96233	3.85845	4.05543
168904	hsa-miR-4473	8.88386	8.95661	9.06529	9.16451	9.04612
168588	hsa-miR-548at-3p	3.78563	3.97501	4.04725	3.96651	3.72724
168857	hsa-miR-2392	5.37984	5.23855	5.39266	5.49693	5.29398
168565	hsa-miR-4649-5p	4.56	4.81644	4.78354	4.77689	4.53301
168864	hsa-miR-320d	7.86308	7.90401	7.90043	7.9587	7.66535
168652	hsa-miR-4760-3p	3.71343	3.39916	4.00675	3.83729	3.75964
168869	hsa-miR-5010-3p	5.09653	5.29594	5.33645	5.27618	5.21766
168920	hsa-miR-3117-5p	4.18813	4.46876	4.64366	4.78218	4.43771
168860	hsa-miR-4766-5p	4.45303	4.6987	4.68467	4.68906	4.77499
168901	hsa-miR-4742-5p	4.48421	4.7021	4.42589	4.53139	4.24975
168705	hsa-miR-5589-3p	3.88934	3.86729	3.97666	3.97603	4.00447
168586	hsa-miR-34a-5p	8.77873	8.69538	8.67802	8.71729	8.7328
168672	hsa-miR-1587	9.12317	9.14811	9.16269	9.06502	9.01652
168792	hsa-miR-4434	5.7823	5.67546	5.67379	5.72655	5.48924
169328	hsa-miR-4769-5p	5.0798	5.2401	5.22082	5.13935	5.11446
169383	hsa-miR-548ah-5p	5.40755	5.3415	5.34785	5.44736	4.99013
169094	hsa-miR-4482-3p	5.04453	5.11667	5.11539	5.05488	4.79282
169089	hsa-miR-4470	4.04518	4.09999	3.93466	4.09308	4.06605
169209	hsa-miR-4662b	4.35171	4.69068	4.69033	4.68932	4.63792
169366	hsa-miR-548ae	3.8963	3.97073	3.97559	4.01104	4.18834
169384	hsa-miR-1295b-5p	3.84898	4.01761	3.91886	3.94053	3.93648
168983	hsa-miR-219b-3p	4.19165	4.42217	4.22699	4.46323	4.29682
169184	hsa-miR-1304-3p	5.52198	5.5423	5.51036	5.50143	5.40466
169292	hsa-miR-4717-5p	4.67875	4.79397	4.88261	4.7749	4.71462
169187	hsa-miRPlus-C1110	5.74092	5.63143	5.64339	5.73878	5.44964
169177	hsa-miR-4664-3p	4.72933	4.90935	4.95385	5.03101	4.83437
169057	hsa-miR-4659b-3p	5.73759	5.60922	5.60241	5.65695	5.51889
169185	hsa-miR-5187-3p	8.73567	8.7299	8.75938	8.89455	8.53372
169261	hsa-miR-4772-3p	4.06585	4.03578	4.40095	4.30163	4.19752
169161	hsa-miR-4489	4.34886	4.77412	4.68546	4.81683	4.58295
169210	hsa-miR-3187-5p	4.64855	4.75397	4.80314	4.85405	4.78494
169281	hsa-miR-4752	4.22271	4.35919	4.09891	4.56971	4.1261
169264	hsa-miR-4762-5p	6.3766	6.41482	6.43364	6.37651	6.4443
169390	hsa-miR-4800-5p	5.96194	6.03887	6.06328	6.00905	5.9336
169406	hsa-miR-376b-3p	5.2487	5.11919	5.13455	5.03554	4.98532
42545	ebv-miR-BART11-3p	4.77316	4.77415	4.77275	4.58067	4.73769
17498	hsa-miR-601	5.51721	5.48804	5.4883	5.39	5.3611
17336	hsa-miR-618	4.78672	4.86762	4.76313	4.86641	4.8189
13179	hsa-miR-455-5p	5.00489	5.00599	5.046	5.06905	5.12117
46401	hsa-miR-519a-3p	4.35195	4.07844	3.96131	4.03036	4.25047
42882	ebv-miR-BART13-5p	4.34504	4.15992	4.14246	4.07392	4.67879
10972	hsa-miR-181b-5p	8.22795	8.22429	8.26447	8.19588	8.14595
17492	sv40-miR-S1-5p	8.4309	8.40031	8.44573	8.33287	8.33303
11063	hsa-miR-330-3p	5.33241	5.31357	5.33383	5.27941	5.37364
42852	hsa-miR-760	5.19323	5.30602	5.38557	5.3017	5.28935
42673	hsa-miR-337-3p	5.90518	5.97633	5.95145	5.95151	5.65926
17532	ebv-miR-BART5-5p	4.99207	5.21546	5.11549	5.00091	5.04386
46272	hsa-miR-1200	4.61313	4.6341	4.47879	4.35906	4.5891
17918	hsa-miR-222-5p	5.51764	5.57848	5.50982	5.54612	5.66734
46419	hsa-miR-1185-5p	4.84466	4.97438	4.64193	5.07915	4.8956
29883	hsa-miR-606	3.88817	4.73614	3.98102	4.31057	4.24928
27545	hsa-miR-373-5p	5.6528	5.58768	5.57561	5.55385	5.50809
42641	hsa-miR-145-5p	6.52545	6.52868	6.54157	6.47563	6.47687
42951	ebv-miR-BHRF1-2-3p	6.13217	6.17117	6.31886	6.19754	6.33101
17668	hsa-miR-552-3p	5.80594	5.73834	5.70185	5.6597	5.50127
30687	hsa-miR-93-5p	12.1188	12.1122	12.1637	12.0982	12.2033
17917	hsa-miR-873-5p	8.02428	8.03254	7.95161	7.96216	8.13505
46495	hsa-miR-525-3p	4.30565	4.17404	3.97338	4.21184	4.58391
42788	hsa-miR-924	5.05801	5.04313	4.63749	4.71612	4.92125
46363	hsa-miR-1272	5.35491	5.45104	5.33307	5.39835	5.12546
17567	kshv-miR-K12-1-5p	6.58523	6.57426	6.5246	6.53307	6.42184
14270	hsa-miR-493-3p	5.10472	5.20451	5.23269	5.19642	5.27004
11104	hsa-miR-422a	5.24745	5.3812	5.27553	5.21585	5.24922
42694	hsa-miR-485-3p	8.06822	8.19114	8.29914	8.17648	8.33406
46231	hsa-miR-519b-3p	4.95125	4.70164	4.50156	4.35094	4.57646
42718	hsa-miR-130a-5p	5.11569	4.98012	4.68695	4.99909	5.18685
23767	hsa-miR-759	4.6891	4.83734	4.45548	4.82974	4.72023
46355	hsa-miR-548p	4.21218	4.48477	4.20422	4.20768	4.49688
30592	hsa-miR-599	4.78816	4.5505	4.47008	4.56512	4.4343
11151	hsa-miR-516b-5p	6.63248	6.62583	6.61966	6.61692	6.35416
17944	hsa-miR-337-5p	4.75842	4.77525	4.75089	4.6352	4.76093
146025	hsa-miR-2277-3p	4.52708	4.59927	4.41769	4.42573	4.49969
146033	hsa-miR-103b	4.81795	4.65416	4.39566	4.38147	4.58913
17841	hsa-miRPlus-C1100	5.11545	5.02708	4.88395	4.77276	5.09501
42721	hsa-miR-503-3p	4.85804	4.73965	4.58667	4.45493	4.71192
146129	mcv-miR-M1-5p	4.60351	4.73145	4.6913	4.7087	4.66355
146185	bkv-miR-B1-5p	5.96705	5.95864	5.93346	5.91946	5.5804
19008	SNORD2	12.3642	12.4417	12.4758	12.4155	12.6064
145956	hsa-miRPlus-A1083	5.9257	5.94134	5.83279	5.90594	5.42942
145943	hsa-miR-100-5p	7.7478	7.72674	7.6454	7.60071	7.66526
145647	hsa-miR-584-5p	7.19259	7.1546	7.22795	7.20898	7.02421
145845	hsa-miR-20a-5p	13.7058	13.7433	13.5671	13.5242	13.5843
147790	hsv2-miR-H7-3p	7.12418	7.18476	7.27079	7.11419	7.29513
147514	hsa-miR-494-3p	4.60397	4.65517	4.71347	4.52925	4.82576
147516	hsa-miR-4319	4.65483	4.84702	4.76338	4.79786	4.76614
147618	hsa-miR-4261	4.55359	4.7464	4.49505	4.37161	4.53559
147797	hsa-miR-4260	4.94325	5.03228	4.88452	4.92826	5.05919
147893	hsv2-miR-H5	4.96463	5.06561	4.92101	4.84737	5.02598
147701	hsa-miR-491-3p	13.2188	13.4156	13.1651	13.3522	13.494
147842	hsv2-miR-H11-5p	4.97745	5.10119	5.18399	5.22215	4.97102
147838	hsa-miR-3194-5p	4.58885	4.63817	4.62717	4.59463	4.71222
147907	hsa-miR-4312	5.39433	5.40178	5.29731	5.36572	5.39587
148547	hsa-miR-3622b-3p	4.83943	5.06333	4.99924	4.81821	4.8628
148358	hsa-miR-3657	5.5256	5.51942	5.44725	5.48404	5.39233
148024	hsa-miR-3923	4.59745	4.30348	4.20368	4.00456	4.30646
147545	hsa-miR-3128	4.50953	4.05538	4.37396	4.33287	4.47272
147664	hsa-miR-4311	6.00612	5.89591	5.88663	5.90102	5.72276
148086	hsa-miR-548aa/hsa-miR-548t-3p	6.44135	6.50432	6.43731	6.4651	6.31688
147596	hsa-miR-3168	3.9998	4.07088	4.14449	3.82422	4.03981
148162	hsa-miR-3661	4.74293	4.97148	4.80629	4.6046	4.87362
147360	hsa-miR-95-5p	5.18116	4.99628	5.25611	5.21339	5.25264
148452	hsa-miR-3678-5p	4.02953	4.10969	3.88283	4.05092	4.56813
147768	hsa-miR-4257	4.73309	4.77694	4.59118	4.68646	4.84386
148082	hsa-miR-3663-3p	4.51265	4.20706	4.12779	4.19863	4.30439
148610	hsa-miR-26a-1-3p	4.44171	4.59727	4.5559	4.44121	4.63214
17872	hsa-miR-148a-5p	4.39959	4.63193	4.23676	4.43074	4.67189
11085	hsa-miR-373-3p	4.68892	4.8351	4.85221	4.74283	4.77947
146032	ebv-miR-BART5-3p	4.57686	4.70103	4.49432	4.51861	4.70155
168749	hsa-miR-138-1-3p	5.41098	5.35859	5.40327	5.26533	5.39556
168746	hsa-miR-4756-5p	4.53543	4.75934	4.92123	4.81226	4.87873
168911	hsa-miR-4682	6.36261	6.38399	6.36981	6.31828	6.16727
168908	hsa-miR-4655-5p	4.9693	5.06837	5.11345	4.93532	4.96823
168769	hsa-miR-5002-5p	10.0903	10.1891	10.311	10.3808	10.2072
168645	hsa-miR-378i	4.12942	4.56804	4.33462	4.39347	4.44015
168916	hsa-miR-4670-3p	4.13189	4.09239	3.89791	4.05066	4.0191
168906	hsa-miR-4703-3p	4.92045	4.90752	4.75896	4.90451	4.87767
168889	hsa-miR-4697-5p	4.21422	4.30786	4.10331	4.04095	4.44537
168834	hsa-miR-5571-5p	6.36571	6.40368	6.47731	6.41399	6.57479
168853	hsa-miR-4671-5p	4.08477	4.23547	3.85786	4.05147	4.49885
168946	hsa-miR-4673	8.045	7.91593	8.04341	7.99899	7.83813
168947	hsa-miR-3975	4.23442	4.47082	4.30006	4.09734	4.62412
168757	hsa-miR-4713-3p	4.38965	4.32134	4.26019	4.17139	4.17987
168597	hsa-miR-5699-3p	6.0386	6.03025	6.01884	5.99064	5.7204
168764	hsa-miR-4435	4.24706	4.66734	4.00506	3.9853	4.08615
168833	hsa-miR-4660	4.33385	4.58762	4.42967	3.97771	4.51176
168788	hsa-miR-4790-5p	4.16047	4.06522	4.08886	3.72046	4.20767
169014	hsa-miR-4714-3p	3.71194	4.21685	4.14846	4.01774	4.27136
168978	hsa-miR-371b-5p	10.5781	10.4596	10.6964	10.6435	10.7082
169228	hsa-miR-4698	7.46973	7.41092	7.38605	7.44117	7.29012
169258	hsa-miR-5692c	4.87713	4.95093	4.99505	4.95399	4.93967
169097	hsa-miR-4735-3p	4.05051		4.35326	4.13441	4.45608
169293	hsa-miR-4661-3p	4.94474	5.27796	5.15848	5.19013	5.17069
169318	hsa-miR-4649-3p	4.59114	4.71174	4.75713	4.66884	4.75956
169110	hsa-miR-4497	11.2784	11.2815	11.4346	11.3249	11.1533
169234	hsa-miR-4663	3.88168	3.93879	3.82245	3.78398	3.986
169128	hsa-miR-4510	5.47781	5.23198	5.20112	5.18731	5.26547
169164	hsa-miR-4705	5.32417	5.3746	5.35474	5.28008	5.3952
169267	hsa-miR-548aj-5p/hsa-miR-548g-5p/hsa-miR-548x-5p	4.35003	4.65195	4.29945	3.94343	4.5436
169063	hsa-miR-4690-3p	4.30081	4.69818	4.53275	4.36624	4.72263
169091	hsa-miR-5006-5p	5.5619	5.56377	5.56291	5.53334	5.348
169305	hsa-miR-4455	9.08634	9.13737	9.15309	9.15908	9.15852
168990	hsa-miR-5688	4.19145	4.73282	4.60646	4.28082	4.64102
169108	hsa-miR-4713-5p	4.72794	4.85144	4.71583	4.59057	5.11142
169029	hsa-miR-4471	4.64297	4.78112	4.52607	4.20091	4.70345
169041	hsa-miR-1245b-3p	4.20623	4.25907	3.95948	4.12785	4.56544
169402	hsa-miR-625-3p	5.30676	5.53311	5.42107	5.40465	5.48613
169410	hsa-miR-556-5p	4.83004	5.09931	4.94479	4.948	5.11877
13143	hsa-miR-301a-3p	9.40204	9.44883	9.5232	9.43118	9.57381
17888	hsa-let-7a-3p	6.46801	6.50001	6.50542	6.48974	6.53577
17546	hsa-miR-585-3p	5.92908	5.92195	5.95265	5.88873	5.68546
17377	hsa-miR-600	7.57926	7.49224	7.48782	7.55933	7.39154
46741	hsa-miR-1295a	4.39777	4.55815	4.33986	4.46166	4.68568
42660	hsa-miR-144-5p	4.13835	4.35141	3.88365	3.84808	4.02221
17641	hsa-miR-573	4.86924	4.62139	4.84301	4.85425	4.95414
17482	hsa-miR-411-5p	4.25535	4.59855	4.60437	4.61069	4.51365
42739	hsa-miR-339-5p	7.62598	7.74761	7.73929	7.67714	8.07296
46214	hsa-miR-1250-5p	5.0023	5.24567	5.26606	5.09809	5.08023
46398	hsa-miR-513c-5p	4.42243	4.69718	4.72224	4.43234	4.50016
42957	hsa-miR-323a-3p	5.69772	5.60986	5.65151	5.68689	5.59358
46467	hsa-miR-143-5p	5.00634	5.15263	5.18267	5.16437	5.26092
42475	hsa-miR-221-5p	6.0787	6.14535	6.09954	6.02413	6.14435
11038	hsa-miR-299-5p	5.07707	5.28563	5.1992	5.04174	5.07317
46614	hsa-miR-1323	4.56919	4.9607	4.86784	4.74521	4.62368
46309	hsa-miR-1226-3p	5.354	5.38107	5.39444	5.33268	5.35273
33407	hsa-miR-626	5.27972	4.8986	4.77129	4.84984	4.83296
42592	hsa-miR-338-3p	8.32679	8.32635	8.38803	8.31834	8.31211
11111	hsa-miR-432-5p	5.04196	5.30282	5.35901	5.18645	5.25819
46717	hsa-miR-1256	4.29332	4.60428	4.3826	4.25042	4.36654
42969	hsa-miR-10b-3p	5.84075	5.79819	5.81185	5.76551	5.77584
17570	hsa-miR-589-3p	4.48094	4.70579	4.63367	4.56111	4.50798
17636	ebv-miR-BART20-5p	4.81803	5.001	4.91617	5.04984	5.09989
42466	ebv-miR-BART18-3p	5.62279	5.61141	5.54152	5.65969	5.50488
42497	hcmv-miR-UL70-5p	4.37334	4.68936	4.68015	4.70423	4.6687
42902	hsa-miR-185-5p	7.62377	7.64404	7.66415	7.61964	7.74686
42783	hsa-miR-197-3p	7.2549	7.31468	7.40585	7.33848	7.48789
17870	hsa-miR-628-5p	5.24953	5.29935	5.23978	5.16884	5.21556
10952	hsa-miR-146a-5p	5.3754	5.40557	5.35326	5.30036	5.3036
42747	hsa-miR-93-3p	5.8732	5.91661	6.00827	5.94897	6.07879
42800	hsa-miR-582-5p	5.87838	5.8422	5.78702	5.77139	5.75883
13177	hsa-miR-143-3p	8.40612	8.44462	8.42831	8.41707	8.5658
42827	hsa-miR-652-3p	6.59048	6.68208	6.70236	6.67834	6.78298
46707	hsa-miR-1253	6.12286	6.26992	6.19819	6.32146	6.26617
42749	hsa-miR-659-3p	8.81998	8.57999	8.59585	8.76207	8.82314
42661	hsa-miR-492	6.723	6.65291	6.66111	6.7054	6.56334
11140	hsa-miR-508-3p	4.9527	5.19335	5.12629	4.93592	5.05404
46866	hsa-miR-1321	7.04393	6.94744	7.01868	6.92469	6.92236
146107	hsa-miR-762	5.29907	5.35155	5.39344	5.33694	5.37997
146121	hsa-miR-1470	4.89474	5.29851	5.17534	5.11074	5.016
146153	ebv-miR-BART22	4.25217	4.53536	4.30846	4.35671	4.38235
145995	hsa-miR-196b-3p	6.038	6.10758	6.12046	6.04009	6.33301
146029	hsa-miR-365b-5p	5.70177	5.64072	5.62607	5.57875	5.49272
146159	hsv1-miR-H4-3p	11.3454	11.2838	11.1329	11.5925	10.4854
28302	hsa-miRPlus-A1015	12.093	12.0109	12.0425	12.0422	11.8419
145840	hsa-let-7f-1-3p	6.21512	6.28149	6.29153	6.23898	6.43521
146112	hsa-miR-30b-5p	10.3554	10.2823	10.31	10.2739	10.2809
145640	hsa-miR-328-3p	6.04174	6.21447	6.20213	6.14499	6.35097
145648	hsa-miR-598-3p	7.17608	7.19961	7.19663	7.15605	7.43329
145756	hsa-miR-488-5p	4.51498	4.45831	4.07113	4.46836	4.30484
147792	hsa-miR-3165	5.40144	5.4581	5.51247	5.40686	5.27989
147652	hsa-miR-4293	3.95382	4.17355	3.95112	3.82671	3.88
147988	hsa-miR-3135a	6.40625	6.37737	6.41044	6.45087	6.38599
147632	hsa-miR-4297	7.22834	7.20074	7.25025	7.21775	7.34582
147996	hsa-miR-3127-5p	4.8387	5.01568	4.91567	4.81111	4.73385
147917	hsa-miR-3151-5p	4.41892	4.90753	4.78415	4.69694	4.98646
147905	hsa-miR-3139	4.08685	4.31437	4.25156	4.45354	3.94704
147860	hsv1-miR-H16	4.69255	4.9355	4.92165	4.79849	4.77946
147935	hsa-miR-3125	5.05335	5.3202	5.25896	5.0559	5.1037
148243	hsa-miR-3689a-3p	4.85933	5.11275	5.11169	4.94117	5.20358
148673	hsv1-miR-H15	4.68089	4.87947	4.98063	4.67679	4.81104
148288	hsa-miR-550b-3p	5.95965	6.0955	6.21683	6.09991	6.29265
148290	hsa-miR-3616-5p	3.92501	3.85391	4.00098	3.92236	4.28112
148098	hsa-miR-374b-5p	9.63386	9.62237	9.61775	9.69049	9.70062
147739	hsa-miR-3161	6.40727	6.42215	6.36961	6.32762	6.38311
148624	hsa-miR-942-5p	6.00923	5.94531	5.98465	6.02231	5.85221
148626	hsa-miR-497-3p	4.20047	3.99705	4.15794	4.02356	4.00078
148668	hsa-miR-378a-3p	6.21577	6.1736	6.16025	6.11075	6.05007
148377	hsa-miR-3653	8.2779	8.34679	8.28994	8.19046	8.41712
148346	hsa-miR-3929	4.70799	5.03862	5.26127	4.99243	4.81702
148449	hsa-miR-3659	4.46888	4.78188	4.59064	4.60778	4.72132
148059	hsa-miR-493-5p	9.97956	9.8483	9.99055	9.937	9.51186
148383	hsa-miR-103a-2-5p	5.53754	5.50738	5.54109	5.51369	5.47356
42570	hsa-miR-194-3p	5.18674	5.28344	5.31147	5.21256	5.22383
42620	hsa-miR-188-5p	5.42716	5.40864	5.38412	5.33521	5.3429
42453	hsa-miR-376b-5p/hsa-miR-376c-5p	4.91053	4.67646	4.93698	5.08838	4.96422
168819	hsa-miR-200a-3p	4.3512	4.07977	4.37858	4.36887	4.17299
168899	hsa-miR-1285-5p	6.53063	6.37085	6.34663	6.16985	5.95714
168922	hsa-miR-5584-3p	6.6128	6.6868	6.69016	6.62773	6.68806
168836	hsa-miR-4496	5.96382	5.98893	5.99269	6.216	5.56361
168840	hsa-miR-4457	4.60286	4.46679	4.5862	4.55029	4.49196
168848	hsa-miR-4700-3p	4.91685	4.99414	4.91535	5.02638	4.99345
168841	hsa-miR-5588-3p	5.06696	5.13522	5.13198	5.06546	4.91974
168972	hsa-miR-5004-3p	5.68902	5.61028	5.65015	5.59836	5.56944
168866	hsa-miR-4771	4.411	4.51344	4.57254	4.35317	4.19543
168729	hsa-miR-4661-5p	3.9137	4.04742	4.00546	3.91894	3.96357
168659	hsa-miR-4438	4.38349	4.48149	4.61709	4.62383	4.60641
168968	hsa-miR-147b	6.55997	6.56839	6.59894	6.58213	6.6381
168695	hsa-miR-5589-5p	4.17454	4.30348	4.56557	4.62309	4.4329
168681	hsa-miR-4751	3.99025	4.0042	4.03814	4.05838	4.26497
168753	hsa-miR-4741	4.14158	4.53206	4.44735	4.06152	4.58753
168960	hsa-miR-4436a	5.39465	5.41163	5.38872	5.46194	5.37492
168879	hsa-miR-4460	4.64761	4.73747	4.40949	4.22688	4.21881
168701	hsa-miR-4728-5p	5.3217	5.32024	5.26107	5.28453	5.38375
46731	hsa-miR-4657	10.6447	10.6162	10.7989	10.6773	10.4718
168867	hsa-miR-5003-3p	4.75229	4.76964	4.64079	4.72331	4.50184
169121	hsa-miR-1295b-3p	4.19841	4.3118	4.1345	4.08843	4.00682
169134	hsa-miR-4519	4.50535	4.7046	4.44543	4.67043	4.60935
169296	hsa-miR-5004-5p	6.19453	6.25452	6.21383	6.30959	6.04006
169260	hsa-miR-4436b-3p	6.14409	6.22981	6.23592	6.24063	6.15252
169378	hsa-miR-4430	4.73676	4.98681	4.8755	4.79538	4.88856
169322	hsa-miR-4534	5.39944	5.44959	5.43661	5.3284	5.42578
169326	hsa-miR-451b	7.57079	7.51312	7.49985	7.6004	7.26184
169223	hsa-miR-4680-3p	5.1636	4.68035	4.53791	4.92776	5.09334
169069	hsa-miR-3977	4.00383	4.47194	4.15565	4.0054	4.13472
169338	hsa-miR-4727-5p	4.10596	4.15779	4.129	4.47749	4.27258
169212	hsa-miR-514a-5p	4.64728	4.86859	4.92056	4.77875	4.64136
169202	hsa-miR-1277-5p					3.97718
169017	hsa-miR-197-5p	4.87487	5.04199	5.0364	4.95251	4.96524
169313	hsa-miR-4800-3p	11.8505	11.7185	11.8237	11.7871	11.916
169144	hsa-miR-1273g-5p	4.66072	4.84826	4.88243	4.81975	4.59303
169323	hsa-miR-4723-3p	5.27467	5.32909	5.32076	5.41473	5.23127
169345	hsa-miR-5008-5p	4.41111	4.22365	4.51338	4.47185	4.2048
169155	hsa-miR-4480	5.374	5.33806	5.27539		5.38502
169381	hsa-miR-4421	8.88983	8.93593	9.00541	8.995	8.98538
168985	hsa-miR-4722-5p	5.08981	5.06191	5.06962	4.93464	5.01851
169385	hsa-miR-4500	10.8639	10.7768	10.8996	10.8196	10.5635
169388	hsa-miR-663a	7.67276	7.64098	7.6919	7.70022	7.64682
29736	hsa-miR-656-3p	5.92971	5.97255	5.99145	5.97166	6.04691
17822	hsa-miR-490-5p	5.52245	5.56229	5.54041	5.53198	5.40593
14280	hsa-miR-367-3p	4.31911	4.44099	4.52168	4.53239	4.40196
28396	hsa-miR-767-3p	4.8686	4.97879	4.89582	5.0637	5.02323
29460	hsa-miR-553	5.24126	5.43049	5.58282	5.31863	5.27697
42656	kshv-miR-K12-10a-3p	4.70854	5.02143	4.93081	4.77817	4.8151
42668	hsa-let-7c-3p	5.20818	5.234	5.28697	5.32273	5.1652
11014	hsa-miR-214-3p	9.377	9.40407	9.44274	9.41062	9.47849
17655	ebv-miR-BART14-5p	4.44904	4.63223	4.64494	4.88623	4.75007
46500	hsa-miR-520g-3p/hsa-miR-520h	5.15801	5.19025	5.34135	5.18959	5.29825
19591	hsa-miR-199b-5p	9.93789	9.85136	9.90378	9.93461	9.8203
42925	hsa-miR-409-5p	4.65077	4.77962	4.80953	4.81708	4.7985
46439	hsa-miR-1243	4.36665	4.26569	4.48731	4.67986	4.51945
27961	hsa-miR-891a-5p	6.89036	6.83313	6.82039	6.88897	6.82804
[truncated: 87 more rows]
