# Supplementary material for: Mechanisms of Neuroblastoma Cell Growth Inhibition by CARP-1 Functional Mimetics
Source: PLoS One. 2014 Jul 17;9(7):e102567. doi: 10.1371/journal.pone.0102567 (PMC4102511; doi:10.1371/journal.pone.0102567)
Supplement: Table S2 — List of CFM-4-regulated miRs in H2373 MPM cells. (XLSX) [file pone.0102567.s002.xlsx]

## Sheet: G
ProbeID	Annotation	Meso_ctrl	Meso-3	Meso-6	Meso-12	Meso-24
42638	hsa-miR-23a-5p	6.72394	5.91772	5.58019	5.29427	5.5253
17519	ebv-miR-BART1-3p	5.11964	5.23159	5.21834	5.03422	4.97597
46507	hsa-miR-921	5.07231	5.05143	5.32093	5.37285	6.40232
17928	hsa-miR-181a-2-3p	4.8065	4.743	4.7707	4.80915	4.77825
11134	hsa-miR-502-5p	5.96213	5.88197	5.86547	5.77212	5.64437
42812	hsa-miR-508-5p	5.32747	5.06947	5.42676	5.5786	5.68356
42918	hsa-miR-19b-2-5p	5.4428	5.47109	5.47836	5.31231	5.27737
42516	kshv-miR-K12-12-5p	5.34737	5.45704	5.18596	5.37982	5.315
46752	hsa-miR-1270	8.38639	8.69446	9.43592	9.8467	10.1083
46427	hsa-miR-1248	7.54912	7.50854	7.5	7.65927	7.04137
11052	hsa-miR-31-5p	11.2634	11.2728	11.2307	10.7916	10.7674
42696	hsa-miR-943	6.98185	7.20171	7.07776		6.62373
42754	hsa-miR-586	5.30225	5.37175	5.24436	5.11281	5.16707
42818	hsa-miR-597-5p	6.01746	5.55601	5.97071	6.21221	5.23715
42810	hsa-miR-149-5p	7.56251	7.65591	7.62282	7.53199	7.05647
42591	hsa-miR-634	7.6145	7.51015	7.48075	7.61398	7.43532
17585	ebv-miR-BART20-3p	4.87591	5.02708	4.92214	4.78539	4.75076
42848	hsa-miR-1180-3p	5.82132	5.88994	5.85175	5.86726	5.64778
17506	hsa-miR-24-3p	11.8219	11.8063	11.9259	11.8763	11.887
42795	kshv-miR-K12-3-5p	5.85055	6.09627	6.51964	6.70137	6.4683
42485	ebv-miR-BART10-5p	5.89484	5.91341	5.9224	5.93719	5.75365
46633	hsa-miR-1267	8.83224	8.88291	9.0169	9.77079	8.57673
42896	hsa-miR-450b-5p	5.41885	5.45219	5.2168	5.29671	5.09965
28480	hsa-miR-504-5p	5.40245	5.41849	5.1788	5.28127	5.24188
42681	hsa-miR-1307-3p	5.49221	5.56078	5.55003	5.41804	5.36964
42610	hcmv-miR-UL36-3p	5.72672	5.79204	5.74125	5.76533	5.61222
10919	hsa-miR-103a-3p	9.09899	8.69851	8.64692	8.30217	8.18473
46541	hsa-miR-1225-5p	5.72097	5.74847	5.76671	5.7671	5.59259
5250	hsa-miR-105-5p	5.36068	5.37882	5.40963	5.26551	5.24845
42734	hsa-miR-2110	5.28315	5.34763	5.10711	5.15961	5.17367
46411	hsa-miR-1203	5.29625	5.35552	5.41291	5.36017	5.20709
46747	hsa-miR-1263	5.41636	5.40899	5.16408	5.27118	4.82604
146190	hsa-miR-3927-3p	5.59508	5.68231	5.65984	5.56927	5.80465
146061	hsa-miR-1914-3p	5.54392	5.55753	5.44797	5.44373	5.35585
146138	hsa-miR-1909-5p	5.24449	5.38396	5.32125	5.29603	5.25355
146117	hsv1-miR-H6-3p	8.28557	8.31887	8.52409	9.12221	9.61731
145831	hsa-miR-625-5p	5.28334	5.36401	5.26918	5.25899	5.20604
145963	hsa-miR-646	4.6799	4.77495	4.77258	4.65245	4.61633
145977	hsa-miR-1247-5p	6.71217	6.90599	6.83827	6.57561	7.14328
145675	hsa-miR-501-5p	5.83186	5.82199	5.91196	5.68218	5.6811
145838	hsa-miR-125b-1-3p	7.77347	7.31204	6.98238	6.95836	7.91093
145690	hsa-miR-512-5p	5.75805	5.6265	5.85483	5.88086	5.6935
145678	hsa-miR-150-5p	9.38987	9.38607	9.1931	8.80039	9.04848
145715	hsa-miR-648	5.08854	5.43546	5.40606	5.3715	5.31972
147199	hsa-miR-27b-3p	9.98645	9.79311	9.83766	10.0187	9.39539
147535	hsa-miR-4309	4.89251	4.89464	4.85786	4.86227	4.91385
147892	hsa-miR-3152-3p	5.10272	5.31859	5.33914	5.29054	5.23034
147611	hsa-miR-4305	5.39335	5.35521	5.2477	5.17682	5.25395
147627	hsa-miR-4294	5.16478	5.31912	5.13074	5.3039	5.19437
147770	hsa-miR-4276	4.95049	4.87459	4.85614	4.75635	4.81887
147165	hsa-let-7b-5p	11.4701	11.3598	11.3023	10.8747	11.0438
147705	hsa-miR-4320	5.65615	5.68614	5.7462	5.63274	5.52632
147848	hsa-miR-466	4.86202	4.94118	4.97507	5.12445	5.22946
147900	hsv2-miR-H6-3p	8.04099	7.75752	7.65058	7.60406	7.77116
147891	hsa-miR-3175	10.5002	10.5317	10.5387	11.1293	10.2395
147186	hsa-miR-200b-3p	6.17506	6.05461	5.79221	5.66709	5.7771
148231	hsa-miR-3918	5.23335	5.25324	5.3964	5.31388	5.26867
148635	hsa-miR-933	5.21079	5.13959	5.19306	5.16737	5.03327
147660	hsa-miR-4296	4.91543	4.91085	4.9791	4.85735	4.74566
147709	hsa-miR-3185	5.28887	5.33671	5.25887	5.14496	5.24091
148251	hsa-miR-3689a-5p/hsa-miR-3689b-5p/hsa-miR-3689e	5.34395	5.3471	5.21861	5.24255	5.22655
148599	hsa-miR-3680-5p	6.67944	6.49222	6.34605	6.19263	6.76204
148665	hsa-miR-510-5p	5.20249	5.1826	5.19565	5.16968	5.09023
148363	hsa-miR-3652	5.42785	5.3769	5.57263	5.57706	5.52656
147703	hsa-miR-3181	4.87617	5.05921	5.00919	4.9862	4.85041
148062	hsa-miR-3667-3p	5.17017	5.16518	5.15629	5.03108	5.10984
148206	hsa-miR-3664-5p	6.85868	7.01043	6.59635	6.55542	6.7347
148306	hsa-miR-381-3p	4.79664	4.83807	4.91346	4.83298	4.85536
146024	hsa-miR-383-5p	5.11645	5.17218	5.0784	5.04161	5.22966
30442	hsa-miR-802	4.49047	4.44877	4.6189	4.59093	4.46961
168574	hsa-miR-4428	4.38989	4.43139	4.51737	4.50224	4.5035
168970	hsa-miR-5590-5p	4.32011	4.50611	4.52732	4.48048	4.43052
168938	hsa-miR-5692a	4.07479	4.12808	4.23644	4.28987	4.2223
168825	hsa-miR-4729	4.59659	4.65231	4.7025	4.65937	4.7301
168640	hsa-miR-4475	7.28764	7.4697	7.86391	8.00489	9.52432
168874	hsa-miR-4535	4.52818	4.67558	4.51236	4.79939	5.8419
168656	hsa-miR-5002-3p	8.1442	8.1075	7.97505	8.86786	7.96782
168861	hsa-miR-4754	4.68771	4.85981	5.29251	5.35798	6.46087
168667	hsa-miR-4999-3p	4.48819	4.43559	4.45201	4.53248	4.52854
168910	hsa-miR-4735-5p	4.71473	4.63684	4.6861	4.64916	4.61849
168664	hsa-miR-5683	4.49519	4.56342	4.61054	4.5888	4.3943
168766	hsa-miR-4772-5p	4.29273	4.31174	4.33225	4.3565	4.36937
168883	hsa-miR-3689d	4.381	4.39618	4.33938	4.43565	4.38531
168669	hsa-miR-5693	4.59254	4.55163	4.66977	4.60997	4.57026
168791	hsa-miR-4785	4.42815	4.38418	4.40122	4.57895	4.48511
168804	hsa-miR-4761-3p	4.81985	4.85211	4.94568	4.76677	4.84391
169368	hsa-miR-3529-3p	4.2786	4.32636	4.32803	4.41035	4.20193
169178	hsa-miR-4665-5p	4.52397	4.58096	4.77768	4.68517	4.54035
169221	hsa-miR-4748	4.50789	4.481	4.52412	4.49385	4.58263
169076	hsa-miR-345-3p	4.64206	4.65287	4.72418	4.68222	4.63927
169346	hsa-miR-5195-3p	4.74809	4.88906	4.87877	4.75283	4.83273
169031	hsa-miR-4726-5p	9.36122	9.01782	9.31654	9.61588	10.5924
169276	hsa-miR-4474-3p	4.79634	4.76786	4.86275	4.80707	4.7906
169170	hsa-miR-4472	6.55139	6.70491	6.83607	7.13642	7.62457
169168	hsa-miR-5580-3p	5.0105	4.90849	4.95231	4.72982	4.97027
169335	hsa-miR-4699-5p	4.68871	4.55964	4.59179	4.36537	4.75829
169043	hsa-miR-4462	4.61921	4.76381	4.70284	4.47287	4.6391
169136	hsa-miR-5006-3p	7.27528	6.80022	6.59791	5.94408	6.66802
169243	hsa-miR-3682-5p	5.66765	5.62766	5.63515	5.64974	5.52619
169205	hsa-miR-4640-3p	5.07128	5.02643	5.06636	5.04727	5.06888
169078	hsa-miR-548ai/hsa-miR-570-5p	4.41189	4.47998	4.40475	4.50822	4.25243
169130	hsa-miR-4764-3p	7.73904	7.38008	7.68914	8.20355	7.93719
169358	hsa-miR-4417	7.37504	6.87645	6.81521	6.04449	5.73594
169278	hsa-miR-4525	4.93412	5.08834	5.04772	4.96986	4.94917
169167	hsa-miR-4451	7.59602	7.68817	7.70235	8.04075	7.75099
169086	hsa-miR-4786-5p	4.37565	4.43646	4.41745	4.36804	4.60123
169398	hsa-miR-5096	4.80622	4.80342	4.88387	4.81119	4.76866
169386	hsa-miR-4427	4.35378	4.44365	4.4307	4.47677	4.3166
28019	hsa-miR-10a-3p	6.12806	5.62879	5.57931	5.3339	5.47056
28191	hsa-miR-30e-5p	8.44301	8.27723	8.18273	7.9962	7.50318
42959	hsa-miR-514a-3p	4.81364	4.86648	4.75991	4.65428	4.78099
46415	hsa-miR-548l	5.52414	5.52779	5.43266	5.42474	5.31286
46558	hsa-miR-1268a/hsa-miR-1268b	5.03141	5.38108	4.86083	5.18984	5.44087
42756	hsa-miR-548d-5p	4.6754	4.82874	4.83067	4.80575	4.72131
17419	kshv-miR-K12-9-3p	4.83281	4.77267	4.83281	4.76207	4.75967
11260	hsa-miR-151a-5p	7.84042	7.68221	7.65826	6.95109	6.89899
42598	hsa-miR-452-3p	5.03086	4.941	4.93541	4.87996	4.85244
31517	hsa-miR-561-3p	5.09698	5.06433	5.04459	4.9762	4.98139
11113	hsa-miR-448	5.23973	5.22896	5.15449	4.96635	5.08502
14313	hsa-miR-499a-5p	6.12293	6.05647	5.92787	6.08429	5.78357
11181	hsa-miR-95-3p	5.09811	5.14461	5.12625	5.03021	4.94127
17470	kshv-miR-K12-2-5p	5.03644	4.91417	5.00319	5.0178	4.94436
42811	hsa-miR-542-5p	7.51896	7.19266	7.12614	6.96126	6.60016
46796	hsa-miR-1302	5.15553	5.23169	5.1203	4.94775	5.10063
17289	hsa-miR-616-5p	5.43497	5.51717	5.43647	5.49081	5.37054
10954	hsa-miR-147a	6.42948	6.4171	5.81817	6.589	6.23952
46875	hsa-miR-2276-3p	5.62102	5.34876	5.56902	5.49133	5.45951
11018	hsa-miR-218-5p	8.58951	8.46075	8.41437	8.06846	7.70813
11077	hsa-miR-363-3p	5.65333	5.63309	5.5822	5.51701	5.44162
46924	hsa-miR-1252-5p	5.73383	5.79608	5.89975	5.89181	6.53908
46454	hsa-miR-520g-3p	5.44701	5.30008	5.30605	5.42576	5.58055
42686	hsa-miR-136-3p	4.94753	4.94592	4.99074	4.88954	4.92437
17302	hsa-miR-578	6.10024	6.03665	5.96332	6.11553	5.83663
42932	hsa-miR-920	6.8879	6.83587	6.73314	6.65619	6.90545
13485	hsa-miR-10a-5p	9.85554	9.49783	9.42715	9.12933	8.95173
46791	hsa-miR-1204	5.69595	5.72326	5.76956	5.64807	5.56143
46750	hsa-miR-1254	5.69619	5.71236	5.60976	5.61435	5.46028
46624	hsa-miR-1236-3p	6.48247	6.55393	6.76141	7.24605	6.95145
46917	hsa-miR-205-5p	6.0229	5.93789	5.87453	5.94362	5.81493
42769	hsa-let-7b-3p	6.61377	5.97075	5.81393	5.67698	5.60429
11240	hsa-miR-409-3p	5.30635	5.16003	5.00591	4.93641	4.93258
42964	hsa-miR-7-2-3p	5.33551	5.18882	5.1586	5.11569	5.3053
46803	hsa-miR-503-5p	5.50153	5.51328	5.35524	5.56374	5.35912
146105	hsa-miR-1539	5.27383	5.29053	5.2474	5.10406	5.20234
146077	hsv2-miR-H3	5.95769	5.95855	5.9217	6.15144	5.86401
42838	hsa-miRPlus-C1076	5.73235	5.73971	5.69942	5.81414	5.91516
145661	SNORD65	7.75034	7.98192	7.57999	6.72624	7.04563
19605	SNORD6	8.44837	8.48184	8.43902	8.96742	7.93868
146152	hsa-miR-3179	5.44166	5.42868	5.40889	5.52066	5.44593
145745	hsa-miR-335-3p	10.2625	9.92433	9.97465	10.1411	10.0604
145697	hsa-miR-367-5p	5.27714	5.31365	5.18558	5.14531	5.18316
145701	hsa-miR-668-3p	8.16311	8.21997	8.26564	8.05061	7.65106
145843	hsa-miR-330-5p	5.73344	5.61482	5.65241	5.66411	5.50163
145754	hsa-miR-523-3p	5.16584	5.0068	5.04232	4.75354	5.22281
145696	hsa-miR-655-3p	5.32862	5.37568	5.33837	5.1997	5.18895
145638	hsa-miR-29a-5p	9.67494	9.285	9.20281	8.91081	8.5751
145741	hsa-miR-545-3p	5.43371	5.48201	5.42187	5.43141	5.30747
147827	hsa-miR-3130-3p	5.27913	5.20264	5.1003	5.07905	5.10982
147820	hsa-miR-3133	7.75316	7.62504	7.56724	7.30378	7.19127
147845	hsa-miR-3173-3p	5.03984	5.06113	5.27763	5.43166	6.29161
145897	hsa-miR-92b-3p	7.58338	7.47423	7.4626	7.25529	7.03433
147195	hsa-miR-18a-5p	7.74383	7.30822	7.55417	7.95178	6.83022
147203	hsa-miR-302a-3p	7.24982	7.27907	7.93373	8.02451	7.97051
147865	hsa-miR-4330	4.88365	4.88498	5.00691	4.97446	4.813
147870	hsa-miR-548s	5.18181	5.18485	5.16676	4.92003	4.90271
147919	kshv-miR-K12-12-3p	5.86501	5.86576	5.8535	5.88378	5.75087
147837	hsa-miR-3119	5.41237	5.24659	5.21978	5.23625	5.42395
147981	hsa-miR-4325	6.42931	6.37167	6.40992	6.56059	5.92681
147562	hsa-miR-4253	5.51403	5.47632	5.48719	5.46171	5.43644
147846	hsa-miR-4313	5.37951	5.24876	5.11445	5.08384	5.21251
147748	hsv1-miR-H12	5.11852	5.01718	4.95406	4.92575	4.95541
148430	hsa-miR-374c-5p	8.99999	8.80701	8.68556	8.50325	7.99926
148495	hsa-miR-3915	6.93057	7.04319	7.00592	7.42941	7.17423
148335	hsa-miR-3606-5p	5.96822	5.91281	5.7517	5.72671	6.32715
148208	hsa-miR-3610	4.69675	4.71333	4.49134	4.67558	4.69457
148562	hsa-miR-128-1-5p	5.46243	5.44663	5.42283	5.53632	5.44017
147715	hsa-miR-4251	5.24126	5.21718	5.3455	5.68954	5.56117
148042	hsa-miR-3662	5.55729	5.18717	5.3502	5.50615	5.39339
148332	hsa-miR-3692-5p	5.16965	5.23475	5.13287	5.12192	5.15505
147334	hsa-miR-3613-5p	5.67633	5.76271	5.79281	5.88394	5.69695
147722	hsa-miR-4306	8.11627	8.18014	7.89894	7.88682	8.33037
147718	hsv1-miR-H3-5p	5.60509	5.57812	5.66089	5.63852	5.58565
148040	hsa-miR-1247-3p	5.08658	4.97092	5.10281	5.01979	5.26032
147595	hsa-miR-3178	5.26128	5.18773	5.4637	5.35672	5.37088
147712	hsv1-miR-H1-5p	5.61079	5.32961	5.41741	5.41194	5.36798
148453	hsa-miR-3074-5p	5.44904	5.50043	5.3497	5.47678	5.31588
146094	hsa-miR-1911-3p	5.10162	4.98364	5.0433	4.931	4.95678
46592	hsa-miR-548j-5p	5.14574	5.21006	5.13415	5.02018	5.16176
27565	hsa-miR-423-5p	7.90389	7.95204	7.70245	7.46685	7.64434
168805	hsa-miR-4478	6.90402	6.96515	6.7702	6.70371	7.02869
168648	hsa-miR-4687-5p	5.51874	5.49428	5.3746	5.56112	5.49966
46474	hsa-miR-766-5p	5.08556	4.64302	4.62605	4.76343	5.11793
168799	hsa-miR-4710	4.83138	5.03702	5.05804	5.07456	5.05024
168591	hsa-miR-4789-3p	5.09167	5.04577	5.17567	5.05566	5.161
168675	hsa-miR-4433-3p	5.2668	5.18813	5.07202	5.25142	5.59184
168885	hsa-miR-5194	4.83392	4.88622	4.97456	4.72	4.96093
168673	hsa-miR-4656	5.95832	5.86649	5.48003	5.22671	5.86713
168814	hsa-miR-4463	5.10358	5.1904	5.95057	5.90488	5.9871
168744	hsa-miR-4746-5p	4.45078	4.4427	4.54501	4.53587	4.41428
168628	hsa-miR-5695	4.40927	4.53133	4.21971	4.28468	4.18851
168742	hsa-miR-4722-3p	5.18505	5.44142	5.33402	5.13076	5.17219
168933	hsa-miR-5581-3p	9.93389	9.49303	9.61048	10.0781	9.0673
168619	hsa-miR-1260b	12.9188	12.8241	12.7236	12.6163	12.2008
168568	hsa-miR-1290	5.17477	5.16716	5.08356	5.12553	5.28751
168620	hsa-miR-548au-3p	4.48509	4.57997	4.54973	4.5362	4.50352
168954	hsa-miR-5580-5p	5.82064	6.0723	5.90159	5.71071	5.82624
168811	hsa-miR-1255b-2-3p	6.89091	6.73752	6.66819	6.72602	6.62661
168801	hsa-miR-4477b	4.82035	4.8357	4.67887	4.82299	5.04745
168697	hsa-miR-3189-5p	4.91174	4.91959	4.94733	4.88236	4.91454
169333	hsa-miR-3194-3p	4.80423	4.82731	4.64847	4.62619	4.96234
169279	hsa-miR-499b-3p	4.30106	4.28842	4.27383	4.31044	4.25541
169117	hsa-miR-4759	4.43882	4.45628	4.35764	4.59618	4.52739
169195	hsa-miR-4798-3p	3.93487	4.02808	4.11826	4.2316	4.1396
168988	hsa-miR-4799-5p	4.20115	4.28858	4.28908	4.3614	4.22092
169151	hsa-miR-4526	4.65211	4.53063	4.67535	5.09644	6.36709
169147	hsa-miR-548am-5p/hsa-miR-548au-5p/hsa-miR-548c-5p/hsa-miR-548o-5p	4.43733	4.45886	4.59007	4.52337	4.49374
169174	hsa-miR-4709-5p	4.6734	4.7715	4.78858	4.7797	4.68843
169241	hsa-miR-5571-3p	5.02466	5.02788	5.02725	5.08826	5.07229
169211	hsa-miR-5704	8.88192	8.90043	9.0844	9.45431	9.48295
169188	hsa-miR-4443	12.1625	11.9861	11.9789	11.8241	11.6576
169336	hsa-miR-17-5p	10.9324	10.7044	10.7881	10.5964	10.2809
169354	hsa-miR-4493	5.38349	5.34607	5.29467	5.22966	5.13621
169090	hsa-miR-5186	4.48939	4.54395	4.43632	4.31299	4.52988
169222	hsa-miR-4760-5p	4.49742	4.66053	4.63259	4.72023	4.67338
169176	hsa-miR-5587-5p	4.29321	4.30966	4.33826	4.38641	4.5629
169353	hsa-miR-5582-3p	4.4278	4.42743	4.36213	4.40754	4.48969
169193	hsa-miR-4725-5p	6.1711	5.87225	5.65574	5.19635	6.06224
169317	hsa-miR-3614-5p
169032	hsa-miR-4737	4.44044	4.51289	4.52277	4.54791	4.5136
169412	hsa-miR-1260a	10.612	10.2709	10.044	10.1878	8.78106
17608	hsa-miR-425-5p	7.79351	7.76032	7.65312	7.2864	6.93198
30787	hsa-miR-125b-5p	13.0294	13.0548	13.0929	12.7976	13.1311
11159	hsa-miR-518e-3p	4.69703	4.71752	4.72668	4.68389	4.63497
42613	ebv-miR-BART19-5p	5.4592	5.50335	5.48704	5.37077	5.26962
17541	ebv-miR-BART1-5p	4.86364	5.05179	4.97404	4.87826	4.98961
11084	hsa-miR-372-3p	4.87373	5.05763	4.95748	5.04499	5.04714
17358	ebv-miR-BART16	7.09662	6.96743	6.68712	6.46596	7.25832
17312	hsa-miR-592	5.65779	5.65687	5.65384	5.7659	5.53875
11171	hsa-miR-521	4.80085	4.79894	4.77806	4.85953	4.80619
46301	hsa-miR-621	4.72923	4.7724	4.8035	4.75691	4.74274
42524	hsa-miR-21-3p	5.11912	5.14773	5.1563	5.03679	4.93277
14301	hsa-miR-361-5p	8.30029	8.22384	8.09679	7.83663	7.595
46689	hsa-miR-1229-3p	5.69027	5.6497	5.69996	5.73669	5.50067
46647	hsa-miR-1324	4.92017	4.84245	4.82466	4.88452	4.81593
42970	hsa-miR-744-3p	5.4713	5.42908	5.52151	5.52844	5.27946
27740	hsa-miR-574-5p	8.80237	8.71641	8.54748	8.48184	9.22964
11141	hsa-miR-509-3p	6.1209	6.22382	6.18323	6.25947	5.91714
42766	hsa-miR-554	5.04933	5.11695	4.96587	4.95411	4.83552
46501	hsa-miR-1305	5.51604	5.5015	5.43989	5.54144	5.34752
17272	hsa-miR-551a	5.86674	5.84117	6.02552	6.15073	5.9939
42965	hsa-miR-424-5p	9.85982	9.61944	9.64153	9.67501	9.21096
42683	hsa-miR-922	5.96752	5.75761	5.60024	5.47123	5.82284
42865	hsa-miR-181a-5p	8.55899	8.65404	8.57245	8.29835	8.21209
42667	hsa-miR-302b-5p	5.31893	5.25355	5.27213	5.06067	4.98351
10138	hsa-miR-130a-3p	11.145	11.0049	10.9797	10.6427	10.4387
46381	hsa-miR-1298-5p	5.52621	5.46095	5.52851	5.57092	5.42657
42523	hsa-miR-26b-3p	6.11136	6.12424	5.98385	6.05763	5.81149
42892	hsa-miR-450b-3p	6.29116	6.35025	6.22965	6.45361	5.9466
42824	ebv-miR-BART9-5p	5.46477	5.58344	5.40331	5.56105	5.46685
17606	kshv-miR-K12-4-5p	5.13661	5.21251	5.19391	5.16293	5.117
46925	hsa-miR-1277-3p	5.34759	5.32687	5.29019	5.27888	5.30261
46832	hsa-miR-1202	5.67048	5.77254	5.34071	5.84837	5.60974
146064	hsa-miR-718	6.34573	6.44669	6.30882	6.50932	5.92472
146091	hsa-miR-1914-5p	5.39313	5.47289	5.51628	5.45623	5.36132
42780	hsa-miR-1307-5p	4.7575	4.6698	4.6872	4.70166	4.64839
46205	SNORD48	6.6775	6.56833	6.43098	6.3914	6.85846
145934	hsa-miRPlus-B1114	5.74699	5.59665	5.84313	5.83561	5.67623
146020	hsa-miR-449c-3p	5.56006	5.62984	5.50313	5.60051	5.40007
145990	ebv-miR-BART21-3p	5.86886	5.85517	5.81674	5.89211	5.74417
145717	hsa-miR-516a-3p/hsa-miR-516b-3p	6.07891	6.07913	6.09677	6.087	5.82852
145984	ebv-miR-BART2-3p	5.39231	5.5122	5.36069	5.52137	5.24705
146009	hsa-miR-376a-3p	4.92719	4.91939	4.97912	4.97637	4.82707
145785	hsa-miR-526b-3p	5.04056	5.13014	5.05164	4.96622	5.0912
145641	hsa-miR-369-5p	5.09124	5.07986	5.10749	5.06355	4.96851
145842	hsa-miR-658	5.40566	5.43212	5.13362	5.2982	5.42307
146086	hsa-miR-30a-5p	8.33621	8.36416	8.19875	8.15759	7.71358
145905	hsa-miR-518a-5p/hsa-miR-527	4.95678	4.94146	4.95874	4.95292	5.18013
147854	hsa-miR-548u	4.77077	4.73361	4.78188	4.80065	4.68619
147835	hsa-miR-3143	4.72107	4.65627	4.68117	4.71643	4.60857
147796	hsa-miR-4327	5.57347	5.51936	5.64105	5.62298	5.54285
147776	hsa-miR-4317	8.52909	8.5565	8.53497	8.61842	7.84655
147840	hsv2-miR-H9-3p	5.59257	5.63804	5.51711	5.58577	6.38067
147901	kshv-miR-K12-7-5p	5.18527	5.22428	5.23084	5.13935	5.14058
147941	hsa-miR-3160-3p	4.67105	4.90873	4.76843	4.94571	4.95154
147767	hsa-miR-4279	9.2971	9.5618	9.7619	10.4962	10.6927
147832	hsa-miR-4326	5.34055	5.29421	5.30564	5.16787	5.25239
147851	hsa-miR-3201	5.83949	6.51738	6.59486	6.54627	7.48387
147706	hsa-miR-4255	5.50654	5.56592	5.61497	5.55451	5.71834
147821	hsa-miR-3169	5.84703	5.9325	5.84082	6.00445	5.65791
147654	hsa-miR-3138	5.40468	5.75726	5.77059	5.81748	5.44022
147623	hsa-miR-4304	4.65785	4.74281	4.7579	4.79725	4.77162
147836	hsv2-miR-H7-5p	5.175	5.21247	5.45134	5.35473	5.93954
148683	hsa-miR-888-3p	5.24643	5.22778	5.14969	5.21858	4.99355
148467	hsa-miR-3939	4.82292	4.84111	4.95105	4.87238	4.89041
147986	hsa-miRPlus-K1303*	5.30651	5.34967	5.4723	5.51065	5.21277
148387	hsa-miR-3942-5p	4.90025	4.92029	5.00948	4.89045	4.88602
148285	hsa-miR-3941	9.49659	9.73179	9.79735	9.77245	10.3299
148466	hsa-miR-3937	5.60669	5.36964	5.43366	5.72675	5.5066
148682	hsa-miR-483-3p	9.57086	9.99432	9.96321	10.2669	10.7298
148264	hsa-miR-3665	5.4646	6.78533	6.93115	6.54279	8.93775
148640	hsa-miR-34b-3p	5.52641	5.76757	5.67159	5.52385	5.45324
148327	hsa-miR-3651	5.13283	5.20309	5.24325	5.22005	5.20815
147555	hsv2-miR-H19	5.45596	5.42452	5.40207	5.48326	5.24085
148012	hsa-miR-203b-3p	4.9632	4.97597	4.94153	5.04884	4.89565
148172	hsa-miR-216a-3p	5.53243	5.64802	5.56952	5.51069	5.46378
148661	hsa-miR-486-3p	5.33716	5.2247	5.40086	5.49848	5.45738
145759	hsa-miR-181c-3p	4.77978	4.85021	4.84658	4.94714	4.88403
17835	hsa-miR-450a-5p	6.70267	6.60114	6.68468	6.92739	6.1527
42732	hsa-miR-532-3p	5.93456	5.91218	5.95187	5.87448	5.77095
145734	hsa-miR-33b-3p	4.92667	4.89085	4.97789	4.93062	4.96642
42493	hsa-miR-892b	5.6826	5.73638	5.65632	5.79543	5.59656
168878	hsa-miR-5100	15.5775	14.2571	15.0181	13.6569	13.6826
168605	hsa-miR-4653-3p	4.83491	4.96692	5.94366	5.7325	5.53215
168856	hsa-miR-4494	4.45586	4.46776	4.53727	4.61504	4.53393
168558	hsa-miR-5585-3p	5.65944	5.60189	5.41797	5.25049	5.34307
168700	hsa-miR-5696	10.5871	10.7581	10.525	10.0855	10.2904
168829	hsa-miR-4794	4.55439	4.60982	4.57956	4.69908	4.57551
168602	hsa-miR-4666a-3p	4.31233	4.40219	4.37897	4.38324	4.37598
168894	hsa-miR-3978	4.28057	4.30524	4.30374	4.44206	4.35955
168918	hsa-miR-4491	4.69165	4.52069	4.62108	4.88161	5.21584
168704	hsa-miR-506-5p	4.83374	4.90644	4.94428	4.99184	5.45473
168708	hsa-miR-296-5p	5.77042	5.65193	5.62471	5.61349	5.64817
168621	hsa-miR-4796-5p	5.42395	5.44043	5.32011	5.09175	5.32563
168670	hsa-miR-4694-5p	5.63461	5.32944	5.21264	4.95556	5.57693
168767	hsa-miR-4681	4.63306	4.64302	4.5414	4.66032	4.76228
168594	hsa-miR-3150b-5p	5.02274	5.06693	5.11675	5.03923	5.05315
168844	hsa-miR-4532	10.1384	9.77596	10.2612	10.8537	11.1749
168975	hsa-miR-4528	4.49855	4.45744	4.56707	4.59434	4.53798
168570	hsa-miR-2682-3p	6.71577	6.33566	5.76576	5.32976	5.73115
168649	hsa-miR-3129-3p	4.48669	4.40879	4.46463	4.56283	4.53552
168786	hsa-miR-3618	4.98192	4.81287	4.5601	4.56445	4.92602
169074	hsa-miR-3972	4.78517	4.63876	4.76934	4.77839	4.71269
169106	hsa-miR-4783-3p	5.23139	5.39092	6.47664	6.88573	7.14487
169071	hsa-miR-4639-5p	4.98277	4.78706	4.96644	4.8613	4.91544
168984	hsa-miR-4637	4.19637	4.26513	4.34883	4.36377	4.32233
169265	hsa-miR-4733-3p	4.82708	4.742	4.83069	4.81523	6.17817
169099	hsa-miR-4790-3p	4.42962	4.45208	4.51182	4.52927	4.58797
169201	hsa-miR-5047	4.5216	4.67958	4.71119	4.6868	4.58396
169132	hsa-miR-382-3p	8.16934	7.70133	7.96049	8.80412	7.17442
169122	hsa-miR-5687	4.50259	4.5671	4.5982	4.62389	4.5929
169227	hsa-miR-3064-5p	5.33265	5.36537	5.27844	5.29489	5.15089
169289	hsa-miR-4692	4.54863	4.54458	4.57626	4.61606	4.44729
169308	hsa-miR-4503	4.83315	4.79958	4.71231	4.97997	5.11476
169282	hsa-miR-4290	9.27553	9.73641	10.9078	11.7008	11.3515
169172	hsa-miR-4445-3p	5.63742	5.51425	5.59095	6.28816	5.41383
169199	hsa-miR-4518	4.90681	4.99188	4.84341	5.01876	5.02194
169034	hsa-miR-642b-5p	9.6495	9.90174	9.95862	10.1919	10.6962
169173	hsa-miR-5590-3p	4.69027	4.63502	4.66938	4.72595	4.65987
169231	hsa-miR-4766-3p	4.40799	4.40727	4.36828	4.54246	4.46473
169315	hsa-miR-4676-3p	4.65753	4.65167	4.69929	4.72929	4.66452
169005	hsa-miR-520b/hsa-miR-520c-3p	5.21365	5.08	5.16887	5.18797	5.14282
169416	hsa-miRPlus-A1086	4.39691	4.42188	4.47183	4.53224	4.53436
13170	hsa-miR-380-5p	4.60268	4.55857	4.68578	4.66334	4.53149
46324	hsa-miR-320b	7.61009	7.74737	7.85891	7.10598	7.38987
17676	hsa-miR-152-3p	6.80556	6.60039	6.40509	5.9745	5.98295
17593	hsa-miR-650	4.53366	4.56684	4.65524	4.62359	4.76752
46483	hsa-miR-27a-3p	10.7499	10.6065	10.7894	11.1175	10.335
46438	hsa-let-7g-5p	10.4001	10.1115	10.1953	10.6453	9.91045
42703	hsa-miR-490-3p	5.37074	5.35637	5.34196	5.02655	5.62845
17625	hsa-miR-627-5p	4.92027	4.97612	4.92416	5.08622	5.07725
27568	hsa-miR-744-5p	8.52763	8.45274	8.42246	8.8047	10.0128
42478	hsa-miR-593-5p	4.87934	4.83418	4.81162	4.84233	4.78978
42457	hsa-miR-323a-5p	5.30229	5.23981	5.21908	5.03909	5.21726
17589	ebv-miR-BART3-3p	4.57733	4.60537	4.54057	4.45959	4.49743
42832	hsa-miR-638	7.00809	7.20349	7.31648	7.60781	7.90858
46462	hsa-miR-1224-5p	5.87038	5.91651	5.86292	5.86939	5.74447
46822	hsa-miR-1178-3p	5.70786	5.6876	5.70089	5.83341	5.57461
28759	hsa-miR-758-3p	5.5423	5.46936	5.55184	5.53875	5.39576
42496	hsa-miR-181c-5p	5.17217	5.16587	5.27646	5.09662	5.09368
10306	hsa-miR-146b-5p	7.03747	7.21159	7.09516	6.68481	6.52817
17882	hsa-miR-20b-3p	5.65842	5.60913	5.60071	5.56829	5.61104
27551	hsa-miR-612	5.73751	5.78743	6.03064	6.03084	6.12209
42504	hsa-miR-593-3p	6.28179	6.28313	6.24325	6.38879	6.01539
42897	ebv-miR-BART15	6.08194	6.0815	6.04525	6.12464	5.84468
42874	hsa-miR-16-2-3p	5.76292	5.66338	5.66506	5.66457	5.55159
17490	hsa-miR-571	5.78436	5.83099	5.75543	5.81638	5.60945
46565	hsa-miR-1207-5p	5.54562	5.54112	5.56857	5.67372	5.51212
15619	hsa-miR-649	5.38004	5.42911	5.39785	5.33632	5.347
10943	hsa-miR-136-5p	5.80857	5.80904	5.78712	5.77857	5.76129
10977	hsa-miR-183-5p	5.95337	6.28602	5.95928	6.13398	5.63818
42530	hsa-let-7a-2-3p	6.09334	5.95406	6.03567	5.97275	5.78996
10990	hsa-miR-196a-5p	8.63896	8.59932	8.45826	8.46433	7.98105
14285	hsa-miR-487b-3p	7.90999	7.46762	7.59461	8.08764	6.45152
27546	hsa-miR-380-3p	5.39639	5.30005	5.39642	5.30761	5.34694
31026	hsa-miR-101-3p	9.01202	8.53753	8.50584	8.20413	7.83882
11040	hsa-miR-29b-3p	11.8489	11.5897	11.8513	12.3974	11.548
13130	hsa-miR-517-5p	4.95768	4.93563	4.93479	4.8313	4.99105
11138	hsa-miR-506-3p	5.49696	5.4941	5.42736	5.33471	5.40757
146045	hsv2-miR-H4-5p	5.20032	5.23239	5.25808	5.15859	5.135
145987	hsa-miR-2054	5.58023	5.58762	5.50174	5.63028	5.41774
146111	hsa-miR-767-5p	8.70978	8.70459	8.62493	8.73896	7.94327
145933	hsa-miR-652-5p	5.31212	5.4468	5.78413	5.76663	6.03626
146058	hsv1-miR-H3-3p	6.01307	5.86234	5.93903	6.18042	5.85114
145666	SNORD110	9.57329	9.84826	9.56599	9.15988	9.14297
146098	hsv1-miR-H5-3p	8.98483	9.30288	9.29363	9.75147	8.37816
146161	hsa-miR-2115-3p	7.13931	6.94946	6.2771	6.05123	6.52535
146168	hsa-miR-1912	5.58103	5.48844	5.36086	5.55434	5.48341
146090	hsv1-miR-H7-3p	6.29593	6.98231	7.02838	7.12014	7.42264
145736	hsa-miR-605-5p	5.40639	5.48509	5.49791	5.49881	5.39599
145721	hsa-miR-875-5p	4.87813	4.90296	4.78352	4.82422	4.82334
145693	hsa-miR-92a-3p	10.2773	10.1752	10.0729	9.54375	9.8144
145962	hsa-miR-639	5.71795	5.77317	5.79454	5.82064	5.67467
145705	hsa-miR-431-5p	5.9329	5.96078	5.90965	6.11585	5.80552
145727	hsa-miR-501-3p	5.5955	5.53709	5.5143	5.29372	5.34512
145637	hsa-miR-187-3p	6.00632	6.10773	6.0016	5.96384	5.93526
145748	hsa-miR-518f-3p	4.82802	4.72443	4.83071	4.76925	4.70414
147193	hsa-miR-572	4.99107	5.04327	5.04866	5.02912	4.9808
147608	hsa-miR-4307	5.42124	5.5388	5.55223	5.47742	5.64601
147872	hsv2-miR-H13	5.20298	5.1604	5.09648	5.20899	5.03653
147938	hsa-miR-4287	5.16768	5.25618	5.20862	5.1345	5.1989
147814	hsa-miR-3159	4.63452	4.74986	4.73045	4.78304	4.74252
147760	hsa-miR-4316	5.38423	5.51294	5.30451	5.35513	5.31657
147544	hsa-miR-4314	5.19936	5.31962	5.21428	5.25762	5.29614
147830	hsv1-miR-H18	5.01736	5.18395	5.56425	5.53597	6.50051
147671	hsa-miR-4323	5.71989	5.5059	5.61871	5.46576	5.63613
147897	hsa-miR-3136-5p	5.84367	5.88326	5.79699	5.95986	5.73717
147698	hsv2-miR-H22	5.69666	5.50521	5.49864	5.67343	5.58136
148627	hsa-miR-615-5p	5.51838	5.42768	5.33564	5.39436	5.38037
148669	hsa-miR-185-3p	5.33623	5.14869	5.4524	5.79084	6.68746
148687	hsa-miR-1908-5p	5.63909	5.7092	6.38601	7.71262	7.00496
148234	hsa-miR-3667-5p	8.6698	8.5196	8.38543	8.48248	9.05517
148677	hsa-miR-637	5.149	5.29663	5.25717	5.29537	5.1833
148654	hsa-miR-184	5.41377	5.05644	4.76276	5.42379	5.07702
148079	hsa-miR-3673	4.89163	4.81285	4.89751	4.84921	4.82086
148474	hsa-miR-3622a-5p	5.12909	5.28718	5.48605	5.45942	5.44533
148625	hsa-miR-941	5.39374	5.35322	5.35858	5.32556	5.30697
147640	kshv-miR-K12-10a-5p	5.15369	5.08619	5.05567	4.98418	5.40645
147318	hsa-miR-3660	5.52051	5.35582	5.50153	5.35862	5.53068
147666	hsa-miR-4277	5.0167	5.05866	5.11984	5.04691	5.01139
148181	hsa-miR-203b-5p	5.28897	5.33773	5.34395	5.21876	5.19535
148386	hsa-miR-219b-5p	5.23438	5.30448	5.1698	5.11793	5.23266
148284	hsa-miR-208b-3p	4.93201	5.0176	4.9074	4.88646	4.91605
11164	hsa-miR-519e-3p	6.2776	6.05072	5.96132	5.82986	5.76542
17886	hsa-miR-301b	5.07812	5.16629	5.11026	5.13936	5.01551
168684	hsa-miR-5010-5p	4.95631	4.93026	4.90708	4.89641	4.85019
168679	hsa-miR-4763-3p	4.98853	4.89751	5.0777	5.08656	5.34043
168718	hsa-miR-4684-3p	4.35481	4.30266	4.37056	4.42354	4.32648
168945	hsa-miR-326	5.58427	5.37423	5.37418	5.1094	5.2293
168964	hsa-miR-4450	5.90692	5.79186	5.73392	5.65435	6.05407
168932	hsa-miR-5094	4.71871	4.67384	4.74433	4.80652	4.73234
168934	hsa-miR-4999-5p	5.16662	4.93834	5.17072	4.9869	5.20747
168795	hsa-miR-4706	4.90959	4.76729	4.69596	4.88	5.21182
168755	hsa-miR-4479	4.35645	4.25512	4.42272	4.31008	4.33351
168827	hsa-miR-548ac	4.45145	4.41879	4.4553	4.48926	4.36837
168676	hsa-miR-499b-5p	4.6754	4.81239	4.88491	4.78811	4.84258
168852	hsa-miR-4764-5p	6.35564	6.07957	5.84275	5.76007	6.06103
168611	hsa-miR-4753-3p	5.91856	5.7385	5.64538	5.58216	5.52514
168572	hsa-miR-4507	5.93665	6.77786	6.763	7.66808	9.70812
168743	hsa-miR-548ad	4.4761	4.55835	4.64879	4.69432	4.65542
168812	hsa-miR-875-3p	4.67724	4.66176	4.59469	4.89192	4.79594
169186	hsa-miR-4520a-3p	4.4121	4.38165	4.40667	4.42746	4.31925
169118	hsa-miR-5009-3p	4.41248	4.48971	4.58848	4.63172	4.5191
169320	hsa-miR-4468	7.69591	7.30772	7.31279	7.85749	7.9621
169321	hsa-miR-4691-3p	4.38797	4.40577	4.42287	4.41452	4.41399
169070	hsa-miR-4695-3p	10.5189	10.1032	9.66463	9.29968	8.30998
169113	hsa-miR-4755-5p	4.85879	4.74598	4.8389	4.84601	4.84935
169182	hsa-miR-4728-3p	7.32125	7.39128	7.4091	7.8451	8.06184
169036	hsa-miR-4745-3p	4.57137	4.53534	4.64129	4.62978	4.66624
169230	hsa-miR-4747-3p	4.64055	4.59775	4.69683	4.59547	4.58951
169157	hsa-miR-4755-3p	4.52812	4.56659	4.6209	4.61187	4.52606
169000	hsa-miR-5707	4.15916	4.08956	4.26908	4.34899	4.21396
169319	hsa-miR-3136-3p	8.49784	8.40327	8.56813	8.74907	8.72271
168996	hsa-miR-4524a-3p	4.97346	4.95007	4.93257	4.8873	4.9751
169064	hsa-miR-4778-3p	6.54648	6.1465	5.88395	5.47559	6.03507
169112	hsa-miR-4727-3p	5.01503	4.98995	4.9781	4.78733	4.93252
169169	hsa-miR-5684	10.0324	10.0503	10.1538	10.8999	9.99263
168987	hsa-miR-4523	4.52226	4.52012	4.55385	4.61349	4.59321
169365	hsa-miR-3974	4.6682	4.51061	4.64011	4.60858	4.64861
169160	hsa-miR-4633-3p	4.47406	4.3881	4.5107	4.57631	4.48936
168992	hsa-miR-5092	4.42133	4.39444	4.48316	4.51371	4.51086
46340	hsa-miR-1289	5.19604	5.2427	5.13703	5.1395	5.10276
46627	hsa-miR-1271-5p	4.6433	4.97408	4.88668	4.87895	4.87993
42750	hsa-miR-636	6.67704	6.5692	6.4199	6.47534	5.92685
42717	hsa-miR-92b-5p	4.70762	5.64999	5.73265	5.01861	5.85416
11045	hsa-miR-302c-5p	7.50586	7.06175	7.18044	7.43188	6.80332
42640	hsa-miR-20b-5p	9.87653	9.58414	9.8527	9.97526	9.14831
17562	ebv-miR-BHRF1-2-5p	4.57689	4.66663	4.64536	4.66078	4.65837
10937	hsa-miR-132-3p	4.65158	4.64865	4.87685	4.84389	4.83522
32731	hsa-miR-190b	5.80557	5.80318	5.91771	6.0867	5.71965
17359	ebv-miR-BART4-5p	5.3997	5.27405	5.33399	5.26334	5.30233
19016	hsa-miR-217	5.02653	5.14853	5.11439	4.95589	4.97419
46684	hsa-miR-1225-3p	5.12326	5.17084	5.20538	5.20576	4.98947
46531	hsa-miR-1231	5.52384	5.70043	5.65367	5.75634	5.5634
17571	kshv-miR-K12-11-3p	5.44091	5.48646	5.48496	5.45083	5.38631
46556	hsa-miR-623	6.08374	6.03192	5.95622	6.17094	5.83108
27838	hsa-miR-302d-3p	5.94513	5.92819	5.84187	6.05386	5.77622
42700	hsa-miR-631	4.9536	4.84562	4.94007	4.85893	4.88441
17508	hcmv-miR-UL112-3p	5.38006	5.44474	5.22869	5.69729	5.48524
42778	hsa-let-7g-3p	4.97802	5.01433	5.07083	4.98404	4.96921
17463	hsa-miR-151a-3p	6.95381	6.94928	6.84013	6.43213	6.30794
46944	hsa-miR-1297	8.05073	7.7126	7.82984	8.07131	7.09579
46860	hsa-miR-1205	5.9776	5.89475	5.95804	6.09972	5.79494
46661	hsa-miR-1294	5.64714	5.86772	5.9112	6.02303	5.74374
42541	hsa-miR-302a-5p	5.46327	5.51274	5.37506	5.49488	5.28642
11058	hsa-miR-325	5.78014	6.00638	6.09729	6.25578	5.82892
42744	hsa-miR-23a-3p	11.8843	11.9295	11.9541	11.7145	11.9165
14271	hsa-miR-539-5p	5.71613	5.80694	5.83004	6.00635	5.72389
42971	hsa-miR-96-3p	4.9343	4.94418	4.95375	4.89188	4.92192
42502	hsa-miR-204-3p	7.28832	7.69295	8.48356	9.78364	10.7591
29872	hsa-miR-340-5p	8.85758	8.73466	8.70691	9.15094	8.35823
46744	hsa-miR-526b-5p	5.65349	5.59803	5.72272	5.86605	5.64583
11074	hsa-miR-34c-5p	7.54398	7.59119	7.64724	7.54815	7.25466
46416	hsa-miR-1293	6.15924	6.14611	6.22053	6.29261	5.90326
46789	hsa-miR-513b-5p	6.30007	6.37039	6.55662	6.77641	6.7748
42522	ebv-miR-BART19-3p	7.44195	7.62017	7.71135	7.79336	8.16924
46622	hsa-miR-518f-5p	5.44694	5.13933	5.16147	5.20608	5.07999
17612	hsa-miR-555	5.39252	5.36545	5.17507	5.37098	5.1674
146005	hsa-miR-3129-5p	5.88918	5.95517	5.79595	5.87405	5.77768
17858	hsa-miRPlus-A1073	6.49177	6.47648	6.56077	6.60239	6.09118
146085	hsa-miR-3170	6.26751	6.41816	6.24141	6.2502	6.19398
146116	hsa-miR-2116-3p	6.33763	6.43632	6.37614	6.36838	5.97672
145980	hsa-miR-939-5p	5.54606	5.6244	5.66055	5.65223	5.55043
145973	hsa-miR-664a-3p	8.01359	8.12321	8.05594	7.81076	7.6128
145965	hsa-miR-518d-3p	5.06946	5.08059	5.09602	5.04239	5.04377
145687	hsa-miR-384	5.42553	5.38385	5.33872	5.24108	5.21389
145651	hsa-miR-99a-3p	5.28104	5.21802	5.23852	5.18485	5.1834
145677	hsa-miR-139-5p	4.81589	4.84789	4.88394	4.9092	4.81216
145633	hsa-let-7d-3p	7.11219	7.25544	7.23953	7.11609	6.88307
146008	hsa-miR-26b-5p	10.1171	9.83294	9.91077	9.90078	9.40683
145643	hsa-miR-382-5p	5.67354	5.65409	5.67363	5.60638	5.70838
147864	hsv2-miR-H24	5.81095	5.82556	5.83687	5.81091	5.76714
147895	kshv-miR-K12-2-3p	4.91751	4.89069	4.91539	4.8054	4.87505
147953	hsa-miR-491-5p	5.46723	4.93049	5.18155	4.95544	5.12709
147817	hsa-miR-3196	5.08185	5.22609	5.18465	5.21103	5.29573
147831	kshv-miR-K12-1-3p	5.88898	5.75702	5.75744	5.54469	5.71161
147898	hsa-miR-2861	5.4177	5.51061	5.50982	5.41847	5.38743
147743	hsa-miR-4275	6.87596	6.35499	6.38448	6.36178	5.71538
147799	hsa-miR-3156-5p	5.03637	5.20204	4.89726	5.01286	5.03667
147763	hsa-miR-4272	5.04153	5.097	5.11899	4.96595	5.07374
147921	hsa-miR-3131	5.10301	5.14574	5.22332	4.99621	5.13896
148593	hsa-miR-3605-3p	5.53511	5.50607	5.54568	5.47253	5.39531
148058	hsa-miR-3672	4.64382	4.71473	4.68763	4.74496	4.66124
148420	hsa-miR-3607-3p	10.2965	9.94859	9.83525	9.36069	9.36164
148434	hsa-miR-3692-3p	5.08396	5.11829	5.10995	5.04851	5.09959
148063	hsa-miR-3713	5.50797	5.75024	5.66078	5.72397	5.60959
148382	hsa-miR-3609	5.20088	5.15226	5.28146	5.21152	5.22718
148465	hsa-miR-3611	7.84047	8.32717	8.27587	8.38538	9.37163
147589	hsa-miR-1193	5.5955	5.6062	5.66258	5.56477	5.35984
147621	hsa-miR-4278	5.25007	5.28035	5.23562	5.26536	5.12336
147633	hsa-miR-3163	4.82578	4.93643	4.90503	4.9072	4.91105
147957	hsa-miR-412-5p	5.46257	5.53024	5.56053	5.49462	5.37279
148380	hsa-miR-3913-5p	5.47127	5.46917	5.55132	5.57979	5.38391
148080	hsa-miR-3921	5.30381	5.22061	5.23942	5.20569	5.14915
148595	hsa-miR-34a-3p	5.05575	5.07829	5.03716	4.87993	5.01225
148089	hsa-miR-208a-3p	4.49502	4.53397	4.60459	4.57193	4.48609
148215	hsa-miR-3591-3p	5.80837	5.78485	5.77857	5.74165	6.56831
13132	hsa-miR-519e-5p	6.55274	6.5926	6.58987	6.49895	7.22376
32711	hsa-miR-633	4.88753	4.89207	4.86645	4.82963	4.78679
42629	hsa-miR-376c-3p	4.60225	4.72992	4.74629	4.75195	4.79326
168734	hsa-miR-4465	4.31209	4.35034	4.35905	4.42228	4.34613
46863	hsa-miR-3157-3p	5.50495	5.19581	4.88176	4.67587	5.0098
168730	hsa-miR-4464	4.57369	4.47511	4.49339	4.682	4.63947
168644	hsa-miR-4775	6.57655	6.59717	6.38411	5.90667	5.73848
168770	hsa-miR-4699-3p	5.86484	5.84824	5.81897	5.8216	5.69595
168890	hsa-miR-1306-5p	6.36042	6.54077	6.17372	5.99192	5.75903
168877	hsa-miR-5583-5p	4.11398	4.14473	4.22803	4.29049	4.24894
168618	hsa-miR-4783-5p	4.36452	4.34154	4.38179	4.41088	4.49759
168855	hsa-miR-4675	4.56498	4.60141	4.53876	4.71263	4.6243
168919	hsa-miR-4456	10.0819	10.2848	9.93056	9.69593	9.85986
168560	hsa-miR-4676-5p	4.86945	4.86978	4.85159	5.00964	4.96938
168963	hsa-miR-664b-5p	5.10628	5.3378	5.15477	5.22051	5.19893
168671	hsa-miR-3140-5p	4.24024	4.34817	4.24763	4.32773	4.22145
168745	hsa-miR-4667-3p	4.97032	5.19218	5.10288	4.94106	5.11068
168668	hsa-miR-4732-3p	6.69907	6.40776	5.95944	5.73694	6.31392
168839	hsa-miR-4774-3p	4.72784	4.78292	4.70479	4.77081	4.76948
168917	hsa-miR-4511	4.49362	4.55506	4.51807	4.39289	4.73972
168661	hsa-miR-4531	8.52818	8.30408	8.10455	7.8428	9.29357
168776	hsa-miR-4795-3p	6.59168	6.50737	6.43265	5.95831	6.80123
168576	hsa-miR-4693-3p	4.81874	4.79549	4.75309	4.65168	4.70799
169098	hsa-miR-3691-3p	4.47695	4.4562	4.49614	4.55157	4.50425
169107	hsa-miR-4782-5p	4.45047	4.42862	4.49191	4.47807	4.39495
169272	hsa-miR-4419b	12.4415	12.3697	11.924	11.9812	12.4323
169159	hsa-miR-4521	4.96451	4.88936	4.73027	4.63197	5.37641
169023	hsa-miR-4712-3p	8.05721	8.68685	8.36561	9.08059	9.33556
169194	hsa-miR-4513	4.71523	4.56662	4.50784	4.62713	4.96601
169311	hsa-miR-4714-5p	6.37889	6.44444	6.37528	6.31115	6.50524
169156	hsa-miR-4515	4.34474	4.37767	4.42268	4.45655	4.38923
169309	hsa-miR-4802-5p	4.61485	4.69133	4.61267	4.68171	4.66253
169126	hsa-miR-4486	4.65506	4.83442	4.84423	4.9571	5.57705
169083	hsa-miR-371b-3p	6.76103	6.53785	6.79552	6.66368	6.06219
169247	hsa-miR-4477a	5.05076	5.05735	4.93415	4.92184	5.28407
169297	hsa-miR-4777-3p	4.78998	4.78702	4.77879	4.74985	4.7494
168989	hsa-miR-4447	5.68068	5.81448	5.82418	5.76485	6.27408
169092	hsa-miR-548am-3p	5.0786	5.15796	5.11803	4.9153	5.04921
169120	hsa-miR-4787-3p	5.3233	5.34493	5.2971	5.08276	5.31618
169256	hsa-miR-4666a-5p	4.5601	4.63563	4.49872	4.60549	4.53947
168998	hsa-miR-4508	6.64604	7.54735	7.92269	9.05036	10.7674
168982	hsa-miR-4757-3p	4.59423	4.54072	4.58096	4.62479	4.58622
169419	hsa-miR-300	4.14055	4.2164	4.15887	4.25145	4.28047
169415	hsa-miR-187-5p	4.13124	4.15939	4.17556	4.33063	4.32511
169407	hsa-miR-4301	11.9438	11.897	12.0219	12.7455	11.6255
42843	hsa-miR-654-5p	4.54949	4.59281	4.51885	4.58057	4.58329
46617	hsa-miR-1197	4.48688	4.51376	4.42707	4.59786	4.41211
17626	hsa-miR-575	4.87188	4.78492	4.70829	4.8378	4.86047
42926	hsa-miR-92a-1-5p	4.87564	4.8922	5.08018	5.21236	5.13422
10928	hsa-miR-125a-5p	10.0641	10.0218	9.96185	9.6021	9.65222
11154	hsa-miR-517c-3p	5.42957	5.46305	5.36905	5.41325	5.33208
42746	hsa-miR-647	5.4693	5.33838	5.24054	5.12453	5.38029
29529	hsa-miR-369-3p	4.63811	4.56535	4.673	4.67688	4.71061
42782	hcmv-miR-UL148D	6.26025	6.13362	6.24705	6.56643	6.21031
28251	hsa-miR-770-5p	4.90949	4.91402	4.90581	4.91286	4.87535
33902	hsa-miR-128-3p	6.60686	6.54422	6.6123	6.12211	5.93776
42940	hsa-miR-876-5p	5.27275	5.30827	5.329	5.37331	5.22731
46336	hsa-miR-1284	5.57421	5.56523	5.53933	5.40309	5.874
42791	hsa-miR-548b-5p	5.03158	5.02031	5.02596	4.89557	5.04952
17445	hsa-miR-610	5.31337	5.11131	5.16807	5.22617	4.95312
11083	hsa-miR-371a-3p	5.43576	5.43699	5.34395	5.44849	5.35056
32608	hsa-miR-761	5.41412	5.43127	5.4371	5.38382	5.6691
42615	hsa-miR-135b-3p	5.35221	5.43558	5.17325	5.50822	5.46231
46818	ebv-miR-BART17-5p	5.29825	5.34795	5.15117	5.15948	5.17346
46703	hsa-miR-548e-3p	5.51888	5.54092	5.73616	5.93502	5.84817
17415	ebv-miR-BART10-3p	5.05972	5.01779	4.95763	4.97102	4.48796
17315	kshv-miR-K12-3-3p	5.22744	5.1782	5.24387	5.13888	5.09763
42850	hsa-miR-150-3p	5.00177	4.92052	4.97575	4.93889	4.93273
46300	hiv1-miR-TAR-3p	5.00991	4.97164	4.95803	5.03449	4.97624
31038	hiv1-miR-N367	5.38031	5.14061	5.38803	5.73145	5.51142
46450	hsa-miR-548o-3p	5.55494	5.62009	5.59373	5.6011	5.4692
46695	hsa-miR-1228-3p	5.77047	5.55184	5.72971	5.83132	5.66996
17624	hsa-miR-532-5p	6.74775	6.57484	6.51861	6.28489	6.04469
42666	hsa-miR-26a-2-3p	6.00884	5.69901	5.60446	5.65437	5.46948
42581	hsa-miR-513a-5p	7.77424	7.86002	8.03019	8.23947	9.55299
46223	hsa-miR-1306-3p	5.77091	5.58312	5.7092	5.8088	5.73206
17299	hcmv-miR-UL22A-3p	5.5884	5.5665	5.48853	5.68005	5.41621
19585	hsa-miR-148b-3p	7.79616	7.6438	7.37601	7.16494	6.93124
14272	hsa-miR-542-3p	8.62838	8.29199	8.26505	7.98475	7.69866
42772	hsa-miR-566	4.87087	4.87382	4.81133	4.8899	4.91682
46326	hsa-miR-1233-3p	5.6469	5.74539	5.63269	5.78986	5.5732
42773	ebv-miR-BART17-3p	5.6433	5.56098	5.65201	5.71979	5.48417
27541	hcmv-miR-UL70-3p	5.74401	5.13247	5.77024	5.72755	5.82108
10964	hsa-miR-155-5p	9.45717	9.6099	9.51268	9.18032	9.13778
17332	ebv-miR-BART9-3p	5.51581	5.35661	5.34401	5.44585	5.37574
42507	hsa-miR-202-5p	5.66179	5.67092	5.64782	5.76298	5.45167
19011	SNORD10	5.50667	5.58292	5.55585	5.55689	5.45341
17848	hsa-miRPlus-A1087	6.00534	5.67055	6.00649	6.21206	5.83543
42492	hsa-miRPlus-A1031	5.81813	5.95571	6.114	6.20428	5.75441
146006	hsa-miR-670-5p	5.59264	5.75254	5.82693	6.15005	5.69466
146166	hsa-miRPlus-G1065-5p	4.96728	4.95259	5.04209	5.02002	5.01389
146089	hsv1-miR-H8-5p	5.94991	6.11054	6.1969	6.34057	6.16128
145844	hsa-miR-374a-5p	5.18175	5.15809	5.29701	5.29957	5.1077
145859	hsa-miR-33a-5p	9.31017	8.57951	8.36445	8.1983	8.00755
105441	hsa-miR-518c-3p	4.90165	4.87064	5.05012	4.94961	4.87577
145827	hsa-miR-200a-5p	5.42425	5.44683	5.41285	5.47514	5.35384
145950	hsa-miR-33b-5p	5.36405	5.38317	5.39964	5.43721	5.35287
145732	hsa-miR-346	5.11949	4.98988	5.05448	4.98618	5.04202
145821	hsa-miR-518c-5p	5.68197	5.68176	5.67623	5.86846	5.68528
145889	hsa-miR-196b-5p	8.64733	8.47585	8.43576	8.18394	7.81751
147794	kshv-miR-K12-8-3p	5.8639	5.91522	5.93968	6.62298	6.13791
147863	hsa-miR-3155a	5.37034	5.39866	5.37471	5.29264	4.87844
147793	hsa-miR-4252	4.92909	4.84092	4.89351	4.85634	4.85208
147801	hsv1-miR-H11/hsv2-miR-H11-3p	4.83295	4.75027	4.7724	4.70019	4.73044
147554	hsa-miR-4273	5.19634	5.03812	5.07908	5.08237	5.05691
147826	hsa-miR-3153	5.3438	5.06377	5.14983	5.44858	5.07512
147803	hsv2-miR-H10	5.78418	5.78518	5.8548	5.90186	6.05015
147537	hsa-miR-4264	4.61727	4.66514	4.66886	4.71333	4.6183
147795	hsa-miR-3186-3p	5.52049	5.6411	5.53435	5.64994	5.55199
147673	hsa-miR-4262	4.90179	5.00431	4.95061	4.92912	4.94234
147884	hsv2-miR-H25	5.84157	5.77361	5.75213	5.64421	5.62031
147929	hsa-miR-1273c	4.81401	4.96183	5.10796	5.00366	4.93828
148239	hsa-miR-3916	4.86465	4.71691	4.8453	4.87425	4.91588
148691	hsa-miR-602	4.59985	4.70643	4.60909	4.76146	4.65085
147376	hsa-miR-3679-5p	5.42837	5.32347	5.27391	5.40378	5.43462
147572	hsa-miR-3120-3p	5.29769	5.18467	5.01237	5.09172	5.45366
148398	hsa-miR-3908	4.93372	4.83864	4.95539	4.95908	4.85692
148241	hsa-miR-3649	5.04089	5.14771	4.81178	4.98638	5.18067
148147	hsa-miR-181b-3p	5.71226	5.53805	5.55146	5.67254	5.19069
148289	hsa-miR-3675-5p	5.26341	5.1528	5.27945	5.26384	5.12457
147964	hsa-miRPlus-J1005	5.55297	5.55204	5.55214	5.60009	5.53326
148489	hsa-miR-3674	4.88339	4.83883	4.90902	4.92795	4.90217
148038	hsa-miR-3679-3p	7.6311	7.56899	7.66158	7.97315	7.4116
148637	hsa-miR-198	5.37405	5.31095	5.36354	5.61789	5.50997
148388	hsa-miR-3677-3p	5.08074	5.03665	5.09678	5.10149	5.07569
147602	hsa-miR-2682-5p	4.7232	4.91003	4.72248	4.7167	4.97787
146158	hsa-miR-3202	7.93103	8.3067	8.67364	9.01836	9.61849
11155	hsa-miR-518a-3p	5.13899	5.06622	5.10058	4.86633	5.07064
168579	hsa-miR-5706	4.6318	4.65254	4.67964	4.72447	4.76641
168690	hsa-miR-4466	4.4273	4.49861	4.51896	4.72986	5.2725
168698	hsa-miR-3127-3p	5.59078	5.55285	5.51722	5.56355	5.47414
46808	hsa-miR-4485	4.52855	4.533	4.58119	4.69903	4.58574
168843	hsa-miR-5694	4.55042	4.41278	4.4969	4.50841	4.56537
168732	hsa-miR-5011-5p	4.00268	3.96297	4.14587	4.27817	4.15145
168674	hsa-miR-4716-5p	6.28798	6.72142	7.32632	7.53894	7.6779
168575	hsa-miR-4763-5p	4.79004	4.63348	4.75819	4.8137	4.78478
168756	hsa-miR-548al	4.68246	4.6799	4.70585	4.75923	4.76355
168665	hsa-miR-3619-3p	5.01761	4.93601	4.95124	4.85214	4.99915
168862	hsa-miR-1343-3p	4.78625	4.76853	4.81446	4.8473	4.83085
168943	hsa-miR-4769-3p	5.88523	5.82851	6.13124	6.53769	6.26064
168598	hsa-miR-5007-3p	5.40039	5.41946	5.29374	5.2673	5.76116
168940	hsa-miR-5579-5p	4.27061	4.30927	4.338	4.40606	4.25114
168735	hsa-miR-5586-3p	5.1372	5.13308	5.0803	5.13946	5.13913
46762	hsa-miR-3928-3p	4.62691	4.53427	4.658	4.63062	4.63295
168642	hsa-miR-642b-3p	5.23779	5.06984	5.7825	6.29743	5.71426
168909	hsa-miR-3152-5p	7.09661	6.93588	6.24484	5.79546	6.41304
168872	hsa-miR-24-1-5p	8.34941	8.17743	8.02929	7.91587	7.35971
169192	hsa-miR-4437	4.81751	4.78947	4.84343	4.86396	4.78913
169019	hsa-miR-4524a-5p	4.68068	4.49761	4.39733	4.57255	4.69616
169312	hsa-miR-548an	8.47115	7.92034	7.0537	6.52334	6.83572
169299	hsa-miR-4538	5.03561	5.13292	4.91548	4.86084	5.53377
169066	hsa-miR-4802-3p			3.91707	4.13423	4.11262
169109	hsa-miR-5003-5p	5.06902	5.26783	5.13723	4.92481	5.68808
169006	hsa-miR-4527	4.42531	4.45649	4.50719	4.4971	4.42746
169018	hsa-miR-4640-5p	4.97947	4.99563	5.04495	5.05722	5.25768
169009	hsa-miR-548ap-5p/hsa-miR-548j-5p	4.72159	4.72702	4.83561	4.76637	5.09135
169142	hsa-miR-550a-5p	4.5193	4.44158	4.42408	4.64642	4.47769
169295	hsa-miR-4725-3p	5.1178	5.55164	7.10019	8.54083	8.15283
169370	hsa-miR-4693-5p	4.49735	4.43698	4.5016	4.51418	4.39244
168995	hsa-miR-4791	10.0304	10.2797	10.1194	9.99712	9.96771
168976	hsa-miR-3135b	5.07307	5.20786	5.23244	5.32289	5.32314
169016	hsa-miR-4743-5p	5.46592	5.48263	5.17832	5.22109	5.79102
169154	hsa-miR-4803	4.91264	4.86533	4.94103	4.8981	4.93906
169050	hsa-miR-4787-5p	7.56357	7.92422	8.38745	8.84943	9.38241
169372	hsa-miR-5011-3p	4.3463	4.36149	4.34295	4.45724	4.46632
169133	hsa-miR-4537	4.60655	4.64382	4.58152	4.60317	4.63369
169339	hsa-miR-5579-3p	4.45859	4.46919	4.49153	4.60949	4.47854
169397	hsa-miR-3184-5p	4.67925	4.67054	4.67252	4.73108	4.7175
46210	hsa-miR-1249	6.5983	6.65663	6.48712	6.79396	6.2152
42543	hsa-miR-608	4.90342	4.87757	4.78365	4.95182	5.14026
42923	hsa-miR-30c-5p	9.93854	9.73075	9.75101	9.61335	9.33321
42633	hsa-miR-885-3p	5.05223	5.41142	5.65085	5.95847	6.73521
42808	hsa-miR-874-3p	5.17505	5.15272	5.43657	5.4995	5.773
45775	hsa-miR-1279	5.58769	5.7005	5.64488	5.68398	5.59238
17810	hsa-miR-29b-1-5p	8.19817	7.42191	7.11802	6.90281	6.66442
17353	hsa-miR-609	5.58935	5.57118	5.58146	5.65155	5.54508
42584	hsa-miR-432-3p	5.33748	5.37308	5.30689	5.21131	5.22495
42446	hsa-miR-576-5p	5.76931	5.78255	5.68723	5.54835	5.59484
10975	hsa-miR-182-5p	4.77641	4.7445	4.81077	4.76346	4.69144
17437	kshv-miR-K12-7-3p	4.99864	5.03327	5.04546	5.03759	5.01633
46356	hsa-miR-30b-3p	5.69982	5.66729	5.70465	5.73813	5.45359
33596	hsa-miR-126-5p	5.94454	5.98447	5.87579	5.77826	5.66648
29190	hsa-miR-708-5p	5.45732	5.43064	5.45447	5.4148	5.49749
14962	hsa-miR-581	5.75504	5.8003	5.86072	5.94111	5.70017
17946	hsa-miR-192-3p	5.61435	5.6774	5.69001	5.77081	5.52493
17563	hsa-miR-644a	5.32483	5.53047	5.64765	5.73559	5.6183
17623	ebv-miR-BART14-3p	5.75541	5.76608	5.81035	5.83676	5.65337
11121	hsa-miR-489-3p	5.05916	4.97364	5.07106	5.05161	5.67399
46929	hsa-miR-548n	5.57693	5.51899	5.54299	5.65411	5.39218
42663	hsa-miR-20a-3p	5.30653	5.26948	5.26538	5.28878	5.16869
10988	hsa-miR-194-5p	6.05039	6.31621	6.74862	6.35371	6.16449
14854	hsa-miR-569	5.71441	5.71221	5.66922	5.77541	5.46385
32946	hsa-miR-486-5p	5.92179	5.97144	6.04927	6.13389	5.77175
46735	hsa-miR-1179	5.54252	5.54385	5.52379	5.64969	5.5026
46479	hsa-miR-1304-5p	5.9137	5.92273	5.84925	5.8192	5.79004
31076	hsa-miR-559	4.90488	4.79939	4.82027	4.74014	4.72767
42557	hsa-miR-624-5p	5.58875	5.70295	5.67732	5.7451	5.55012
27537	ebv-miR-BART13-3p	7.44774	8.16231	8.19916	7.80483	8.80305
42553	hsa-miR-216a-5p	5.77839	5.73248	5.70074	5.60103	5.589
32891	hsa-miR-769-5p	5.40851	5.43803	5.43173	5.39071	5.39843
11245	hsa-miR-433-5p	8.46765	8.57842	8.3765	8.89268	8.55886
31867	hsa-miR-145-3p	5.33944	5.03892	5.17354	5.11127	5.07589
146165	hsa-miR-1973	7.11072	7.61051	7.89819	7.55945	7.93553
146096	hsa-miR-764	5.41096	5.42261	5.30504	5.27155	5.22467
146151	hsa-miR-449c-5p	5.65462	5.67293	5.71354	5.66226	5.53118
146173	hsa-miR-2114-3p	5.19827	5.19622	5.03704	5.18589	4.77507
17932	hsa-miR-381-5p	5.7617	5.81078	5.83198	5.82144	5.72543
146136	hsa-miR-518d-5p/hsa-miR-520c-5p/hsa-miR-526a	5.76598	5.50279	5.57491	5.4799	5.43789
145852	hsa-miR-210-3p	11.011	10.5579	10.5273	10.14	10.2178
145742	hsa-miR-935	5.08877	5.07	5.07224	5.06594	5.12
145750	hsa-miR-614	5.06082	4.94822	5.05223	5.02689	4.95377
145981	hsa-miR-1285-3p	7.41141	7.50037	7.53301	8.09911	6.97051
145634	hsa-miR-132-5p	5.55686	5.49798	5.53139	5.52968	5.49439
145847	hsa-miR-766-3p	5.9217	5.88773	5.84493	5.91287	5.67456
147954	hsa-miR-4318	5.11296	5.11787	5.06728	5.09183	4.94935
147902	hsa-miR-3193	5.45786	5.41473	5.3616	5.44608	5.26913
147751	hsa-miR-4274	6.903	6.94176	6.88575	7.07364	6.44202
147979	hsa-miR-3150a-3p	5.35247	5.3256	5.33003	5.32537	5.36383
147540	hsa-miR-4310	5.14902	5.05786	5.11192	4.87308	5.02352
147828	hsa-miR-3121-3p	4.70396	4.94422	5.07972	5.07787	4.85737
147564	hsa-miR-4266	5.14783	5.10495	5.18493	4.95771	5.04424
147614	hsa-miR-4299	7.71434	7.68157	8.7297	10.6475	11.1107
147822	hsv2-miR-H23-5p	4.9968	5.03849	5.01287	5.01584	5.04614
147780	hsa-miR-4267	5.14095	5.14465	5.16993	5.16751	5.1214
148351	hsa-miR-3945	5.42165	5.4837	5.44194	5.43158	5.34988
148454	hsa-miR-3682-3p	5.45735	5.39558	5.32718	5.38567	5.34089
148282	hsa-miR-3714	5.81915	5.79135	5.86204	5.88758	5.70816
148039	hsa-miR-3925-5p	4.76327	4.77685	4.79637	4.77548	4.81875
148601	hsa-miR-3617-5p	4.80252	4.87744	4.87453	4.84898	4.8696
148471	hsa-miR-152-5p	5.2427	5.15802	5.19325	5.12683	5.07371
147638	hsv2-miR-H12	5.02182	4.97757	5.07758	4.9201	4.9799
147600	hsa-miR-4292	5.55987	5.54506	5.65928	5.6744	5.68588
147707	hsa-miR-3154	5.17484	5.22999	4.8542	5.20658	5.01056
148371	hsa-miR-3620-3p	5.55126	5.56073	5.56251	5.63214	5.45378
148227	hsa-miR-1251-3p	5.6667	5.6191	5.58591	5.56486	5.5079
148192	hsa-miR-421	6.5073	6.04418	5.9659	5.58645	6.216
46264	hsa-miR-298	7.14717	6.95412	6.40287	6.24111	6.86307
42738	hsa-miR-340-3p	6.75971	6.51642	6.4124	6.15587	6.25638
168631	hsa-miR-4723-5p	5.02408	5.09361	5.07384	5.09414	5.11581
168952	hsa-miR-4781-3p	4.33148	4.38271	4.34791	4.40285	4.44148
168564	hsa-miR-548at-5p	4.6684	4.67489	4.74116	4.80248	4.74433
168595	hsa-miR-1185-2-3p	4.5387	4.51994	5.03418	5.03078	4.92411
168622	hsa-miR-4652-5p	4.71963	4.71918	4.82277	4.80345	4.77779
168571	hsa-miR-550b-2-5p	4.51268	4.66195	4.56805	4.67865	4.73112
168727	hsa-miR-4426	5.58539	5.84422	5.76765	5.53939	6.27507
168951	hsa-miR-548as-3p	8.89339	8.82837	8.80406	8.84079	9.23825
168800	hsa-miR-4724-5p	4.52486	4.57545	4.64365	4.39183	4.63518
168567	hsa-miR-3177-5p	4.4632	4.414	4.51257	4.55918	4.55226
168748	hsa-miR-320e	5.36632	5.43228	5.54674	5.34109	5.36901
168655	hsa-miR-5588-5p	4.73441	4.73938	4.78957	4.67062	4.77108
168725	hsa-miR-4700-5p	4.85633	4.88649	4.91642	4.9616	4.93759
168691	hsa-miR-3677-5p	4.59068	4.6858	4.55377	4.54125	4.56006
168626	hsa-miR-4662a-5p	4.57074	4.73668	4.66063	4.71688	4.54253
168900	hsa-miR-4721	4.90127	4.92043	4.97236	4.94695	4.99399
168736	hsa-miR-4796-3p	5.35231	5.2117	5.22337	5.24101	5.60937
168971	hsa-miR-4449	4.73791	4.90289	5.7254	5.60226	5.8451
168875	hsa-miR-5091	4.58494	4.48822	4.49927	4.57814	4.54453
168999	hsa-miR-4749-3p	4.86165	4.95342	4.99748	5.00132	5.03506
169139	hsa-miR-5192	4.73698	4.67125	4.85113	4.82834	4.59064
169218	hsa-miR-5189-5p	4.66581	4.66938	4.58121	4.62406	4.87808
169101	hsa-miR-4469	4.66137	4.68367	4.76042	4.76948	4.7267
169119	hsa-miR-4786-3p	4.6133	4.54267	4.55461	4.62608	4.62372
169367	hsa-miR-4444		4.55269	4.66604	4.49767	5.48676
169087	hsa-miR-149-3p	7.39071	6.99498	7.73771	7.7612	7.81806
169081	hsa-miR-4707-3p	4.89494	4.82693	4.95717	4.89785	5.01624
169033	hsa-miR-5680	4.51579	4.54904	4.58742	4.65648	4.6397
169027	hsa-miR-3973	4.19116	4.25169	4.25534	4.31427	4.18831
169004	hsa-miR-4798-5p	4.85267	4.8071	4.80375	4.86986	4.84685
169055	hsa-miR-3529-5p	5.34053	5.3524	5.19638	5.23739	5.15627
169255	hsa-miR-4708-5p	4.73135	4.68779	4.77388	4.7663	4.76354
169359	hsa-miR-3160-5p	5.00934	4.9557	4.95383	4.88327	4.93168
169141	hsa-miR-4423-3p	4.60311	4.50536	4.55103	4.5753	4.57894
169048	hsa-miR-4736	5.55037	4.94479	5.01731	5.24924	5.79774
168997	hsa-miR-5584-5p	4.57647	4.56322	4.50518	4.65844	4.60139
169273	hsa-miR-548ar-3p	4.69721	4.5568	4.61877	4.64985	4.67594
169303	hsa-miR-378g	4.51431	4.47183	4.53438	4.619	4.54318
169138	hsa-miR-4504	4.51244	4.49819	4.54919	4.64745	4.58715
169420	hsa-miR-193b-5p	4.66789	4.80598	4.86752	4.6529	4.79562
169408	hsa-miR-181d-5p	7.86567	7.68959	7.59057	7.16517	6.97781
42576	hsa-miR-342-5p	5.34186	4.98339	4.91535	4.94741	5.10249
46869	hsa-miR-1258	5.18964	5.13981	5.33151	5.21747	5.14451
11004	hsa-miR-203a	5.65831	5.38317	5.50404	5.6052	5.24568
19588	hsa-miR-17-3p	8.20135	8.10824	7.90176	7.41379	7.32073
46732	hsa-miR-1264	9.83658	9.47002	9.61939	10.3025	8.81371
29328	hsa-miR-582-3p	4.62216	4.58452	4.54298	4.67205	4.54666
42622	hsa-miR-579-3p	4.94032	4.97726	5.00791	5.01892	4.97037
46404	hsa-miR-1244	6.31713	6.36031	6.39652	6.00895	5.76227
17875	hsa-miR-500a-5p	5.45542	5.3922	5.44739	5.40886	5.36912
42572	hsa-miR-154-3p	4.90922	4.81057	5.01577	5.05313	4.99121
29577	hsa-miR-374a-3p	5.11885	4.8507	5.15067	5.11443	5.07127
46625	hsa-miR-1303	5.24814	5.21837	4.9974	5.28063	4.91482
10995	hsa-miR-199a-3p/hsa-miR-199b-3p	6.28941	5.85565	5.95293	5.72126	5.70929
27549	hsa-miR-548d-3p	5.13034	5.26605	5.21672	5.135	5.13841
11182	hsa-miR-98-5p	9.62349	9.41066	9.51003	10.4471	9.09346
27536	hsa-miR-190a-5p	7.69492	7.57041	7.50344	7.28657	6.84029
42837	hsa-miR-577	5.63636	5.67272	5.66006	5.52443	5.40467
46788	hsa-miR-1299	7.93989	7.82985	7.63118	7.59816	7.90345
11061	hsa-miR-329-3p	5.19468	5.18336	5.17254	5.18499	5.21112
17349	hsa-miR-595	6.10906	6.1386	6.08809	6.19373	6.11286
46766	hsa-miR-1208	5.30259	5.35242	5.24679	5.37114	5.2069
46320	hsa-miR-31-3p	10.1606	9.60769	9.40888	9.04737	8.77213
11065	hsa-miR-335-5p	5.46623	5.35074	5.71108	7.30719	5.86606
10925	hsa-miR-10b-5p	9.1716	8.87995	8.83158	8.85327	8.34452
46872	hsa-miR-1262	5.2156	5.1229	5.35082	5.67657	5.56525
21702	hsa-miR-219a-1-3p	5.53234	5.07687	5.42705	5.52905	5.36023
46246	hsa-miR-1226-5p	5.28805	5.19737	5.27596	5.12103	5.21958
46640	hsa-miR-1257	5.22915	5.2235	5.00747	5.36503	5.26716
11022	hsa-miR-221-3p	10.823	10.6798	10.7642	10.6933	10.229
42627	hsa-miR-212-3p	5.31979	5.2823	5.24181	5.26945	5.26823
45745	hsa-miR-302f	5.55491	5.54863	5.4831	5.55118	5.37708
10936	hsa-miR-130b-3p	5.85975	5.93103	5.98817	5.93303	5.89572
17851	hsa-miR-200c-5p	5.73859	5.71586	5.68027	5.73798	5.61551
42906	ebv-miR-BHRF1-1	5.95424	6.14361	7.23599	6.93514	7.70128
42730	hsa-miR-423-3p	7.6213	7.58911	7.59816	6.96388	7.16271
17825	hsa-miR-338-5p	5.56238	5.64016	5.58078	5.56658	5.49087
146109	hsa-miR-1910-5p	5.10117	5.08118	5.09878	4.95351	4.99908
146046	jcv-miR-J1-5p	5.14999	5.08514	5.25928	5.24653	5.21952
19606	SNORD12	8.19598	8.37937	8.27606	8.19998	7.74115
146196	hsa-miR-711	5.49746	5.43791	5.8398	5.80286	6.0002
42839	hsa-miR-135a-5p	6.28412	6.19579	6.34497	6.48233	5.9224
146103	hsa-miR-1913	6.8711	6.78012	6.78566	6.86233	6.31175
146149	hsv2-miR-H2	5.06644	5.04104	5.05825	4.92058	5.01049
145686	hsa-miR-548c-3p	5.13171	5.09056	5.05022	5.10797	5.04822
145819	hsa-miR-520c-3p	5.4228	5.45582	5.44001	5.40136	5.1653
145724	hsa-miR-887-3p	5.07168	4.97706	5.04255	5.05893	4.97221
145753	hsa-miR-484	6.0096	5.85673	5.86445	5.85683	5.80804
145974	hsa-miR-200b-5p	5.46181	5.43683	5.50623	5.56348	5.55493
145839	hsa-miR-662	4.80622	4.91634	4.82526	4.79359	4.74522
145826	hsa-miR-18b-3p	5.56947	5.64075	5.63318	5.58924	5.55934
145976	hsa-miR-663b	5.26299	5.14886	5.21751	4.96146	5.42646
147816	hsa-miR-3162-5p	5.60645	5.28093	5.56293	5.69638	5.3322
147819	hsa-miR-3117-3p	5.20035	4.992	5.03567	5.30016	4.81988
147871	hsa-miR-3180-5p	5.40087	5.43171	5.36022	5.39582	5.28895
147683	hsa-miR-3188	5.37879	5.05115	5.71116	5.72128	5.39468
147809	hsa-miR-514b-3p	5.23517	5.34481	5.59469	5.60453	5.54721
147805	hsa-miR-3183	7.70402	7.57996	7.37309	7.53017	7.96954
147852	hsa-miR-4295	5.31241	5.25829	5.24288	5.23809	5.15135
147882	hsa-miR-2909	4.94425	4.92306	5.03494	4.9251	4.90953
147866	hsa-miR-3134	5.23248	5.05311	5.1928	5.05789	5.0522
147786	hsa-miR-3198	5.2868	5.05687	5.04065	5.49542	5.48783
148384	hsa-miR-3648	4.81134	4.84101	4.96638	4.96634	5.05325
148085	hsa-miR-3687	6.57355	6.47668	6.42468	5.66519	6.24292
148188	hsa-miR-2277-5p	5.1743	5.22051	5.04833	5.20574	5.2191
147280	hsa-miR-1185-1-3p	4.96146	5.12557	5.22825	5.22787	5.11827
147469	hsa-miR-3909	5.32582	5.42458	5.31091	5.34166	4.99819
147779	hsa-miR-3180-3p	4.80575	4.90426	4.89158	4.85524	4.85833
148590	hsa-miR-3919	4.6859	4.65823	4.79302	4.78182	4.75082
148065	hsa-miR-3689b-3p/hsa-miR-3689c	6.17421	6.1492	6.16189	6.1887	5.99212
147386	hsa-miR-212-5p	5.22652	5.26358	5.26085	5.1641	5.25806
148402	hsa-miR-3920	5.8981	5.86618	5.71361	5.60636	6.02333
148628	hsa-miR-3199	5.59256	5.56674	5.54589	5.57788	5.52654
148064	hsa-miR-3926	5.90983	5.91385	5.83624	5.77782	6.41681
148317	hsa-miR-3621	6.09358	6.64469	8.32862	8.88323	7.8234
148187	hsa-miR-410-5p	5.93091	5.89864	5.85502	5.9786	5.83914
11144	hsa-miR-512-3p	5.475	5.3975	5.37338	5.37386	5.28602
11037	hsa-miR-299-3p	4.69091	4.85396	4.98085	5.12896	4.88265
42774	kshv-miR-K12-9-5p	4.47601	4.34646	4.37649	4.48731	4.43464
168646	hsa-miR-4731-3p	4.50913	4.66965	4.64242	4.62338	4.70663
168958	hsa-miR-2681-5p	6.90497	6.82777	6.55449	6.37522	6.25122
168808	hsa-miR-4779	4.05675	4.02996	4.16579	4.17794	4.15786
168796	hsa-miR-3664-3p	5.82077	5.86323	5.75789	5.45865	6.40985
168625	hsa-miR-4539	5.01128	5.09534	5.00923	4.90435	5.02218
168593	hsa-miR-4726-3p	4.66343	4.74167	4.72473	4.79338	4.79635
168632	hsa-miR-5188	4.41433	4.3526	4.40114	4.39905	4.42667
168898	hsa-miR-5008-3p	4.77605	4.75663	4.87387	4.85747	5.16615
168559	hsa-miR-15a-3p	6.91515	6.3681	5.93927	5.35359	5.75015
168765	hsa-miR-4448	5.53661	5.31634	5.15368	5.26634	5.08
168849	hsa-miR-4635	4.65621	4.78794	4.86	4.73393	5.25459
168614	hsa-miR-5197-5p	4.94283	4.8336	4.83544	4.82495	5.04215
168683	hsa-miR-4792	5.09926	5.13509	5.37094	5.38742	6.86298
168790	hsa-miR-3120-5p	6.21996	6.17375	5.79345	5.46128	6.05899
168806	hsa-miR-4659a-3p	4.96745	4.98195	4.97022	4.93963	4.95502
168924	hsa-miR-4720-5p	4.83595	4.77151	4.84298	4.83908	4.80296
168891	hsa-miR-1271-3p	4.59659	4.64477	4.6063	4.63357	4.61044
168928	hsa-miR-4431	4.60878	4.62974	5.3636	5.33536	5.59556
168702	hsa-miR-4540	8.08235	7.80543	7.51084	7.44786	7.36502
169080	hsa-miR-4684-5p	4.62624	4.7514	4.78505	4.67579	4.67264
169056	hsa-miR-4669	5.89495	5.84542	5.67224	5.56024	5.73176
169253	hsa-miR-4690-5p	4.66296	4.96062	5.05968	5.0472	5.84255
169022	hsa-miR-4797-5p	8.63457	8.30586	8.36923	8.77424	7.38041
169266	hsa-miR-378d	4.52275	4.64463	4.70515	4.60573	4.60964
169334	hsa-miR-548ao-5p	4.58633	4.50787	4.54123	4.53776	4.51058
169262	hsa-miR-5009-5p	5.09112	5.16768	5.12167	5.10802	5.1071
169079	hsa-miR-4667-5p	7.21668	7.05242	7.32412	7.59728	7.7733
169213	hsa-miR-4768-3p	4.80144	4.98033	4.92375	4.88323	5.31919
169355	hsa-miR-2355-5p	4.87504	5.07674	4.95189	4.884	5.03474
169238	hsa-miR-4654	8.15386	7.76591	6.84209	6.80284	7.30795
169363	hsa-miR-320c	7.19111	7.33107	7.44455	6.88913	6.95827
169061	hsa-miR-548x-3p	4.7612	4.7307	4.80633	4.71272	4.74054
169082	hsa-miR-1275	6.13861	6.88938	8.03663	8.16146	8.70484
169096	hsa-miR-4804-3p	4.92424	4.92566	4.87669	4.75226	5.07271
169304	hsa-miR-4793-5p	4.40772	4.38682	4.48299	4.46719	4.34251
169171	hsa-miR-4436b-5p	6.93566	6.93992	6.86681	6.54088	6.84824
169356	hsa-miR-548aa/hsa-miR-548ap-3p/hsa-miR-548t-3p	6.1341	6.54377	6.53911	6.30166	7.58074
169084	hsa-miR-5708	4.70718	4.69671	4.5957	4.77234	4.72834
169020	hsa-miR-4506	4.83233	4.80256	4.49588	4.85067	4.69936
169414	hsa-miR-525-5p	4.51309	4.53783	4.72593	4.62032	4.54026
169399	hsa-miR-4750-5p	5.66847	5.70012	6.0764	6.67382	6.50669
17418	kshv-miR-K12-4-3p	5.00974	4.95706	5.01154	4.97481	4.97123
42757	hsa-miR-619-3p	4.92329	4.8949	4.91876	4.89038	4.96322
11108	hsa-miR-425-3p	4.68095	4.56787	4.51372	4.8955	4.85379
42829	hsa-miR-127-3p	4.7044	4.62101	4.59686	4.71801	4.61077
46259	hsa-miR-885-5p	5.99974	5.82292	5.82747	6.08401	5.75467
46737	hsa-miR-1265	5.69512	5.75395	5.67271	5.51643	5.3358
42535	hsa-miR-661	5.03178	5.05184	5.14039	5.16209	5.007
42542	hsa-miR-589-5p	5.87766	5.81179	5.81591	5.86079	5.5063
42607	hsa-miR-653-5p	5.12718	5.19175	4.96078	5.04948	4.95479
17646	ebv-miR-BHRF1-3	5.06642	5.47768	5.43007	5.31616	5.54198
17893	hsa-miR-362-3p	6.67807	6.2984	6.24233	5.99424	5.75964
6880	hsa-miR-297	6.86638	6.7812	6.46005	6.67332	6.89531
32095	hsa-miR-624-3p	4.59745	4.7283	4.65631	4.70601	4.7574
42567	hsa-miR-590-3p	5.6893	5.44665	5.73289	5.83333	5.53856
17325	hsa-miR-643	5.49829	5.34441	5.26752	5.44932	4.86626
17630	hsa-miR-588	5.53855	5.54518	5.50515	5.5863	5.35561
42941	hsa-miR-218-1-3p	5.54545	5.57258	5.57968	5.58869	5.45248
42944	hsa-miR-564	5.09918	5.06552	4.99843	4.89967	4.93288
42562	hsa-miR-105-3p	5.41094	5.70026	5.61621	5.6638	5.42719
42571	hsa-miR-129-1-3p	7.19823	7.4369	7.34534	7.67897	7.39086
17439	hcmv-miR-UL36-5p	5.24394	5.37912	5.41467	5.55651	5.18701
46443	hsa-miR-193a-5p	6.02268	6.28563	6.00536	6.2586	5.8937
10923	hsa-miR-107	8.24897	8.07096	8.12049	7.74979	7.50754
46850	hsa-miR-1237-3p	5.93747	5.78193	5.88574	6.20551	5.80145
27672	hsa-miR-615-3p	7.65078	7.32676	7.13622	6.68624	6.74943
17503	hsa-miR-590-5p	5.32595	5.37198	5.35072	5.36161	5.2882
13140	hsa-miR-138-5p	5.95421	6.0114	5.91897	5.81078	5.81638
11013	hsa-miR-181a-3p	5.66445	5.39452	5.31763	5.11758	5.03557
29802	hsa-miR-144-3p	4.98035	5.02854	4.95808	4.97641	5.07126
42551	hsa-miR-122-3p	4.98023	5.15689	5.10871	5.26604	5.13301
42899	hsa-miR-377-5p	5.7858	5.61555	5.7808	5.80046	5.73
42885	hsa-miR-376a-5p	5.81146	5.692	5.62662	5.43933	5.62753
42956	hsa-miR-545-5p	5.32133	5.42152	5.38196	5.44057	5.37294
17732	hsa-miR-192-5p	5.50845	5.69089	5.9393	5.42702	5.7554
46746	hsa-miR-1269a	5.28188	5.15758	4.91424	5.2125	5.15489
42669	hsa-miR-505-3p	7.04206	7.15071	6.96354	6.45403	6.44105
4040	hsa-miR-9-5p	5.93956	6.10528	6.00234	6.13531	5.86529
42793	hsa-miRPlus-A1072	7.48421	7.30245	7.08431	6.89115	7.42106
17892	hsa-miR-372-5p	5.23048	5.28533	5.58211	5.51447	5.80003
146010	hsa-miR-2116-5p	7.54245	7.32436	6.9056	6.70449	6.93472
146140	hsa-miR-1976	6.43656	6.30007	6.34775	6.40326	6.1077
146142	hsa-miR-1972	5.40535	5.02201	5.39452	5.35548	5.36327
146163	hsa-miR-224-3p	5.76177	5.64576	5.62708	5.58944	5.82614
19013	SNORD14B	6.26	6.24921	6.2113	6.74115	8.19557
145749	hsa-miR-137	4.47802	4.4656	4.44639	4.5001	4.39733
145970	hsa-miR-129-2-3p	5.25088	5.2776	5.27639	5.27397	5.22265
145822	hsa-miR-214-5p	5.46025	5.39972	5.38893	5.44706	5.28505
145789	hsa-miR-550a-3-5p/hsa-miR-550a-5p	5.60129	5.66115	5.60663	5.69685	5.49832
145768	hsa-miR-665	7.00513	7.36417	7.8053	8.08077	7.2058
145972	hsa-miR-141-5p	5.23021	5.23437	5.06435	5.24753	5.18757
145746	hsa-let-7i-3p	6.46042	6.2347	5.9763	5.48017	5.64633
145676	hsa-miR-30e-3p	7.08225	6.85761	6.66302	6.17391	6.24427
147604	hsa-miR-4285	5.91257	6.26944	7.16221	7.79385	7.80693
147915	hsa-miR-3174	5.4622	5.3408	5.58237	5.63595	5.62884
147804	hsv1-miR-H17	5.74667	5.89755	6.5365	7.32464	7.77019
147613	hsa-miR-3145-3p	5.13673	5.01233	5.54082	5.47656	5.34438
147570	hsa-miR-4271	5.32981	5.47691	5.52156	5.27962	5.27616
147523	hsa-miR-4263	5.33529	5.43547	5.34138	5.39833	5.28277
147947	hsa-miR-4308	5.93729	5.98786	5.91927	5.60932	5.74053
147694	hsa-miR-4281	5.47919	5.71892	5.59658	5.74584	5.57685
147772	hsa-miR-4303	5.84815	5.84016	5.88668	6.49355	5.95237
148374	hsa-miR-3936	4.93373	5.09247	4.98047	5.09159	4.99449
148263	hsa-miR-1273e	5.97324	5.91057	5.79715	5.66747	5.74369
148585	hsa-miR-3912-3p	4.528	4.54439	4.65857	4.64047	4.55645
148331	hsa-miR-3655	5.46625	5.58361	5.45263	5.64049	5.50304
147262	hsa-miR-548h-3p/hsa-miR-548z	5.01427	5.25279	5.343	5.31601	5.99931
148214	hsa-miR-3675-3p	5.31241	5.33767	5.40928	5.26524	5.55494
147684	hsa-miR-3200-5p	4.95469	5.06297	4.98639	5.11528	5.01599
148228	hsa-miR-3656	6.46685	6.77413	6.70515	6.89261	7.55312
148641	hsa-miR-518b	5.70993	5.78903	5.79783	5.6476	5.70819
148353	hsa-miR-3681-5p	5.3269	5.31176	4.86043	5.26597	4.9818
148132	hsa-miR-3622a-3p	5.4111	5.3572	5.42969	5.44348	5.32703
148272	hsa-miR-3615	4.92524	5.01715	4.91757	4.97283	4.90012
148216	hsa-miR-3907	5.52522	5.83044	5.7296	5.83354	5.42128
148621	hsa-miR-892a	6.93302	7.00925	6.55046	6.49803	6.43939
147389	hsa-miR-3691-5p	5.41541	5.28289	5.28474	5.40266	5.40449
148250	hsa-let-7f-2-3p	5.25826	5.25845	5.22536	5.05383	5.07474
46367	hsa-miR-1283	4.53607	4.47072	4.58022	4.57114	4.5347
145999	hsa-miR-517a-3p/hsa-miR-517b-3p	5.47315	5.51358	5.48385	5.46978	5.48111
145723	hsa-miR-519c-3p	4.84205	4.98122	4.91675	4.81185	5.00107
168563	hsa-miR-4761-5p	4.39796	4.42247	4.34646	4.46435	4.47944
168635	hsa-miR-378e	4.56253	4.47024	4.48935	4.48768	4.65864
168803	hsa-miR-4696	4.26516	4.31354	4.31853	4.37954	4.26542
168692	hsa-miR-3688-5p	5.10224	4.97537	4.96563	4.85875	5.23085
168739	hsa-miR-1269b	4.63288	4.63702	4.67422	4.73165	4.68598
168711	hsa-miR-548ak	4.47827	4.4901	4.44947	4.62298	4.47951
168768	hsa-miR-4423-5p	7.18294	6.90078	6.78442	6.50303	7.39618
168589	hsa-miR-4671-3p	4.74985	4.81171	4.79074	4.81381	4.74155
168923	hsa-miR-4688	4.79556	4.83698	4.82769	4.79172	4.86939
168772	hsa-miR-224-5p	6.13631	6.12282	6.04229	5.44529	5.67701
168973	hsa-miR-1268b	5.6519	5.70152	5.55575	5.48092	5.86224
168793	hsa-miR-4483	5.42915	5.49288	5.28535	5.51814	5.56787
168731	hsa-miR-548ah-3p	4.65248	4.78192	4.79907	4.73036	4.72097
168950	hsa-miR-4646-3p	6.68519	6.89136	6.82834	7.15339	7.05941
168578	hsa-miR-5190	4.57855	4.56531	4.6678	4.67018	4.91977
168722	hsa-miR-4742-3p	7.04855	6.88814	6.86343	6.85338	6.83844
168893	hsa-miR-4505	6.83093	7.57525	7.81499	8.97751	10.5926
168789	hsa-miR-4686	5.41482	5.45321	5.22123	5.37712	5.52528
168561	hsa-miR-1245b-5p	4.40219	4.35367	4.36198	4.48962	4.3492
168627	hsa-miR-4678	4.67282	4.79922	4.8086	4.82731	4.77852
169166	hsa-miR-4683	4.51418	4.43586	4.40925	4.5254	4.63573
169307	hsa-miR-4685-3p	5.29324	5.25712	5.03317	5.03026	5.27749
169257	hsa-miR-4740-5p	4.35775	4.35619	4.4166	4.50832	4.44556
169269	hsa-miR-4499	4.66235	4.74414	4.75929	4.77613	4.7952
169165	hsa-miR-5585-5p	4.43724	5.05027	4.73704	4.56406	4.80248
169298	hsa-miR-4433-5p	4.97525	4.8058	5.04304	4.84752	5.1199
169236	hsa-miR-659-5p	4.41782	4.37202	4.61084	4.63486	4.56783
169162	hsa-miR-5691	4.5232	4.52803	4.56057	4.44174	4.33957
169376	hsa-miR-5701	10.8659	11.1168	10.9972	11.4502	10.6051
169329	hsa-miR-370-3p	4.92323	4.89544	4.9021	4.73072	4.76011
169179	hsa-miR-4650-5p	4.92076	4.90718	4.829	4.89456	4.77603
169073	hsa-miR-584-3p	4.56659	4.50088	4.496	4.67481	4.6193
169274	hsa-miR-5196-3p	7.08476	7.15053	7.08362	7.50754	7.60356
169010	hsa-miR-2681-3p	4.52798	4.44148	4.54237	4.58969	4.42755
169343	hsa-miR-5682	4.37065	4.50655	4.44546	4.54069	4.44559
169135	hsa-miR-3173-5p	5.50601	5.3999	5.37222	5.33373	5.40603
169042	hsa-miR-4704-3p	4.30695	4.29995	4.35102	4.38325	4.42362
169088	hsa-miR-4492	4.53287	4.94529	5.10583	5.36517	6.97664
169054	hsa-miR-4422	4.1219	4.1191	4.22284	4.36477	4.31762
169411	hsa-miR-205-3p	6.78709	6.50976	6.16931	5.75179	6.56978
169417	hsa-miR-551b-5p	4.33887	4.38093	4.34251	4.54025	4.47325
42460	hsa-miR-223-5p	5.53722	5.36961	5.48684	5.49846	5.4416
42859	hsa-miR-675-3p	5.56278	5.61579	5.57437	5.53858	5.49068
42905	hcmv-miR-US25-1-5p	4.75199	4.8725	4.88104	4.76762	4.86131
11277	hsa-miR-7-1-3p	5.89014	5.68581	5.54858	5.27527	5.34113
17818	hsa-miR-27a-5p	5.90582	5.20225	5.19164	5.03124	5.568
17652	hsa-miR-558	4.69226	4.71175	4.75832	4.74602	4.74985
42483	hsa-miR-522-3p	5.08731	5.1848	5.21221	5.05974	5.08322
28520	hsa-miR-454-5p	5.41058	5.40094	5.24147	5.39853	5.2529
32884	hsa-miR-342-3p	5.74231	5.58629	5.51233	5.13547	5.38862
19596	hsa-miR-30d-5p	8.69752	8.65897	8.54607	8.2339	8.20113
11102	hsa-miR-410-3p	5.01333	4.92886	5.10404	5.08016	4.9819
42736	hsa-miR-148b-5p	5.19445	5.06236	5.095	5.00575	5.08287
11005	hsa-miR-204-5p	5.87549	5.87639	5.92153	6.01558	5.71461
46266	hsa-miR-1825	5.98788	5.89878	5.9656	5.96635	5.68977
31349	hsa-miR-524-3p	5.51453	5.47674	5.3989	5.34726	5.35048
10986	hsa-miR-193a-3p	9.97069	9.98563	9.87581	9.49272	9.27108
17391	hsa-miR-635	5.35344	5.39517	5.60145	5.64791	5.86101
46623	hsa-miR-1273a	5.14292	5.13231	5.06905	4.93622	4.90462
18739	hsa-miR-186-5p	8.1713	8.1441	8.11252	7.84359	7.51837
42451	hsa-miR-139-3p	5.48574	5.38581	5.39282	5.42758	5.18832
17863	hsa-miR-934	6.12738	6.00738	5.91561	5.90296	6.42535
42509	hsa-miR-219a-5p	6.12845	6.1175	6.15996	6.04977	5.76482
42929	hsa-miR-25-5p	6.55788	7.11287	8.31702	8.82163	8.03406
42682	hsa-miR-25-3p	8.75549	8.56317	8.50843	8.30795	8.03577
11168	hsa-miR-520d-3p	5.56825	5.45122	5.50709	5.60759	5.41367
17854	hsa-miR-106b-3p	7.81548	7.70488	7.44939	7.19569	6.82784
14279	hsa-miR-362-5p	5.70453	5.58858	5.69159	5.64723	5.55825
14300	hsa-miR-29c-5p	5.45792	5.55947	5.59934	5.58689	5.43309
17460	hsa-miR-657	5.76954	5.68584	5.61916	5.52858	5.76556
17853	hsa-miR-30d-3p	6.79243	6.7385	6.73992	6.69173	6.20357
10998	hsa-miR-19b-3p	10.9784	10.7615	10.8938	10.9843	10.2653
17530	hsa-miR-641	4.88152	4.83814	4.80792	4.79168	4.79143
42869	hsa-miR-936	9.43408	9.2544	9.35478	9.8171	8.9668
42447	hsa-miR-556-3p	5.26747	5.3163	5.25725	5.21712	5.12027
46258	hsa-miR-1184	5.58875	5.57515	6.10062	6.50917	5.97577
146122	hsa-miR-2053	5.5195	5.50592	5.41736	5.42934	5.31713
146000	hsa-miR-1911-5p	5.36034	5.39381	5.15433	5.26494	5.29794
146042	hsv1-miR-H8-3p	6.35865	6.41041	6.5375	6.8853	6.52415
146035	hsv1-miR-H2-5p	5.10383	5.05849	5.39231	5.26175	5.26452
145968	hsa-let-7d-5p	10.887	10.7103	10.7107	10.664	10.3712
145689	hsa-miR-543	5.32719	5.29875	5.29895	5.23243	5.20019
146115	hsa-miR-940	5.5916	5.55953	5.41406	5.59637	5.63645
145714	hsa-miR-28-3p	5.68365	5.65824	5.79293	5.48369	5.56887
146178	hsa-miR-502-3p	7.07567	7.11749	6.91229	6.44345	6.3815
147867	hsa-miR-3118	4.84076	4.76355	4.8488	4.80485	4.88783
147841	kshv-miR-K12-11-5p	4.88604	4.86286	4.89659	4.79909	4.83765
147925	hsa-miR-3126-5p	6.1806	6.19798	6.30848	6.98221	6.16061
147588	hsa-miR-4288	11.2788	11.1631	11.1693	10.864	10.6888
147649	hsa-miR-500a-5p/hsa-miR-500b-5p	5.01147	4.97816	4.90399	5.01202	4.9383
147977	hsa-miR-3190-3p	5.05642	5.19099	4.95949	5.19048	5.21937
147857	hsa-miR-3130-5p	5.0759	5.04549	5.01982	4.89624	5.01598
147569	hsa-miR-4256	5.00756	4.98158	5.08356	4.78296	5.02896
147616	hsa-miR-4291	9.33279	8.93958	9.11853	9.39312	8.47289
147815	hsv1-miR-H14-5p	5.19738	5.19167	5.17183	5.10223	5.11982
148247	hsa-miR-2355-3p	7.57385	7.3019	6.90621	6.65225	6.92823
148072	hsa-miR-3668	4.87757	4.90035	4.84419	4.83274	4.74533
147997	hsa-miR-3934-5p	5.22062	5.25957	4.92759	5.24074	4.9774
147682	hsv1-miR-H6-5p	5.14739	5.61296	5.3647	5.50752	5.65676
148189	hsa-miR-3681-3p	4.96817	4.96386	4.97023	4.91593	4.95839
148393	hsa-miR-676-3p	5.74186	5.5522	5.68627	5.72576	5.61819
148379	hsa-miR-3654	8.13985	8.14629	8.18641	8.99879	7.80001
147415	hsa-miR-495-5p	7.27366	6.23944	5.83835	5.55171	5.99012
148165	hsa-miR-3605-5p	4.95644	4.9565	4.83882	4.97619	4.82209
148405	hsa-miR-3669		4.69635	4.70968	4.7314	4.66818
148032	hsa-miR-3685	7.9844	7.97372	8.26165	8.57162	8.89261
148559	hsa-miR-411-3p	5.27152	5.28899	5.30564	5.57307	5.40481
148278	hsa-miR-138-2-3p	8.31392	7.80439	8.03876	8.65404	7.24065
17327	hsa-miR-630	6.20632	6.03507	5.966	6.10312	6.52297
17936	hsa-miR-16-1-3p	5.83268	5.3163	5.31581	5.1982	5.33449
168897	hsa-miR-5187-5p	4.60825	4.55234	4.50228	4.53216	4.73239
168882	hsa-miR-664b-3p	8.40942	8.41825	8.60838	8.80938	8.74269
168710	hsa-miR-4536-5p	4.50114	4.36915	4.42951	4.39634	4.40804
168590	hsa-miR-4520a-5p/hsa-miR-4520b-5p	5.79315	5.67309	5.47727	5.339	5.78338
168728	hsa-miR-4641	4.52614	4.49153	4.48991	4.59111	4.57444
168719	hsa-miR-4495	4.36949	4.27292	4.28298	4.33799	4.38585
168785	hsa-miR-520d-5p	4.61907	4.56565	4.62023	4.44369	4.49321
168615	hsa-miR-4655-3p	4.6086	4.69542	4.72246	4.58699	4.64869
168781	hsa-miR-4776-3p	4.73089	4.73241	4.72572	4.72865	4.72808
168782	hsa-miR-5093	5.01705	5.04044	5.12586	5.44927	4.93984
168820	hsa-miR-4711-5p	4.40409	4.41759	4.30154	4.39179	4.38357
168750	hsa-miR-4645-5p	5.53775	5.27679	5.29888	5.27649	5.84342
168921	hsa-miR-4718	4.37387	4.36063	4.30671	4.3897	4.28391
168759	hsa-miR-3689f	4.73561	4.69804	4.64615	4.81236	4.81399
168962	hsa-miR-548ab	4.64906	4.57719	4.66406	4.69653	4.63486
168666	hsa-miR-4659a-5p	4.60448	4.65567	4.68054	4.78706	4.6269
168955	hsa-miR-4756-3p	7.53333	7.15548	6.56975	5.73409	6.47943
168703	hsa-miR-4716-3p	4.4843	4.50681	4.44914	4.54255	4.71027
168663	hsa-miR-4442	4.3516	4.36441	4.36239	4.41176	4.43698
168779	hsa-miR-4797-3p	4.44274	4.41377	4.37986	4.52267	4.47354
169102	hsa-miR-4639-3p	9.7171	9.60981	9.60834	9.71134	10.3048
169285	hsa-miR-4467	7.26653	7.46398	8.1155	8.16281	8.78307
169249	hsa-miR-4482-5p	4.48075	4.33617	4.41981	4.43643	4.42373
168993	hsa-miR-4799-3p	4.70046	4.43247	4.59133	4.57756	4.6446
169011	hsa-miR-4801	4.10852	4.13919	4.15402	4.21974	4.16995
169049	hsa-miR-3162-3p	4.94209	4.88381	4.91791	4.84234	4.91093
169001	hsa-miR-4670-5p	4.5285	4.40959	4.50856	4.43594	4.45027
169039	hsa-miR-4782-3p	4.35552	4.34434	4.3454	4.41822	4.29483
169181	hsa-miR-5191	5.796	5.81944	5.83398	6.02793	5.38852
169379	hsa-miR-4694-3p	4.56331	4.53421	5.41044	5.78819	5.45021
169232	hsa-miR-3156-3p	9.62499	9.08529	9.20412	9.61961	9.10534
169046	hsa-miR-4715-5p	4.72352	4.64842	4.6257	4.72171	4.76213
169275	hsa-miR-548aq-3p	4.82075	4.78194	4.80976	4.75212	4.73173
169245	hsa-miR-2467-3p	4.95758	4.60577	4.46343	4.73874	5.49119
169038	hsa-miR-488-3p	5.32965	5.4014	5.42248	5.46535	5.70664
169240	hsa-miR-3944-5p	4.56335	4.48977	4.44059	4.48465	4.87368
169115	hsa-miR-450a-1-3p/hsa-miR-450a-2-3p	5.24989	5.17544	5.32829	5.6021	5.55905
169287	hsa-miR-548as-5p	4.58507	4.46239	4.61297	4.5748	4.6369
169361	hsa-miR-4481	5.10909	5.09712	5.03113	5.18083	5.32164
169225	hsa-miR-640	4.47502	4.48751	4.46921	4.52012	4.43401
169395	hsa-miR-4484	8.80669	8.58331	8.51105	8.86172	8.07077
42777	hsa-miR-548am-5p/hsa-miR-548c-5p/hsa-miR-548o-5p	4.69766	4.69228	4.67556	4.69984	4.56436
11184	hsa-miR-99b-5p	9.33489	9.13869	8.98367	8.43502	8.5522
17953	hsa-miR-183-3p	5.38223	5.55251	5.77597	5.66501	6.93944
42501	hcmv-miR-US33-5p	5.35791	5.32097	5.35389	5.2909	5.34501
46584	hsa-miR-1468-5p	5.56367	5.48786	5.44667	5.46418	5.39396
42676	hsa-miR-495-3p	4.91011	4.92162	4.82648	4.82681	4.68768
17958	hsa-miR-576-3p	4.63016	4.54482	4.58364	4.73828	4.55955
17631	hcmv-miR-UL22A-5p	4.95399	4.97577	4.92798	4.9176	4.92704
11093	hsa-miR-379-5p	5.20183	5.00624	5.02649	5.04413	5.03376
42480	hsa-miR-485-5p	5.48829	5.44145	5.405	5.31169	5.36614
42538	hsa-miR-196a-3p	5.69788	5.57189	5.44672	5.26846	5.52458
45936	hsa-miR-1292-5p	5.34746	5.34856	5.32665	5.23974	5.18763
42847	hsa-miR-497-5p	6.03211	5.77943	5.79725	5.62737	5.61435
46275	hsa-miR-1251-5p	5.48506	5.36496	5.26406	5.43587	5.13602
42672	hsa-miR-323b-5p	6.05268	6.00182	6.05734	5.98215	5.82352
42635	hsa-miR-541-3p	5.58807	5.6012	5.56106	5.67265	5.56885
10976	hsa-miR-182-3p	4.97691	4.90885	4.97916	4.90263	4.88044
17866	hsa-miR-331-5p	5.19479	5.20892	5.17653	4.96879	5.08485
46515	hsa-miR-1537-3p	4.61836	4.50481	4.62833	4.63826	4.52196
42954	ebv-miR-BART7-5p	5.87814	5.78682	5.81877	5.80835	5.79013
46215	hsa-miR-1301-3p	5.98636	5.95157	5.90282	5.94737	5.76236
42723	hsa-miR-195-3p	5.97954	6.14559	5.72597	5.38492	5.70974
10997	hsa-miR-19a-3p	10.6672	10.2693	10.4315	10.7515	9.82235
46738	hsa-miR-1182	6.01336	5.93694	6.0544	5.90084	5.77707
42950	hsa-miR-24-2-5p	9.56695	9.41934	9.33749	9.31321	9.07535
11149	hsa-miR-515-5p	4.8941	4.93705	4.85546	4.87078	4.86249
11053	hsa-miR-32-5p	7.43898	7.24815	6.98869	6.78627	6.36081
42442	hsa-miR-498	6.72472	6.82262	7.31961	7.72174	8.2549
42533	hiv1-miR-H1	5.33445	5.51531	5.57398	5.38354	5.70311
46729	hsa-miR-302d-5p	5.436	5.39006	5.04552	5.35731	5.37678
42654	hsa-miR-483-5p	6.62557	6.6157	6.62123	6.98766	6.65375
28884	hsa-miR-876-3p	6.10653	6.07948	6.00564	6.06799	5.96688
42599	hsa-miR-153-3p	5.02144	5.01135	4.95598	4.99159	4.94252
17814	hsa-miR-570-3p	5.19058	5.22102	5.08602	5.08014	5.05027
46321	hsa-miR-1245a	4.98713	4.88199	4.87237	4.91759	4.80207
17283	ebv-miR-BART11-5p	5.75286	5.76081	5.73242	5.6581	5.75429
42912	hsa-miR-339-3p	4.87457	5.18963	5.15276	5.15232	5.06737
146066	hsa-miR-3116	5.75573	5.77998	5.97368	5.99973	5.80735
19607	SNORD15A	5.77792	5.75172	5.9303	5.97429	5.80094
146072	hsa-miR-1469	7.65072	8.1209	9.31977	9.64341	9.99828
146052	hsa-miR-1471	5.81676	5.89967	5.86307	5.95972	5.78603
145762	hsa-miR-549a	4.98847	4.95728	4.94519	4.79973	4.92657
145716	hsa-miR-671-5p	5.55415	5.64886	5.51292	5.54036	5.45783
145722	hsa-miR-520e	5.78396	6.15567	5.7526	5.79772	6.22745
145751	hsa-miR-23b-5p	5.55822	5.40787	5.44809	5.39092	5.34139
145692	hsa-miR-499a-3p	5.50888	5.37964	5.42375	5.30699	5.73402
147936	kshv-miR-K12-8-5p	5.50988	5.57775	5.47759	5.46275	5.38884
46567	hsa-miR-3176	5.25647	5.27607	5.25996	5.20606	5.21117
147735	hsa-miR-4289	7.71642	7.46091	7.44062	7.34572	6.82044
147868	hsa-miR-4269	4.76678	4.65869	4.78253	4.57914	4.69796
147887	hsa-miR-3147	5.65561	5.33938	5.73804	5.4437	5.34761
147942	hsa-miR-4268	9.12119	9.42041	9.41155	9.16467	10.2601
147967	hsa-miR-3180/hsa-miR-3180-3p	4.85892	4.93353	4.98016	4.66685	4.95502
56873	hsa-miR-3124-5p	4.9603	5.08296	5.10441	5.12065	5.07795
46710	hsa-miR-3157-5p	5.05098	5.08022	5.07824	4.94492	5.10974
46274	hsa-miR-3187-3p	5.39245	5.62982	5.45969	5.44479	5.38614
148650	hsa-miR-516a-5p	5.32905	5.27706	5.22782	5.15737	5.14782
148524	hsa-miR-3914	5.26878	5.10909	5.00324	5.13033	5.2606
148499	hsa-miR-3910	4.54655	4.53529	4.61432	4.494	4.5031
147530	hsa-miR-378b	5.5032	5.50375	5.32024	5.2997	5.55575
147276	hsa-miR-3616-3p	5.60793	5.61715	5.56398	5.58375	5.40998
148196	hsa-miR-548y	4.9873	4.97334	5.01069	4.92758	4.96365
148514	hsa-miR-365a-5p	5.52985	5.51164	5.53669	5.47855	5.4792
148622	hsa-miR-877-3p	7.87854	8.00966	8.50905	9.17787	8.87008
147679	hsa-miR-3197	4.88464	4.89453	4.98661	4.76644	4.86336
147752	hsa-miR-4302	5.32142	5.34679	5.27173	5.19622	5.28827
148639	hsa-miR-4298	5.62797	5.56045	5.52731	5.47085	5.78733
148645	hsa-miR-129-5p	5.70949	5.64555	5.60851	5.73716	5.60704
148261	hsa-miR-208a-5p	6.40953	6.02682	6.22746	6.01722	5.74998
17566	hsa-miR-629-3p	7.48997	6.70971	7.07796	7.19288	5.85282
11023	hsa-miR-222-3p	10.6337	10.4897	10.3101	9.91305	9.89604
10916	hsa-miR-1	5.44428	5.57571	5.58926	5.76424	5.54893
168783	hsa-miR-4770	4.9255	4.89075	4.84845	4.82572	4.94778
168583	hsa-miR-539-3p	4.71685	4.76382	4.7025	4.62142	4.73642
168956	hsa-miR-4524b-3p	4.65493	4.82478	4.78578	4.77665	4.98946
168613	hsa-miR-548ar-5p	4.42058	4.38494	4.39913	4.48836	4.54218
168823	hsa-miR-4522	4.47776	4.41109	4.33565	4.47312	4.4206
168693	hsa-miR-651-5p	4.39176	4.36912	4.38702	4.45886	4.4779
168612	hsa-miR-4733-5p	4.34903	4.38266	4.44386	4.51398	4.40368
168887	hsa-miR-5089-5p	6.4512	6.62579	6.67687	7.75382	6.36718
168609	hsa-miR-5197-3p	4.20819	4.34628	4.31871	4.36089	4.48684
168680	hsa-miR-378f	4.43761	4.45485	4.40531	4.3565	4.45038
168747	hsa-miR-4520b-3p	4.72268	4.7157	4.73974	4.65163	4.76683
168942	hsa-miR-4636	5.18722	5.10806	5.05939	4.97282	5.13692
168847	hsa-miR-4740-3p	4.44999	4.39561	4.4699	4.56127	4.51282
168637	hsa-miR-3940-5p	8.78984	8.71454	10.1578	10.6226	10.9901
168682	hsa-miR-4502	5.84029	5.77502	5.59951	5.48363	6.01618
168773	hsa-miR-5702	4.3391	4.32989	4.21233	4.45204	4.45942
168858	hsa-miR-4638-3p	4.36492	4.40152	4.31266	4.47702	4.33656
168643	hsa-miR-4703-5p	3.93768	3.93926	3.97624	4.2107	4.15004
168905	hsa-miR-4509	4.61387	4.63459	4.53186	4.64443	4.66825
168581	hsa-miR-3942-3p	4.39308	4.388	4.36606	4.51364	4.37382
169254	hsa-miR-4762-3p	5.19564	5.21239	5.11949	5.15709	5.09619
169226	hsa-miR-4419a	4.86443	4.69121	4.62413	5.08613	4.85704
169200	hsa-miR-4677-5p	4.91483	4.81879	4.85155	4.79704	4.91301
169382	hsa-miR-4680-5p	4.43788	4.40004	4.48434	4.50613	4.48318
169197	hsa-miR-4662a-3p	3.90015	3.98868	4.05002	4.20293	4.17672
169103	hsa-miR-4652-3p	4.93422	4.90476	5.00036	4.89109	5.00154
169125	hsa-miR-4418	4.40035	4.36222	4.33868	4.29065	4.40163
169357	hsa-miR-4689	4.7731	4.92261	4.90476	4.45451	4.7944
169095	hsa-miR-548ah-3p/hsa-miR-548av-3p/hsa-miR-548o-3p	4.40927	4.41947	4.39253	4.44325	4.4971
169271	hsa-miR-4784	6.67986	6.64934	6.41373	6.42204	6.92306
168994	hsa-miR-3591-5p	7.90227	7.65879	7.45829	7.5146	7.89534
169220	hsa-miR-4697-3p	5.35168	5.22684	5.36127	5.20948	5.39204
169252	hsa-miR-4712-5p	4.36162	4.53487	4.63223	4.57498	4.55405
169306	hsa-miR-4758-5p	5.09357	5.26955	4.8818	4.97647	5.42738
169325	hsa-miR-4446-5p	5.78017	5.7919	5.64671	5.62705	5.68361
169239	hsa-miR-4732-5p	5.3587	5.68754	5.4523	5.12987	5.91817
169288	hsa-miR-4730	4.46549	4.45413	4.63368	4.57121	4.55647
169316	hsa-miR-3976	9.29724	9.50793	9.37698	9.87428	10.4015
169235	hsa-miR-4420	4.77594	4.82814	4.79057	4.67774	4.79777
169131	hsa-miR-4724-3p	4.81693	4.81198	4.74126	4.81032	4.77213
169387	hsa-miR-5703	4.49172	4.49153	4.54342	4.54164	4.57255
169389	hsa-miR-4717-3p	8.38816	8.02274	7.79819	7.60651	6.40867
42834	hsa-miR-219a-2-3p	4.95149	4.89348	4.97501	4.96878	5.03589
42743	hsa-let-7e-3p	5.63278	5.55868	5.4751	5.28476	5.36131
17535	hsa-miR-548a-3p	4.89269	4.89059	4.93574	4.88034	4.86249
42761	hsa-miR-675-5p	5.14556	5.29167	5.59063	5.77244	6.24697
46642	hsa-miR-1276	4.57341	4.59153	4.72679	4.66679	4.74926
42855	ebv-miR-BART6-5p	5.12139	5.17801	5.14174	5.08376	5.04587
19595	hsa-miR-30a-3p	5.46087	5.34248	5.09328	5.19062	5.06443
42514	hsa-miR-937-3p	5.10033	5.19717	5.15801	5.09764	5.14265
28950	hsa-miR-455-3p	4.62234	4.57816	4.57362	4.64202	4.58549
17338	hsa-miR-660-5p	4.78602	4.9488	4.98794	5.03194	4.92151
46402	hsa-miR-1255b-5p	5.25939	5.17042	5.08452	5.03461	5.23005
42556	hsa-miR-889-3p	5.43991	5.50072	5.38635	5.44184	5.22299
4700	hsa-miR-140-5p	8.52918	8.38794	8.23033	7.82915	7.54814
42525	hsa-miR-671-3p	5.18159	5.25591	5.15541	5.08256	5.11046
10947	hsa-miR-142-3p	8.7439	8.74785	8.63273	8.77331	7.96979
42942	hsa-miR-134-5p	4.88839	4.73985	4.73829	4.77998	4.78392
45736	hsa-miR-548f-3p	4.80662	4.76224	4.70234	4.82264	4.74271
11091	hsa-miR-377-3p	4.96291	4.72151	4.83127	4.96094	4.88482
46810	hsa-miR-1827	12.634	12.622	12.1631	12.0074	12.6148
17306	ebv-miR-BART12	6.46134	6.45603	6.33974	6.40496	6.39913
28047	hsa-miR-890	7.16612	8.02919	7.42765	7.30028	6.93518
10955	hsa-miR-148a-3p	5.31556	5.24321	5.23284	5.27381	5.20365
14328	hsa-miR-124-3p	5.8132	5.78789	5.73603	5.82161	5.71261
42624	kshv-miR-K12-10b	6.69365	6.79413	6.49801	6.74667	6.2447
42823	hsa-miR-27b-5p	5.7805	5.61378	5.43925	5.36765	5.21259
42617	hsa-miR-541-5p	5.56242	5.58127	5.47774	5.53564	5.45501
46517	hsa-miR-1266-5p	4.94056	4.99061	4.96071	4.95426	4.96494
17427	hsa-miR-200c-3p	5.34551	5.41183	5.44852	5.28536	5.35239
46675	hsa-miR-1181	5.54527	5.55874	5.4318	5.67211	5.2692
17444	hsa-miR-632	5.62797	5.5676	5.54686	5.72478	5.56903
33043	hsa-miR-544a	5.40813	5.41355	5.33713	5.38307	5.08813
17619	hcmv-miR-US25-2-5p	5.70674	5.57164	5.7964	5.91373	5.66802
11011	hsa-miR-211-5p	5.78949	5.80845	5.82583	6.03552	5.74217
46880	hsa-miR-1183	5.8071	5.74359	5.81528	5.78762	5.81359
11165	hsa-miR-520a-3p	5.7844	5.77733	5.84342	5.96027	5.64713
46345	hsa-miR-1207-3p	6.73173	6.8869	6.77496	7.00746	6.4091
17569	hsa-miR-563	5.21248	5.27006	5.25323	5.22841	5.10348
146084	ebv-miR-BART4-3p	4.89356	4.93625	4.96498	4.93348	4.83075
146131	hsa-miR-2117	5.58224	5.27278	5.53678	5.6494	5.29467
145798	hsa-miR-142-5p	6.58059	6.61126	6.50244	5.88084	5.8828
146137	hsa-miR-133a-3p	5.34284	5.35422	5.37705	5.38844	5.27625
145971	hsa-miR-611	4.9852	5.00273	5.0332	4.9227	4.98921
145824	hsa-miR-509-3-5p	4.96154	4.90411	5.0102	4.93725	4.91839
147669	hsa-miR-548w	4.98798	4.92717	4.93994	4.90106	4.92138
147903	hsa-miR-3065-3p	4.94581	4.92308	4.94184	4.66767	4.96264
147879	hsa-miR-3132	4.8923	4.92589	4.87937	4.82217	4.89369
147911	hsa-miR-4280	4.93265	4.89059	4.99052	5.60969	5.44939
147885	kshv-miR-K12-5-5p	7.60134	7.78451	7.71172	7.60237	7.43733
147651	hsa-miR-3123	5.94725	6.05586	5.84005	5.64814	6.57487
147543	hsa-miR-3167	5.48848	5.37617	5.44918	5.43904	5.34433
147198	hsa-miR-26a-5p	7.84774	7.60119	7.48012	7.11725	6.93892
148006	hsa-miR-4315	5.28451	5.34885	5.30863	5.42821	5.26278
147862	hsa-miR-3158-3p	5.24826	5.19938	5.05773	4.98582	5.13775
147886	hsa-miR-3122	4.88696	4.98123	4.94847	4.95804	4.89875
147883	hsa-miR-3191-3p	4.79335	4.9125	4.94815	4.88767	4.90955
148662	hsa-miR-583	4.79841	4.86394	4.77616	4.8802	4.81515
148406	hsa-miR-3684	4.7153	4.78606	4.66347	4.8306	4.73986
147556	hsa-miR-4254	5.56044	5.47504	5.54742	5.55344	5.60865
147975	hsa-miR-487a-5p	5.99694	5.83987	5.85978	5.86232	5.85055
147610	hsa-miR-3186-5p	5.31216	5.32886	5.2611	5.19866	5.31373
148106	hsa-miR-3678-3p	5.271	5.31652	5.15522	4.98759	5.25945
147670	hsa-miR-3177-3p	5.18182	5.19858	5.29398	5.31695	5.2335
148554	hsa-miR-3917	5.40578	5.3959	5.4667	5.41988	5.41041
148504	hsa-miR-874-5p	5.44954	5.40066	5.39823	5.71569	5.53222
148685	hsa-miR-202-3p	5.16793	5.20114	5.14615	5.25987	4.95368
148684	hsa-miR-628-3p	5.01163	5.09339	5.06555	5.05971	5.11618
148566	hsa-miR-3666	4.88123	5.11794	4.97569	4.99357	4.97394
148481	hsa-miR-3646	9.49101	8.99044	9.45791	9.81622	8.94354
148349	hsa-miR-3938	5.6826	5.75914	5.71941	5.74209	5.6084
148052	hsa-miR-374c-3p	5.95127	5.8701	5.80953	5.85981	5.96451
145769	hsa-miR-371a-5p	5.0315	5.13459	5.34049	5.23959	5.72569
42528	hsa-miR-296-3p	5.38181	5.4835	5.36578	5.3835	5.61715
145744	hsa-miR-568	4.46295	4.53258	4.42522	4.49023	4.41557
168707	hsa-miR-4767	4.31226	4.25193	4.2651	4.35739	4.35018
168896	hsa-miR-548ao-3p	4.79863	4.82327	4.80064	4.7434	4.97781
168775	hsa-miR-4647	4.89268	4.7993	4.88263	4.89075	4.8821
168851	hsa-miR-4650-3p	4.28859	4.32115	4.31859	4.39508	4.48032
168616	hsa-miR-4536-3p	4.88195	4.69778	5.02277	4.88234	4.8829
168724	hsa-miR-4529-3p	4.74592	4.7271	4.72107	4.5364	4.74959
168737	hsa-miR-5685	4.60621	4.65737	4.63437	4.66261	4.61889
168587	hsa-miR-4461	4.96477	4.94421	4.93577	5.03138	5.31228
168854	hsa-miR-4498	4.96776	4.98805	5.02976	4.93754	5.17764
168716	hsa-miR-4487	4.16923	4.27414	4.20811	4.34296	4.21281
168912	hsa-miR-4446-3p	4.86243	4.80612	4.80875	4.6783	5.00197
168949	hsa-miR-4512	4.50636	4.46952	4.48498	4.53096	4.48024
168892	hsa-miR-4424	4.33397	4.32112	4.34039	4.41931	4.36489
168733	hsa-miR-5583-3p	5.14315	5.10279	5.07666	5.15643	5.06344
168601	hsa-miR-146b-3p	5.27879	5.30348	5.17304	5.02902	5.05021
168633	hsa-miR-3190-5p	4.40643	4.36689	4.33724	4.52546	4.43471
168754	hsa-miR-5692b/hsa-miR-5692c	4.76136	4.65908	4.61171	4.54193	4.40955
168714	hsa-miR-4452	4.40826	4.27395	4.342	4.44932	4.37425
168926	hsa-miR-4776-5p	4.74533	4.65199	4.78697	4.79578	4.80524
169196	hsa-miR-5705	4.56577	4.60762	4.47607	4.60704	4.69949
169007	hsa-miR-4746-3p	4.32354	4.34337	4.30951	4.41554	4.44021
169270	hsa-miR-4458	4.65975	4.7213	4.70319	4.59479	5.46665
169030	hsa-miR-5586-5p	4.74705	4.55557	4.58564	4.69085	4.612
169337	hsa-miR-3155a/hsa-miR-3155b	4.49912	4.46724	4.42184	4.5992	4.55047
169375	hsa-miR-660-3p	9.70554	9.85383	10.2998	11.2754	11.2634
169380	hsa-miR-3124-3p	9.8778	9.80978	10.0637	10.7157	11.1892
169377	hsa-miR-4715-3p	5.34485	5.05239	5.00209	4.79848	4.99056
169224	hsa-miR-4440	4.87466	5.07691	5.00722	4.94202	5.01268
169040	hsa-miR-4753-5p	4.27048	4.25056	4.34343	4.33807	4.49531
169085	hsa-miR-5007-5p	4.83935	4.92439	4.88154	4.90457	4.96112
169349	hsa-miR-4517	4.39777	4.39104	4.3716	4.52	4.45692
169189	hsa-miR-4795-5p	10.4296	10.5298	10.5255	10.3907	9.6422
169183	hsa-miR-4644	8.66591	9.55405	9.17872	9.46168	9.84582
169360	hsa-miR-4445-5p	5.60907	5.71102	5.82277	5.57208	6.2002
169207	hsa-miR-4804-5p	4.33393	4.40227	4.39997	4.3318	4.32147
169013	hsa-miR-5195-5p	4.61114	4.48025	4.47279	4.52587	4.4793
169163	hsa-miR-4685-5p	4.63131	4.65552	4.6005	4.6302	4.82008
169203	hsa-miR-5095	5.27229	5.19226	5.19677	5.09357	5.20108
169409	hsa-miR-4286	10.237	9.6507	9.39465	9.19852	8.20083
169396	hsa-miR-5700	4.56704	4.54376	4.67875	4.5957	4.62289
17660	hsa-miR-550a-3p	4.58121	4.58756	4.77499	4.84741	5.21658
42801	hsa-miR-92a-2-5p	5.06873	5.17038	4.97931	5.14036	4.92803
27544	hsa-miR-363-5p	7.77282	7.6705	7.8166	8.04811	7.12653
46380	hsa-miR-1255a	7.98641	8.00699	7.82102	7.99279	8.34653
11073	hsa-miR-34b-5p	4.96567	5.1287	5.03783	5.06872	4.95445
17942	hsa-miR-125a-3p	6.5206	6.09043	5.97386	5.61957	5.74156
42708	hsa-miR-99a-5p	5.05375	4.98505	5.11118	4.90932	4.91126
11139	hsa-miR-507	5.51728	5.54301	5.73667	5.78825	5.61319
46295	hsa-miR-1286	4.77052	4.64174	4.75335	4.54324	4.74606
46626	hsa-miR-30c-2-3p	5.21487	5.08058	4.75488	4.94324	5.03009
17347	hsa-miR-708-3p	5.05509	5.05716	5.03205	5.07108	4.99323
17935	hsa-miR-101-5p	4.97997	4.91853	4.95052	4.79455	4.80433
11041	hsa-miR-29c-3p	8.4958	8.42481	8.49259	9.20828	7.80312
11043	hsa-miR-302b-3p	5.35241	5.32618	5.26808	5.23241	4.89795
46249	hsa-miR-449b-5p	6.54043	6.52956	6.50561	6.14613	5.96003
30493	hsa-miR-548a-5p	4.84308	4.78543	4.86704	4.68777	4.84545
42630	hsa-miR-140-3p	9.0191	8.94757	8.95981	8.57527	8.40825
42873	hsa-miR-944	5.19958	5.21106	5.21962	5.30841	5.39743
46368	hsa-miR-1282	6.27341	6.34053	6.40299	6.44338	5.93243
42898	hsa-miR-124-5p	6.10655	5.99931	6.06767	6.24345	5.834
27533	hsa-miR-320a	7.69879	7.80918	7.85181	7.37523	7.27732
9938	hsa-let-7i-5p	11.0477	11.0611	10.9677	10.6794	10.5701
42609	hsa-miR-135a-3p	5.7511	5.53533	5.80944	5.85198	5.7899
11020	hsa-miR-22-3p	11.5348	11.4329	11.5645	11.2602	11.0561
27720	hsa-miR-15a-5p	10.3651	9.91243	9.99343	9.78553	9.67763
42490	hsa-miR-505-5p	6.74763	6.88345	6.7004	6.63702	6.70472
4610	hsa-miR-126-3p	7.10678	7.09413	6.90101	6.55669	6.37754
46222	hsa-miR-1228-5p	6.28211	6.09577	6.01489	5.87126	5.84133
42870	hsa-miR-616-3p	5.41686	5.59948	5.34838	5.60008	5.57165
21498	hsa-miR-654-3p	5.79282	5.85628	5.70337	5.83816	5.66098
46800	hsa-miR-1224-3p	5.58128	5.55993	5.55854	5.6035	5.42403
17402	ebv-miR-BART2-5p	5.63119	5.54742	5.67343	5.70753	5.57377
11007	hsa-miR-206	6.08359	5.90572	6.11082	6.40638	6.02447
42476	hsa-miR-374b-3p	6.05965	6.05001	5.91537	5.85959	6.25724
17561	ebv-miR-BART6-3p	5.70219	5.96184	7.74405	7.66957	7.23237
17592	hsa-miR-604	5.28009	5.1829	5.24926	5.2187	4.78442
46221	hsa-miR-519d-3p	5.91586	6.00673	5.96292	6.1563	5.81545
13148	hsa-miR-195-5p	8.583	8.41849	8.39609	8.37427	7.76335
29575	hsa-miR-32-3p	9.41029	9.35212	9.03131	8.76479	9.96987
17898	hsa-miR-99b-3p	7.01509	7.00623	6.96186	6.7376	6.54045
17509	ebv-miR-BART8-5p	4.87332	5.03368	5.04734	4.98695	4.80144
17961	hsa-miR-629-5p	6.29761	6.16543	6.04565	6.2179	5.79281
46361	hsa-miR-1278	5.54016	5.56317	5.50205	5.51511	5.15265
146113	hsa-miRPlus-G1246-3p	5.21188	5.10246	5.14435	4.99384	5.04183
19005	SNORD118	5.39152	5.37597	5.4119	5.31961	5.24081
19604	SNORD4A	5.7656	5.78605	5.78463	6.18556	5.69839
146114	hsa-miR-1538	5.64677	5.55454	5.51246	5.50841	5.56357
146068	hsa-miR-1915-3p	5.36408	5.40543	5.5565	5.65498	5.75768
146110	hsa-miR-3164	5.37539	5.3488	5.30042	5.38578	4.9726
146132	ebv-miR-BART21-5p	4.67026	4.72963	4.78357	4.60746	4.65194
145833	hsa-miR-596	5.60581	5.47554	5.68347	5.58581	5.52647
145820	hsa-let-7c-5p	11.1676	11.089	11.0918	10.8479	10.5409
145846	hsa-let-7e-5p	10.0188	9.91151	9.81512	9.44372	9.47051
147923	hsa-miR-3142	5.18399	5.20263	5.18161	5.09776	5.15136
147978	hsa-miR-3140-3p	5.48631	5.48022	5.4088	5.51122	5.35366
147881	hsa-miR-3115	5.55849	5.51485	5.51085	5.62419	5.23241
147855	hsv2-miR-H23-3p	4.83117	4.88124	4.89354	4.82686	4.8482
147771	hsa-miR-4328	4.96272	4.92088	5.0092	4.97053	4.92151
147631	hsa-miR-4258	6.23898	6.37248	6.1606	6.64619	6.3389
147930	hsa-miR-3144-3p	5.79924	5.86794	5.83751	5.9123	5.70203
147818	hsa-miR-4270	5.13689	5.30065	5.47447	5.37989	5.13356
147889	hsv1-miR-H14-3p	5.83537	5.88679	6.06342	5.97766	5.87718
147904	hsa-miR-3148	7.65109	7.46296	7.23779	6.84343	7.8406
148361	hsa-miR-3911	5.83449	5.9126	5.78139	5.82016	5.83245
147606	hsa-miR-4259	5.3228	5.64756	5.73951	5.72447	5.63605
148307	hsa-miR-3612	4.97668	4.97737	5.08345	4.81601	5.01614
148221	hsa-miR-3650	5.09218	5.23056	4.88127	5.25574	4.75483
147688	hsa-miR-548v	5.11385	5.19193	5.15234	5.10969	5.04372
148688	hsa-miR-765	4.99815	5.21377	5.47342	5.68185	5.40087
147311	hsa-miR-3688-3p	5.02638	5.06842	5.11392	4.97824	4.79394
148659	hsv2-miR-H21	5.30005	5.29971	5.30348	5.22225	5.22953
148273	hsa-miR-3150b-3p	5.55587	5.54311	5.65465	5.95465	5.75832
148118	hsa-miR-676-5p	5.11023	4.8791	5.1734	5.14589	5.23648
148663	hsa-miR-557	5.59802	5.73315	5.78781	5.82	5.74179
148049	hsa-miR-3924	6.82372	6.68468	6.49944	6.4166	6.5995
148413	hsa-miR-3614-3p	6.33667	6.36632	6.2778	6.36584	6.03192
148482	hsa-miR-874-5p	5.61326	5.66459	5.68852	5.63165	5.36253
17578	kshv-miR-K12-5-3p	5.44039	5.37925	5.29553	5.1254	5.32626
42764	hsa-miR-412-3p	5.01406	5.01059	4.94169	5.00659	4.91433
17328	ebv-miR-BART8-3p	7.46602	7.77432	8.5962	8.54921	8.73138
168850	hsa-miR-3191-5p	5.54717	5.45284	5.40092	5.42691	5.36428
168636	hsa-miR-122-5p	5.15072	5.27314	5.41025	5.41309	5.40359
168903	hsa-miR-4439	4.50649	4.53063	4.45254	4.5278	4.63005
168687	hsa-miR-29a-3p	12.2468	12.244	12.512	12.4883	12.2791
168914	hsa-miR-5689	5.77589	5.45546	5.31263	5.07436	5.71416
168831	hsa-miR-433-3p	4.95185	4.86992	4.89729	4.77103	4.88814
168941	hsa-miR-4501	6.13564	5.69854	5.68835	5.29217	5.86099
168930	hsa-miR-5582-5p	5.43987	5.37136	5.22709	4.97701	5.89669
168623	hsa-miR-4672	4.27382	4.26243	4.25796	4.40757	4.26341
168599	hsa-miR-4453	4.85337	4.98882	4.89252	4.86379	4.92368
168758	hsa-miR-4425	4.66865	4.81436	5.1689	5.18072	5.22586
168818	hsa-miR-4774-5p	5.27412	5.13584	5.09268	5.17002	5.27695
168967	hsa-miR-4476	4.9348	4.91261	5.0469	5.0753	5.74209
168723	hsa-miR-4789-5p	4.3401	4.36857	4.34936	4.47448	4.31776
168709	hsa-miR-4429	7.3141	7.47364	7.55107	7.15813	7.705
168658	hsa-miR-5196-5p	4.71473	4.78509	4.74174	5.04346	4.78947
168721	hsa-miR-4701-5p	5.74295	5.49007	5.67832	5.76017	6.11504
168653	hsa-miR-3158-5p	5.84778	6.21655	8.21536	8.50734	7.73759
168846	hsa-miR-1273f	5.37982	5.29814	5.14027	4.96041	5.18135
168915	hsa-miR-4780	8.53354	8.77704	8.5471	8.2801	8.43742
169310	hsa-miR-3913-3p	4.47757	4.49881	4.36553	4.44308	4.46724
169149	hsa-miR-4659b-5p	4.44238	4.39997	4.43995	4.44186	4.55746
169065	hsa-miR-378h	4.64573	4.51831	4.55793	4.60628	4.60413
169214	hsa-miR-4638-5p	5.31912	5.10449	5.37993	5.90862	5.17943
169145	hsa-miR-5000-3p	6.26702	6.19121	6.50969	7.57256	5.90733
169047	hsa-miR-4665-3p	5.26164	5.33051	5.29978	5.28256	5.23261
169362	hsa-miR-5591-3p	4.84708	4.71685	4.67349	4.7363	4.70645
169324	hsa-miR-4642	4.85263	4.87253	4.88363	4.86694	4.95689
169216	hsa-miR-4701-3p	4.91492	4.80185	5.43827	5.15706	5.4621
169123	hsa-miR-3184-3p	6.36243	6.07682	5.92953	5.83641	6.18063
169052	hsa-miR-4719	4.1207	4.11703	4.0601	4.29323	4.16799
169062	hsa-miR-3922-5p	4.36626	4.27518	4.3153	4.43819	4.2763
169116	hsa-miR-4788	5.44078	5.56855	6.65738	6.24572	6.263
169100	hsa-miR-4758-3p	5.85974	5.92966	5.78818	5.56032	6.26977
169369	hsa-miR-4490	5.03835	5.05685	5.05716	5.16817	4.90907
169371	hsa-miR-4474-5p	4.30556	4.29112	4.26684	4.40493	4.20706
169035	hsa-miR-4658	5.7455	5.6283	5.56237	5.35748	5.94571
169233	hsa-miR-4643	4.14834	4.15301	4.189	4.25966	4.18724
169012	hsa-miR-4711-3p	6.77	6.71528	6.48019	6.18854	6.58639
169152	hsa-miR-5690	5.03252	5.05218	5.50442	5.31771	5.44035
169404	hsa-miR-3663-5p	5.04455	5.07725	5.09358	5.1027	5.07764
17536	hsa-miR-562	4.63918	4.71206	4.57548	4.7319	4.66184
42934	hsa-miR-345-5p	4.73728	4.79037	4.76976	4.82868	4.83534
11148	hsa-miR-515-3p	4.94317	4.94065	4.90555	4.95477	5.05597
17653	hsa-miR-133a-5p	4.35854	4.38665	4.4046	4.41886	4.40004
42692	hsa-miR-127-5p	4.65126	4.70045	4.73504	4.6974	4.75598
46704	hsa-miR-548i	4.76227	4.7387	4.84487	4.74234	4.80307
11044	hsa-miR-302c-3p	5.54055	5.68782	5.76026	5.79143	5.52956
46511	hiv1-miR-TAR-5p	5.20613	5.25274	5.2203	5.16614	5.11107
19582	hsa-miR-106b-5p	10.071	9.77342	9.70096	9.48184	9.26488
13147	hsa-miR-96-5p	5.40772	5.51694	5.52359	5.62133	5.53645
46690	hsa-miR-1238-3p	5.7295	5.61964	5.6292	5.75866	5.66798
46696	hsa-miR-1234-3p	5.10591	5.12981	5.10251	5.11482	5.07835
46918	hsa-miR-375	5.69696	5.8069	5.81102	5.85506	5.76191
46806	hsa-miR-1227-3p	6.23518	6.10087	6.05394	6.23867	5.91037
27229	hsa-miR-511-5p	5.50506	5.42185	5.29414	5.46399	5.28137
29379	hsa-miR-452-5p	6.79471	6.76825	6.7318	6.55879	6.29477
17752	hsa-let-7f-5p	9.34026	9.0799	9.36491	10.2046	8.95116
29490	hsa-miR-7-5p	10.1914	10.2188	10.3545	10.0422	10.0296
42482	hsa-miR-591	5.40965	5.34641	5.32454	5.35682	5.21051
17650	kshv-miR-K12-6-5p	5.15962	5.21569	5.1161	5.00794	5.13845
17280	hsa-miR-15b-5p	10.7936	10.6016	10.6307	10.3807	10.2192
32190	hsa-miR-607	4.85818	4.78483	4.79256	4.68755	4.76848
10967	hsa-miR-16-5p	11.3891	11.2503	11.2634	11.0356	10.9453
17613	hsa-miR-645	5.33462	5.66641	5.64221	5.63705	5.73922
46440	hsa-miR-1287-5p	5.90191	5.80304	5.9952	6.1724	5.88685
13178	hsa-miR-18a-3p	6.28283	6.04035	6.05732	5.79574	5.78478
11092	hsa-miR-378a-5p	4.80236	4.8162	5.00482	4.90144	4.84824
46406	hsa-miR-500a-3p	6.56561	6.40997	6.51898	6.36951	6.09432
28889	hsa-miR-888-5p	5.08905	5.1692	5.12607	5.02851	5.01879
42887	hsa-miR-331-3p	7.08957	6.71416	6.66317	5.98001	6.02509
42508	hsa-miR-106a-3p	5.48663	5.5262	5.41008	5.56542	5.44024
146044	hsa-miR-2115-5p	6.59926	6.63744	6.51507	6.50431	6.11475
145663	SNORD68	11.6512	11.8236	11.7461	11.3402	11.6458
146074	hsa-miR-2114-5p	5.83742	5.78513	5.60901	5.51552	5.70398
145986	hsa-miR-2052	5.64661	5.61136	5.53897	5.64946	5.54743
46204	SNORD38B	9.95374	10.0266	9.98952	9.66186	9.7435
46203	SNORD49A	5.08001	5.16521	5.14064	5.15839	5.11778
17820	hsa-miRPlus-C1066	5.3344	5.25475	5.27966	5.15418	5.12047
146069	hsa-miR-1915-5p	6.07596	6.12572	5.87544	5.84097	5.80457
145946	hsa-miR-449a	7.06827	7.0139	6.98755	6.66609	6.44568
145698	hsa-miR-496	5.05109	5.04491	5.06563	5.00664	5.02419
145757	hsa-miR-33a-3p	5.62148	5.18659	5.55618	5.50964	5.43372
145708	hsa-miR-324-3p	6.60682	6.50023	6.31286	6.1405	6.08144
145694	hsa-miR-100-3p	5.03792	4.84249	4.91911	4.91505	4.93922
147850	hsv2-miR-H11-3p	4.63005	4.52959	4.58877	4.59996	4.57253
147909	hsa-miR-1273d	5.00052	5.07987	5.14737	4.94603	5.06306
147798	hsa-miR-3141	5.50398	4.90236	5.27256	5.31398	5.28525
148000	hsa-miR-3195	5.44386	5.30455	6.26284	6.04797	5.93364
147937	hsv1-miR-H13	4.86969	4.75154	4.77878	4.83968	4.88924
147584	hsa-miR-548t-5p	5.45693	5.53242	5.39972	5.53296	5.49207
147914	hsa-miR-514b-5p	4.91839	4.79411	4.853	4.91262	4.89915
147187	hsa-miR-215-5p	5.74098	5.60841	5.72075	5.58944	6.06761
145670	hsa-miR-18b-5p	9.07961	8.72989	8.70921	8.36136	8.06448
148018	hsa-miR-3671	4.63348	4.72	4.62097	4.78454	4.66081
148168	hsa-miR-3658	4.71923	4.73001	4.76909	4.77091	4.74653
148033	hsa-miR-3065-5p	5.63806	5.66905	5.75876	5.74104	5.57527
148265	hsa-miR-3935	6.77267	6.56362	6.52029	6.10196	6.6668
148666	hsa-miR-938	5.59692	5.61126	5.61203	5.7957	5.55597
147501	hsa-miR-98-3p	5.75077	5.69604	5.7715	5.64698	5.56409
148262	hsa-miR-3680-3p	5.53454	5.51528	5.24316	5.4914	5.40178
148667	hsa-miR-617	5.10444	5.04904	5.09158	5.16555	4.73099
147731	hsa-miR-3189-3p	5.55436	5.62218	5.62068	5.61292	5.57694
148154	hsa-miR-3922-3p	5.7454	5.79613	5.49264	5.87982	5.71404
147576	hsv1-miR-H1-3p	6.02096	6.10377	5.97664	5.92589	5.90633
147268	hsa-miR-3940-3p	5.32196	5.18442	5.11903	5.20723	5.21
147742	hsa-miR-4265	5.68624	5.74611	5.67363	5.6942	5.61779
148338	hsa-miR-3064-3p	5.16079	5.0826	5.12133	5.11258	5.07475
148057	hsa-miR-186-3p	5.6996	5.31881	5.14784	5.10035	5.26698
42702	hsa-miR-30c-1-3p	5.6172	5.64289	5.65666	5.69903	5.76149
146157	hsv1-miR-H4-5p	4.79316	4.95967	4.75076	4.84375	4.97592
46281	hsa-miR-1291	5.01011	4.91975	4.93655	5.10374	5.3394
146123	hsv1-miR-H2-3p	5.36419	5.13743	5.52524	5.64646	5.47293
146014	bkv-miR-B1-3p/jcv-miR-J1-3p	5.38634	5.47854	5.27029	5.41282	5.472
168868	hsa-miR-5681b	9.91037	9.70466	9.59376	9.57079	9.53175
168871	hsa-miR-151a-5p/hsa-miR-151b	7.99716	7.81012	7.72351	7.08846	7.06534
168802	hsa-miR-4516	5.15502	5.22781	5.70722	5.71319	6.35829
168760	hsa-miR-4749-5p	4.38382	4.35228	4.42196	4.49791	4.60577
168603	hsa-miR-4664-5p	5.09157	5.21645	5.17546	5.0692	5.04719
168863	hsa-miR-4441	4.88965	4.78155	4.93729	4.98753	5.49926
168948	hsa-miR-4514	6.82947	6.64637	5.89386	5.75163	6.87553
168959	hsa-miR-4778-5p	5.3326	5.76457	5.85899	5.7015	6.43994
168638	hsa-miR-4530	6.05777	6.82289	7.76955	8.066	8.7118
168610	hsa-miR-211-3p	4.57989	4.54413	4.63256	4.55551	4.53593
168881	hsa-miR-4720-3p	4.23297	4.18344	4.24991	4.24442	4.20293
168939	hsa-miR-4738-5p	4.94954	5.02171	4.92923	4.92984	4.88333
168717	hsa-miR-5193	7.99771	7.85959	7.6358	7.56907	7.73393
168629	hsa-miR-5087	5.14775	5.22853	5.14955	4.86278	5.13408
168815	hsa-miR-4488	4.85858	4.98001	5.01812	5.01846	5.10386
168929	hsa-miR-4648	6.27594	6.13455	5.97488	5.98439	5.76455
168686	hsa-miR-4768-5p	6.12475	5.83214	5.85266	5.59083	6.33888
168606	hsa-miR-4633-5p	7.90388	8.60885	8.41979	8.65431	7.55001
168557	hsa-miR-4777-5p	6.60689	6.71776	6.50374	7.04473	7.81238
168582	hsa-miR-4731-5p	4.52309	4.51028	4.65981	4.54706	4.68217
169068	hsa-miR-513c-3p	7.397	7.53712	7.82856	7.97846	8.43857
169204	hsa-miR-4709-3p	7.95925	8.10581	8.04488	7.67599	8.52682
169129	hsa-miR-4284	5.48836	5.70566	5.63272	5.38362	5.23194
169251	hsa-miR-4653-5p	4.33998	4.24249	4.28654	4.44752	4.28815
169024	hsa-miR-3960	7.80206	8.1005	8.50907	8.84659	9.51233
169206	hsa-miR-4645-3p	4.5914	4.65631	4.6622	4.62748	4.68074
169026	hsa-miR-4679	4.90631	4.88051	4.72283	4.8869	5.11328
169028	hsa-miR-4708-3p	7.86205	8.32359	8.8276	9.33199	10.1121
169229	hsa-miR-4666b	4.50687	4.56237	4.61522	4.58733	4.82609
168991	hsa-miR-873-3p	4.40011	4.41724	4.39867	4.44947	4.41613
169137	hsa-miR-4524b-5p	6.32228	6.13149	6.16057	5.91748	5.73359
169259	hsa-miR-4773	4.68687	4.70299	4.84731	5.07943	5.44063
168979	hsa-miR-4734	4.71227	5.05224	5.01325	5.15744	6.79789
169140	hsa-miR-3150a-5p	4.37967	4.39582	4.41736	4.4268	4.35107
169217	hsa-miR-2467-5p	4.56916	4.75934	4.75319	4.65857	4.71552
169342	hsa-miR-5090	5.0152	5.17277	4.80994	5.2941	5.11059
169053	hsa-miR-130b-5p	5.72708	5.76015	5.77554	5.77905	5.77287
168980	hsa-miR-4324	10.2896	10.2012	10.3666	10.531	9.99209
168986	hsa-miR-4677-3p	7.9417	8.03444	8.10136	9.28488	7.99824
169124	hsa-miR-548aj-3p	4.61001	4.64396	4.6971	4.5458	4.57208
169391	hsa-miR-513a-3p	3.9583	4.08983	4.1171	4.24275	4.20343
17539	ebv-miR-BART3-5p	5.09983	5.08861	5.08211	5.08649	5.00004
42603	hsa-miR-424-3p	4.55896	4.68916	4.65309	4.73315	5.06732
42786	hsa-miR-188-3p	4.84566	4.87992	4.87987	4.84279	4.7946
42866	hsa-miR-451a	4.58787	4.70876	4.73505	4.67924	4.65903
46335	hsa-miR-548m	5.52617	5.56982	5.43819	5.55546	5.19776
17902	hsa-miR-15b-3p	5.77905	5.6269	5.61148	5.78371	5.54308
46634	hsa-miR-1281	6.19923	6.16778	6.18408	6.36318	5.90831
17459	hsa-miR-580-3p	5.12896	5.17911	5.21125	5.20116	4.73743
17883	hsa-miR-19b-1-5p	5.42892	5.28226	5.07136	5.09243	4.95793
17657	ebv-miR-BART18-5p	4.63448	4.69622	4.70432	4.75375	4.6482
13137	hsa-miR-518e-5p/hsa-miR-519a-5p/hsa-miR-519b-5p/hsa-miR-519c-5p/hsa-miR-522-5p/hsa-miR-523-5p	8.42676	8.44708	8.46027	8.91063	8.03215
17499	hcmv-miR-US5-1	4.99953	4.87163	4.87981	5.03255	4.92846
29562	hsa-miR-199a-5p	6.49069	6.07514	6.10054	5.88656	5.70243
46940	hsa-miR-548g-3p	4.89684	4.87217	4.8665	4.86845	4.78157
17614	sv40-miR-S1-3p	5.56462	5.65676	5.71557	5.78743	5.63176
17393	hsa-miR-603	5.73385	5.5676	5.82863	5.81729	5.85195
10946	hsa-miR-141-3p	5.74132	5.50194	5.72802	5.76768	5.6111
42710	hsa-miR-1296-5p	5.11856	5.18868	5.14502	5.18793	5.1605
42674	hsa-miR-431-3p	5.85218	6.04322	5.87768	5.89185	5.71978
42949	hsa-miR-155-3p	5.27266	5.44173	5.34852	5.22188	5.17279
30033	hsa-miR-877-5p	6.74434	7.07079	6.96059	6.89852	6.9583
13171	hsa-miR-429	5.3802	5.38719	5.31361	5.27502	5.23406
46235	hsa-miR-524-5p	4.9575	5.10893	5.04328	5.09715	4.99611
11024	hsa-miR-223-3p	5.80242	5.80462	5.82449	5.8675	5.65501
42549	hsa-miR-19a-5p	5.95319	5.75515	5.74673	5.72134	5.54308
13183	hsa-miR-487a-3p	4.97722	4.97131	4.93048	4.9671	5.01435
17298	hsa-miR-548b-3p	5.54715	5.59427	5.49658	5.53952	5.42122
42616	ebv-miR-BART7-3p	5.41786	5.46294	5.21958	5.42184	5.26923
46779	hsa-miR-1206	5.03666	5.02386	5.00147	4.95632	4.96114
46829	hsa-miR-664a-5p	5.72632	5.75187	5.69857	5.79283	5.64265
46414	hsa-miR-548h-5p	5.5258	5.52395	5.44925	6.08446	5.41672
17634	hsa-miR-567	4.90789	5.18704	5.05591	4.97154	4.99781
42532	hsa-miR-22-5p	7.64088	7.29636	7.11919	6.77595	6.62857
42455	hsa-miR-520f-3p	5.45487	5.49384	5.42807	5.35643	5.35252
42845	hsa-miR-125b-2-3p	5.43473	5.59456	5.34924	5.44803	5.90531
146169	mcv-miR-M1-3p	5.80318	5.74576	5.65502	5.76165	5.66856
146179	hsa-miR-2113	6.22056	6.41931	6.29361	6.43137	6.37793
146202	hsv1-miR-H7-5p	4.69762	4.76517	4.6369	4.60774	4.63301
146127	hsa-miR-449b-3p	5.09442	5.10694	5.18195	5.21521	5.39451
19007	SNORD3@	8.25268	8.31735	8.22494	8.27464	8.48714
30209	hsa-miR-651-3p	4.55859	4.91482	4.91398	4.75126	4.81482
146180	hsa-miR-1909-3p	5.71977	5.91359	5.92825	5.84671	6.06982
146134	hsv2-miR-H4-3p	5.05963	5.0645	5.05336	4.85086	5.11572
146160	hsa-miR-133b	5.605	5.65024	5.73558	5.81292	5.73756
145707	hsa-miR-216b-5p	5.1942	5.1884	5.25139	5.13235	5.15271
145755	hsa-miR-146a-3p	5.37952	5.44729	5.36672	5.45255	5.27031
145835	hsa-miR-509-5p	5.0806	5.06221	5.15427	5.08924	5.05128
145836	hsa-miR-218-2-3p	5.60003	5.5498	5.56192	5.3954	5.47922
147843	hsa-miR-3144-5p	4.84606	4.87607	4.81731	4.79017	4.84453
147939	hsa-miR-3192-5p	5.52185	5.57356	5.3259	5.55197	5.43731
147162	hsa-let-7a-5p	10.8414	10.7016	10.8277	10.7545	10.3709
147906	hsa-miR-4322	5.56096	5.63091	5.33021	5.59016	5.54554
147931	hsa-miR-3166	4.75067	4.74179	4.80551	4.7829	4.74913
147824	hsv2-miR-H9-5p	5.25893	5.37856	5.34148	5.17704	5.2678
147894	hsa-miR-3137	5.70839	5.49259	5.66751	5.76991	5.64256
147506	hsa-miR-21-5p	11.7863	11.6723	11.8631	11.9787	11.7512
147823	hsa-miR-3146	5.97403	6.44252	6.35831	6.41848	6.73285
147880	hsa-miR-323b-3p	5.25234	5.21078	5.2551	5.21443	5.11706
148102	hsa-miR-3619-5p	5.01768	5.20064	5.08892	5.2632	5.51026
148643	hsa-miR-642a-5p	5.52807	5.56844	5.61457	5.59298	5.52946
148674	hsa-miR-4321	5.16967	5.2001	5.09881	5.30074	5.16976
147493	hsa-miR-3944-3p	5.40817	5.27362	5.38872	5.57927	6.05491
148577	hsa-miR-3943	5.80198	5.80548	5.82501	5.9287	5.82666
148620	hsa-miR-454-3p	5.58998	5.61744	5.52913	5.58866	5.46667
148678	hsa-miR-301a-5p	6.3468	6.31235	5.96532	5.80987	5.72375
148167	hsa-miR-3670	5.33099	5.20796	5.21623	5.11379	5.14601
147612	hsv1-miR-H5-5p	5.25294	5.24358	5.12253	5.20568	5.04364
148217	hsa-miR-23c	6.93071	6.89869	6.82475	6.64151	6.76921
148657	hsa-miR-381-5p	5.5207	5.60892	5.56135	5.48351	5.77479
148418	hsa-miR-3607-5p	9.18606	8.82803	8.78055	8.45079	8.28727
147603	hsa-miR-4300	5.73065	5.64778	5.6468	5.62176	5.72898
147738	hsv2-miR-H20	5.5256	5.66289	5.64757	5.60346	5.65467
148300	hsa-miR-370-5p	5.03575	5.03447	5.03722	5.07571	4.94914
28534	hsa-miRPlus-D1058	4.97139	5.22903	4.96078	4.80142	4.90338
17493	hsa-miR-622	5.718	5.79833	5.69562	5.60832	5.67543
17577	hsa-miR-613	4.90875	4.92855	4.96569	4.94522	4.93601
168886	hsa-miR-4745-5p	4.59651	4.57972	4.58765	4.57259	4.69617
168935	hsa-miR-4687-3p	5.36822	5.66837	5.71373	5.62653	5.85277
168562	hsa-miR-4738-3p	4.61282	4.57079	4.78964	4.86852	4.85566
168634	hsa-miR-548av-5p/hsa-miR-548k	4.42195	4.41884	4.35582	4.49358	4.45415
168953	hsa-miR-4704-5p	5.25625	5.06542	4.87177	4.93559	5.44888
168837	hsa-miR-4793-3p	4.53221	4.67559	4.57607	4.61347	4.56389
168904	hsa-miR-4473	8.78288	9.27542	8.86705	8.65507	9.89433
168588	hsa-miR-548at-3p	4.37808	4.38235	4.37166	4.52729	4.38568
168857	hsa-miR-2392	4.78928	4.82958	4.75353	5.10726	5.35766
168565	hsa-miR-4649-5p	4.59596	4.6831	4.76391	4.83507	4.9744
168864	hsa-miR-320d	5.9	5.8782	6.22622	6.16287	5.85787
168652	hsa-miR-4760-3p	4.02601	4.25387	4.229	4.33761	4.22301
168869	hsa-miR-5010-3p	6.15284	6.31015	6.17845	6.32459	5.92521
168920	hsa-miR-3117-5p	4.61652	4.54332	4.5913	4.52252	4.57422
168860	hsa-miR-4766-5p	5.46101	5.43555	5.33148	5.46741	5.3912
168901	hsa-miR-4742-5p	4.63368	4.5918	4.60106	4.75947	4.81837
168705	hsa-miR-5589-3p	4.39082	4.27313	4.32849	4.42734	4.36289
168586	hsa-miR-34a-5p	7.00814	6.81869	6.64066	6.1799	6.21615
168672	hsa-miR-1587	6.93382	8.00242	8.01921	8.85158	10.6948
168792	hsa-miR-4434	4.56508	4.69432	5.10849	4.99819	5.52047
169328	hsa-miR-4769-5p	4.3318	4.46365	4.2758	4.18594	4.24895
169383	hsa-miR-548ah-5p	4.93121	4.76935	4.81827	4.7922	4.79135
169094	hsa-miR-4482-3p	5.12264	5.09248	5.17382	5.08054	5.00166
169089	hsa-miR-4470	4.20017	4.33605	4.31656	4.40158	4.3902
169209	hsa-miR-4662b	4.26269	4.26859	4.24768	4.2757	4.39039
169366	hsa-miR-548ae	4.46504	4.51593	4.53105	4.59047	4.52115
169384	hsa-miR-1295b-5p	4.26342	4.29326	4.30726	4.44618	4.33568
168983	hsa-miR-219b-3p	4.36775	4.34356	4.3114	4.43158	4.32533
169184	hsa-miR-1304-3p	4.59583	4.68911	4.62743	4.45082	4.51612
169292	hsa-miR-4717-5p	4.65336	4.57287	4.51878	4.65453	4.84074
169187	hsa-miRPlus-C1110	5.68703	5.81679	5.75652	5.81235	5.60505
169177	hsa-miR-4664-3p	5.01161	4.93089	5.09712	5.06153	5.27444
169057	hsa-miR-4659b-3p	5.12283	5.17864	4.91872	4.91112	5.4242
169185	hsa-miR-5187-3p	8.38573	8.39991	8.26579	8.22261	8.3496
169261	hsa-miR-4772-3p	4.33948	4.34204	4.31877	4.49857	4.24528
169161	hsa-miR-4489	4.9779	5.11867	4.90101	4.93968	4.9537
169210	hsa-miR-3187-5p	4.58978	4.5772	4.47573	4.36795	4.48092
169281	hsa-miR-4752	4.65505	4.72379	4.7352	4.66349	4.7775
169264	hsa-miR-4762-5p	5.6896	5.79506	5.4624	5.11488	6.31413
169390	hsa-miR-4800-5p	5.17699	5.30965	5.29361	5.05484	5.88559
169406	hsa-miR-376b-3p	4.2554	4.36504	4.29678	4.43313	4.51882
42545	ebv-miR-BART11-3p	4.63814	4.67385	4.49223	4.64807	4.81077
17498	hsa-miR-601	5.12384	4.93526	5.22203	5.27646	5.60314
17336	hsa-miR-618	5.83885	5.77725	5.84307	6.02344	5.70832
13179	hsa-miR-455-5p	5.32934	5.3382	5.32232	5.39616	5.25996
46401	hsa-miR-519a-3p	4.86219	5.00019	4.99254	4.70093	5.03899
42882	ebv-miR-BART13-5p	4.77964	4.7948	4.88337	4.79464	4.8617
10972	hsa-miR-181b-5p	7.44415	7.29069	7.23004	7.04967	6.59697
17492	sv40-miR-S1-5p	7.09392	7.1113	8.30462	9.00018	8.85238
11063	hsa-miR-330-3p	4.2602	4.25363	4.26316	4.33654	4.2918
42852	hsa-miR-760	5.43717	5.43265	5.45791	5.39108	5.31743
42673	hsa-miR-337-3p	5.44479	5.4202	5.39749	5.35332	5.38134
17532	ebv-miR-BART5-5p	5.11666	4.88963	4.78708	5.09733	4.93745
46272	hsa-miR-1200	5.31373	5.42368	5.25896	5.36524	5.30176
17918	hsa-miR-222-5p	7.07838	6.49397	5.52375	5.16593	4.8338
46419	hsa-miR-1185-5p	5.42862	5.56169	5.25916	5.54983	5.48757
29883	hsa-miR-606	4.77111	4.8558	4.8151	4.80153	4.70271
27545	hsa-miR-373-5p	5.33709	5.37506	5.7645	5.98022	5.97149
42641	hsa-miR-145-5p	6.71485	6.75908	6.79084	6.89828	6.25456
42951	ebv-miR-BHRF1-2-3p	5.66261	5.59018	5.67515	5.66201	5.59819
17668	hsa-miR-552-3p	5.44256	5.43692	5.79176	5.81524	5.71407
30687	hsa-miR-93-5p	9.6289	9.46502	9.36751	8.95759	8.755
17917	hsa-miR-873-5p	5.10103	5.01292	5.1014	5.12009	5.03655
46495	hsa-miR-525-3p	5.28995	5.05105	5.08195	4.96096	5.06797
42788	hsa-miR-924	5.22512	5.39988	5.12067	5.41097	5.33841
46363	hsa-miR-1272	5.56297	5.49087	5.44629	5.47574	5.64518
17567	kshv-miR-K12-1-5p	6.04994	6.01309	6.19812	6.53303	6.21369
14270	hsa-miR-493-3p	5.46624	5.66617	5.53929	5.63974	5.51735
11104	hsa-miR-422a	5.91416	5.88125	5.87401	6.06114	5.83903
42694	hsa-miR-485-3p	8.55319	8.95777	8.62459	7.8263	9.19799
46231	hsa-miR-519b-3p	5.49611	5.52822	5.35724	5.5277	5.37639
42718	hsa-miR-130a-5p	5.64202	5.65876	5.60657	5.80053	5.53107
23767	hsa-miR-759	4.97164	5.00294	4.95791	5.0214	4.99536
46355	hsa-miR-548p	4.95054	5.02011	5.03468	4.93094	4.91101
30592	hsa-miR-599	5.08024	5.01584	4.98425	5.02893	4.80297
11151	hsa-miR-516b-5p	6.2192	6.30919	6.18817	6.35488	6.40578
17944	hsa-miR-337-5p	5.28291	5.30638	5.24716	5.19558	5.10912
146025	hsa-miR-2277-3p	5.30311	5.16044	5.11324	5.10674	4.94117
146033	hsa-miR-103b	5.31805	5.3592	5.27647	5.2641	5.21222
17841	hsa-miRPlus-C1100	5.56599	5.26464	5.51388	5.71683	5.42982
42721	hsa-miR-503-3p	5.45644	5.37577	5.3956	5.42931	5.35019
146129	mcv-miR-M1-5p	4.72334	4.68556	4.87235	4.72544	4.77353
146185	bkv-miR-B1-5p	5.93121	5.99173	5.89567	6.80136	6.03712
19008	SNORD2	11.2878	11.4897	11.3744	10.8848	11.1463
145956	hsa-miRPlus-A1083	5.93182	5.92671	5.94971	6.23832	5.79478
145943	hsa-miR-100-5p	8.10745	7.94982	7.72746	7.22995	7.25381
145647	hsa-miR-584-5p	6.90484	6.62104	6.46987	6.63927	6.43212
145845	hsa-miR-20a-5p	11.4373	11.2842	11.4771	11.2233	10.7596
147790	hsv2-miR-H7-3p	5.6523	6.05807	6.00866	5.99404	6.5798
147514	hsa-miR-494-3p	4.83594	4.78086	4.85419	4.87463	4.83632
147516	hsa-miR-4319	5.26901	5.24558	5.24159	5.1734	5.22171
147618	hsa-miR-4261	4.43486	4.45658	4.45816	4.54727	4.41748
147797	hsa-miR-4260	4.77749	5.02517	5.16071	5.17666	4.98918
147893	hsv2-miR-H5	4.99086	4.99373	5.15831	5.04907	4.95851
147701	hsa-miR-491-3p	11.5729	11.0556	11.4428	11.6624	10.8672
147842	hsv2-miR-H11-5p	5.3817	5.37672	5.25009	5.32028	5.30368
147838	hsa-miR-3194-5p	4.78082	4.79543	4.81482	4.84217	4.92164
147907	hsa-miR-4312	6.23747	6.3225	6.29127	6.45021	6.14312
148547	hsa-miR-3622b-3p	5.1447	5.02489	5.15158	5.03545	5.0592
148358	hsa-miR-3657	6.69134	6.87463	6.43209	6.2237	5.75943
148024	hsa-miR-3923	5.02287	5.02075	5.06097	5.03705	4.95419
147545	hsa-miR-3128	4.85795	4.8268	4.89096	4.743	4.83754
147664	hsa-miR-4311	6.53965	6.64459	6.58801	7.13587	6.44325
148086	hsa-miR-548aa/hsa-miR-548t-3p	5.69776	5.66288	5.67828	5.4279	5.74215
147596	hsa-miR-3168	4.55723	4.50334	4.60626	4.62124	4.54589
148162	hsa-miR-3661	5.21312	5.21019	5.33172	5.1668	5.10337
147360	hsa-miR-95-5p	5.699	5.61808	5.35605	5.60782	5.44307
148452	hsa-miR-3678-5p	4.96663	4.89442	4.89953	4.95762	4.92726
147768	hsa-miR-4257	5.51841	5.5164	5.3171	5.59385	5.35495
148082	hsa-miR-3663-3p	4.85016	4.82018	4.84513	4.85589	4.85667
148610	hsa-miR-26a-1-3p	5.28438	5.1522	5.24152	5.1528	5.10168
17872	hsa-miR-148a-5p	4.66215	4.60638	4.66834	4.68044	4.45321
11085	hsa-miR-373-3p	5.58521	5.57296	5.4771	5.66115	5.59102
146032	ebv-miR-BART5-3p	5.29488	5.37888	5.26591	5.1061	5.27071
168749	hsa-miR-138-1-3p	4.39576	4.35535	4.47045	4.53143	4.36836
168746	hsa-miR-4756-5p	4.55694	4.59489	4.54833	4.5525	4.7336
168911	hsa-miR-4682	5.56056	5.49674	5.63804	5.37141	5.53211
168908	hsa-miR-4655-5p	4.69232	4.74871	4.7046	4.74085	4.7574
168769	hsa-miR-5002-5p	11.1018	11.0091	10.2052	10.6043	10.4276
168645	hsa-miR-378i	4.71111	4.49325	4.72307	4.62002	4.57321
168916	hsa-miR-4670-3p	4.49327	4.47816	4.52838	4.61876	4.54523
168906	hsa-miR-4703-3p	4.8503	4.82543	4.80347	4.71589	4.88698
168889	hsa-miR-4697-5p	4.56015	4.52288	4.55668	4.54723	4.5982
168834	hsa-miR-5571-5p	6.48431	5.97971	6.03085	5.42528	5.6897
168853	hsa-miR-4671-5p	4.55106	4.45762	4.57251	4.64511	4.59614
168946	hsa-miR-4673	5.75174	6.00664	8.16681	8.88821	9.0056
168947	hsa-miR-3975	4.60971	4.49289	4.54295	4.6784	4.776
168757	hsa-miR-4713-3p	5.19159	5.10023	5.08074	5.01671	4.4469
168597	hsa-miR-5699-3p	5.76457	5.58445	5.50761	5.39854	5.8632
168764	hsa-miR-4435	4.4226	4.39272	4.4406	4.53288	4.41972
168833	hsa-miR-4660	4.80263	4.80015	4.79443	4.81361	4.90615
168788	hsa-miR-4790-5p	4.41353	4.48997	4.4545	4.52422	4.45806
169014	hsa-miR-4714-3p	4.93428	4.90589	4.92938	4.95595	4.87131
168978	hsa-miR-371b-5p	6.44891	6.80142	7.0685	6.64376	7.78956
169228	hsa-miR-4698	6.19603	6.42471	6.26291	6.62249	7.62123
169258	hsa-miR-5692c	5.07911	4.90492	4.98254	4.82293	4.84018
169097	hsa-miR-4735-3p	3.97912	4.1569	4.2164	4.35619	4.20883
169293	hsa-miR-4661-3p	4.72771	4.6683	4.68644	4.97676	5.32234
169318	hsa-miR-4649-3p	4.94304	4.94581	4.9135	4.92911	4.9859
169110	hsa-miR-4497	8.1025	8.08881	10.0234	10.9188	12.0104
169234	hsa-miR-4663	4.32007	4.30915	4.30022	4.43908	4.3494
169128	hsa-miR-4510	4.86612	4.71467	4.78044	5.04838	4.9555
169164	hsa-miR-4705	4.80219	4.94145	4.90821	4.83036	4.88485
169267	hsa-miR-548aj-5p/hsa-miR-548g-5p/hsa-miR-548x-5p	4.65124	4.54846	4.61434	4.52285	4.68414
169063	hsa-miR-4690-3p	4.34408	4.28567	4.24459	4.38192	4.27307
169091	hsa-miR-5006-5p	5.68	5.66661	5.5221	5.57318	5.76251
169305	hsa-miR-4455	9.06194	8.8908	8.66879	8.51893	9.39665
168990	hsa-miR-5688	4.19534	4.26378	4.21087	4.2798	4.22611
169108	hsa-miR-4713-5p	4.87958	4.84271	4.90553	4.90878	4.87864
169029	hsa-miR-4471	4.92434	4.98175	4.9418	4.91552	4.96386
169041	hsa-miR-1245b-3p	4.46789	4.47993	4.46208	4.63778	4.40547
169402	hsa-miR-625-3p	5.24169	5.12009	5.24027	5.1195	5.41562
169410	hsa-miR-556-5p	4.95953	4.79991	4.90546	4.81382	4.68134
13143	hsa-miR-301a-3p	8.8345	8.46774	8.35591	7.86203	7.73138
17888	hsa-let-7a-3p	6.90661	6.12885	5.88789	5.76946	5.53769
17546	hsa-miR-585-3p	5.14012	5.2516	5.32284	5.54345	5.70098
17377	hsa-miR-600	4.73507	4.70026	4.82307	4.97438	5.23263
46741	hsa-miR-1295a	5.06104	5.24127	5.16918	5.08619	4.72467
42660	hsa-miR-144-5p	4.61244	4.70765	4.75194	4.71694	4.63577
17641	hsa-miR-573	5.57737	5.55856	5.59325	5.60799	5.3332
17482	hsa-miR-411-5p	4.55439	4.57753	4.638	4.6358	4.58349
42739	hsa-miR-339-5p	5.89285	6.11736	5.87159	5.22035	5.73072
46214	hsa-miR-1250-5p	5.55423	5.50272	5.42577	5.50455	5.38025
46398	hsa-miR-513c-5p	5.56909	5.59175	5.48129	5.64726	5.45201
42957	hsa-miR-323a-3p	5.09524	5.1075	5.25268	5.10534	5.11938
46467	hsa-miR-143-5p	5.61156	5.64772	5.63477	5.75063	5.59134
42475	hsa-miR-221-5p	6.38799	6.15936	6.0817	5.74976	6.09073
11038	hsa-miR-299-5p	5.74319	5.72517	5.73646	5.83712	5.69205
46614	hsa-miR-1323	5.31515	5.53152	5.40644	5.5151	5.26639
46309	hsa-miR-1226-3p	5.58065	5.61804	5.54799	5.55435	5.50092
33407	hsa-miR-626	5.51658	5.58826	5.38599	5.46625	5.4257
42592	hsa-miR-338-3p	5.78649	5.82755	5.86531	5.89628	5.7296
11111	hsa-miR-432-5p	5.68056	5.82398	5.86882	5.90851	5.81125
46717	hsa-miR-1256	4.8569	4.92256	4.96479	4.84054	4.84931
42969	hsa-miR-10b-3p	7.1641	7.13018	7.02074	7.20938	6.52987
17570	hsa-miR-589-3p	4.76349	4.73893	4.73607	4.78483	4.70437
17636	ebv-miR-BART20-5p	5.18052	5.16447	5.19702	5.08452	5.74726
42466	ebv-miR-BART18-3p	6.00735	6.05171	6.08766	6.14014	6.07203
42497	hcmv-miR-UL70-5p	5.44239	5.3392	5.39837	5.41203	5.30761
42902	hsa-miR-185-5p	7.64962	7.57335	7.40782	7.05551	6.97377
42783	hsa-miR-197-3p	6.05533	5.84657	5.87877	5.78343	7.38333
17870	hsa-miR-628-5p	5.46108	5.31189	5.35166	5.46245	5.35511
10952	hsa-miR-146a-5p	5.45656	5.4767	5.41883	5.40863	5.32901
42747	hsa-miR-93-3p	5.50434	5.44817	5.32569	5.2461	5.19132
42800	hsa-miR-582-5p	5.49818	5.49562	5.45816	5.40154	5.34206
13177	hsa-miR-143-3p	5.25193	5.2947	5.37224	5.34228	5.28252
42827	hsa-miR-652-3p	7.32294	7.04174	6.92843	6.54006	6.35691
46707	hsa-miR-1253	5.33181	5.92068	6.0295	5.43558	6.96605
42749	hsa-miR-659-3p	9.21064	9.06241	9.08901	9.14869	8.67007
42661	hsa-miR-492	5.62167	5.66683	6.47345	6.5999	5.82402
11140	hsa-miR-508-3p	6.30224	6.37347	6.22189	6.4622	5.92153
46866	hsa-miR-1321	6.94143	6.61311	6.59118	6.55911	6.8469
146107	hsa-miR-762	5.21662	5.5449	5.71288	5.8699	5.7645
146121	hsa-miR-1470	5.34548	5.26632	5.29326	5.26621	5.38767
146153	ebv-miR-BART22	4.78539	4.59007	4.74794	4.77414	4.70541
145995	hsa-miR-196b-3p	7.28992	7.04521	6.73528	6.10157	6.14996
146029	hsa-miR-365b-5p	5.7825	6.28529	6.12407	5.76391	6.0855
146159	hsv1-miR-H4-3p	9.6033	9.54435	9.66921	10.2202	9.00586
28302	hsa-miRPlus-A1015	10.5583	10.5502	10.2469	10.001	10.0466
145840	hsa-let-7f-1-3p	6.94845	6.4371	6.10943	5.57899	5.78444
146112	hsa-miR-30b-5p	10.0349	9.98253	9.94552	9.61946	9.62313
145640	hsa-miR-328-3p	7.01507	6.8013	6.57998	6.24419	6.41973
145648	hsa-miR-598-3p	5.30177	5.40593	5.37268	5.33009	5.339
145756	hsa-miR-488-5p	4.85316	4.85595	4.83461	4.86097	4.83719
147792	hsa-miR-3165	5.35327	5.49809	5.52243	5.52041	5.74603
147652	hsa-miR-4293	4.6434	4.6567	4.80965	4.69931	4.59568
147988	hsa-miR-3135a	5.80807	5.83011	5.82535	5.78098	6.43396
147632	hsa-miR-4297	8.14631	7.91318	7.35248	6.97896	7.33415
147996	hsa-miR-3127-5p	5.58972	5.54236	5.46731	5.60969	5.44
147917	hsa-miR-3151-5p	5.22267	5.25852	5.50293	5.46293	5.45244
147905	hsa-miR-3139	4.80363	4.99836	4.95485	4.88991	4.99036
147860	hsv1-miR-H16	5.27191	5.21889	5.15568	5.23361	5.32224
147935	hsa-miR-3125	6.35532	6.38172	6.26995	6.33661	5.89985
148243	hsa-miR-3689a-3p	5.66247	5.55451	5.24361	5.59066	5.47293
148673	hsv1-miR-H15	4.64351	4.71102	4.88207	4.64793	4.7799
148288	hsa-miR-550b-3p	5.80041	5.74808	5.5966	5.30319	5.90816
148290	hsa-miR-3616-5p	4.97747	4.95824	4.96672	5.00983	4.87673
148098	hsa-miR-374b-5p	8.96308	8.81289	8.70043	8.20351	8.22882
147739	hsa-miR-3161	6.37979	5.99821	5.80869	5.68863	6.12325
148624	hsa-miR-942-5p	6.52005	6.51206	6.30136	6.37163	6.31315
148626	hsa-miR-497-3p	4.98263	5.05533	5.14237	5.00237	4.95406
148668	hsa-miR-378a-3p	5.57734	5.6495	5.71045	5.54905	5.86375
148377	hsa-miR-3653	5.12698	5.04124	5.16076	5.07669	5.10128
148346	hsa-miR-3929	4.75535	5.04288	5.02654	4.99119	5.03771
148449	hsa-miR-3659	5.22363	5.29769	5.35761	5.35435	5.34275
148059	hsa-miR-493-5p	9.25882	9.01226	9.26322	9.912	8.5682
148383	hsa-miR-103a-2-5p	4.95507	4.81964	4.75896	4.885	4.79987
42570	hsa-miR-194-3p	5.67403	5.56286	5.64013	5.7471	5.75139
42620	hsa-miR-188-5p	6.00438	5.86167	5.7824	5.64255	5.65753
42453	hsa-miR-376b-5p/hsa-miR-376c-5p	5.67414	5.68834	5.56917	5.72309	5.44928
168819	hsa-miR-200a-3p	4.56415	4.57668	4.64873	4.62265	4.5572
168899	hsa-miR-1285-5p	5.64708	5.61221	5.4745	5.29413	5.50854
168922	hsa-miR-5584-3p	6.36879	6.18423	6.28017	5.96133	6.49676
168836	hsa-miR-4496	5.14761	4.99927	5.30714	5.47489	5.24201
168840	hsa-miR-4457	4.65248	4.78769	4.75264	4.8072	4.64879
168848	hsa-miR-4700-3p	4.98058	5.07892	5.06354	5.02603	5.18109
168841	hsa-miR-5588-3p	4.59657	4.51481	4.5173	4.71621	4.60134
168972	hsa-miR-5004-3p	5.56732	5.57966	5.52528	5.25224	5.50213
168866	hsa-miR-4771	4.44391	4.45762	4.63623	4.4901	4.53556
168729	hsa-miR-4661-5p	4.69292	4.73179	5.25823	4.61511	4.7219
168659	hsa-miR-4438	4.49009	4.57199	4.65967	4.62031	4.67208
168968	hsa-miR-147b	7.39565	6.9784	6.87743	6.44513	6.76002
168695	hsa-miR-5589-5p	4.94263	5.03268	5.05368	4.76559	4.99965
168681	hsa-miR-4751	4.47354	4.48196	4.50539	4.56755	4.49582
168753	hsa-miR-4741	4.82692	4.90971	4.91381	4.69614	4.89813
168960	hsa-miR-4436a	4.78699	4.83721	4.73803	5.03858	5.70221
168879	hsa-miR-4460	4.94631	4.88057	4.84445	4.86071	4.88021
168701	hsa-miR-4728-5p	4.55992	4.50088	4.5771	4.78846	4.84574
46731	hsa-miR-4657	6.85514	6.68761	6.45642	6.06042	6.93248
168867	hsa-miR-5003-3p	5.39732	5.41233	5.32839	5.11783	5.14159
169121	hsa-miR-1295b-3p	4.28524	4.26725	4.31471	4.37309	4.25863
169134	hsa-miR-4519	4.61204	4.47009	4.48016	4.56987	4.60195
169296	hsa-miR-5004-5p	4.97887	5.00617	5.036	5.25556	5.74618
169260	hsa-miR-4436b-3p	5.16992	5.41544	5.45901	5.28391	5.93121
169378	hsa-miR-4430	4.43231	4.4097	4.40933	4.56434	4.49186
169322	hsa-miR-4534	4.57147	4.70105	4.77725	4.97696	4.98435
169326	hsa-miR-451b	4.80487	4.77554	4.8546	5.00395	5.26459
169223	hsa-miR-4680-3p	5.54128	5.59344	5.48749	5.46076	5.41193
169069	hsa-miR-3977	4.50405	4.54615	4.4389	4.53848	4.41174
169338	hsa-miR-4727-5p	4.53408	4.72086	4.61646	4.54473	4.59653
169212	hsa-miR-514a-5p	4.72086	4.61615	4.65195	4.67241	4.66019
169202	hsa-miR-1277-5p	3.91099	3.9233	4.17234	4.19606	4.15619
169017	hsa-miR-197-5p	4.64799	4.85401	4.98699	4.86451	4.48071
169313	hsa-miR-4800-3p	8.40841	8.69647	9.24265	9.30484	10.4713
169144	hsa-miR-1273g-5p	4.8422	4.87317	5.01876	4.74739	4.94402
169323	hsa-miR-4723-3p	7.03705	7.00907	6.98718	7.42513	6.48841
169345	hsa-miR-5008-5p	4.58357	4.57656	4.75691	4.5904	4.7604
169155	hsa-miR-4480	5.33736	5.09738	4.53232	4.75206	4.65643
169381	hsa-miR-4421	8.1698	8.063	7.82045	7.8498	8.60107
168985	hsa-miR-4722-5p	5.28161	4.86653	5.24413	5.15376	5.46093
169385	hsa-miR-4500	10.2902	10.0323	10.2432	10.3796	9.80137
169388	hsa-miR-663a	5.0496	5.55868	7.80781	8.13345	6.73406
29736	hsa-miR-656-3p	5.77795	5.72233	5.66495	5.25086	5.46663
17822	hsa-miR-490-5p	5.82193	5.43859	5.49892	5.51967	5.62006
14280	hsa-miR-367-3p	4.82837	4.7995	4.80131	4.61867	4.83938
28396	hsa-miR-767-3p	4.89314	5.17302	5.01632	5.02882	4.9266
29460	hsa-miR-553	5.443	5.42566	5.45998	5.50276	5.76103
42656	kshv-miR-K12-10a-3p	6.5195	6.54341	6.46607	6.74551	6.19238
42668	hsa-let-7c-3p	5.24966	5.26908	5.35675	5.28274	5.2926
11014	hsa-miR-214-3p	6.73961	6.5935	6.70485	6.59195	7.40136
17655	ebv-miR-BART14-5p	5.25292	5.23155	5.24718	5.27383	5.06221
46500	hsa-miR-520g-3p/hsa-miR-520h	5.49188	5.37044	5.38066	5.37261	5.46299
19591	hsa-miR-199b-5p	5.69113	5.62363	5.57969	5.71063	5.5084
42925	hsa-miR-409-5p	5.27392	4.96146	5.01916	5.10826	4.97779
46439	hsa-miR-1243	5.13957	5.09074	5.10732	5.07747	5.05624
27961	hsa-miR-891a-5p	6.26618	6.59073	7.04183	7.19754	7.03716
[truncated: 87 more rows]

## Sheet: R
ProbeID	Annotation	H2373 control	H2373 CFM-4; 20mM; 3h	H2373 CFM-4; 20mM; 6h	H2373 CFM-4; 20mM; 12h	H2373 CFM-4; 20mM; 24h
42638	hsa-miR-23a-5p	5.55657	5.40377	5.52623	5.37922	5.52457
17519	ebv-miR-BART1-3p	5.04778	4.90101	5.25829	5.17816	5.17842
46507	hsa-miR-921	6.11688	6.10223	6.2708	6.50322	6.16991
17928	hsa-miR-181a-2-3p	6.46275	6.44363	6.37593	6.26462	6.29865
11134	hsa-miR-502-5p	5.50776	5.47382	5.41956	5.43819	5.26767
42812	hsa-miR-508-5p	6.05717	5.69575	6.08546	6.39452	6.14029
42918	hsa-miR-19b-2-5p	5.11811	4.85723	5.01124	4.90592	5.29249
42516	kshv-miR-K12-12-5p	5.0496	4.96778	5.22983	4.91161	5.32538
46752	hsa-miR-1270	8.94234	9.15449	9.06465	8.80228	9.88477
46427	hsa-miR-1248	7.12515	7.12506	7.24739	7.22617	7.17629
11052	hsa-miR-31-5p	10.6057	10.6795	10.5548	10.0092	10.4631
42696	hsa-miR-943	5.97797	6.08887	6.13176		6.05756
42754	hsa-miR-586	4.81833	4.40416	4.86595	4.81637	5.34811
42818	hsa-miR-597-5p	6.06678	6.11346	6.42499	6.54198	6.22953
42810	hsa-miR-149-5p	6.95228	6.98388	6.98068	6.71864	6.9369
42591	hsa-miR-634	7.54132	7.43778	7.57241	7.81374	7.57128
17585	ebv-miR-BART20-3p	4.80763	4.76159	4.58957	5.30488	4.66223
42848	hsa-miR-1180-3p	5.22944	5.30261	4.96426	5.15728	4.96892
17506	hsa-miR-24-3p	12.7694	12.7207	12.8202	12.6283	12.668
42795	kshv-miR-K12-3-5p	6.61105	6.60286	6.70984	6.91662	6.61682
42485	ebv-miR-BART10-5p	5.17928	5.0782	4.78072	4.65387	4.83487
46633	hsa-miR-1267	7.88592	7.74563	7.96469	9.06112	7.88291
42896	hsa-miR-450b-5p	5.39916	5.31406	5.38792	4.79811	5.40295
28480	hsa-miR-504-5p	4.85073	4.69912	5.17368	4.62756	4.97349
42681	hsa-miR-1307-3p	6.34094	6.34658	6.40356	6.1793	6.40871
42610	hcmv-miR-UL36-3p	5.22739	5.23353	4.89547	4.54242	4.97887
10919	hsa-miR-103a-3p	11.0208	11.004	10.8791	10.3059	10.7166
46541	hsa-miR-1225-5p	5.283	5.11722	4.91927	4.64976	4.91056
5250	hsa-miR-105-5p	5.80471	5.70917	5.79829	5.44534	5.61609
42734	hsa-miR-2110	5.01483	4.94921	5.09681	4.94947	5.43793
46411	hsa-miR-1203	4.83756	4.82217	5.04509	4.43705	4.79734
46747	hsa-miR-1263	4.84354	4.76416	4.71437	4.7551	5.25007
146190	hsa-miR-3927-3p	5.33052	5.2663	5.26038	5.10943	5.03199
146061	hsa-miR-1914-3p	5.3573	5.01721	5.14975	4.76901	5.13772
146138	hsa-miR-1909-5p	4.96084	4.90845	4.9993	4.4463	5.02916
146117	hsv1-miR-H6-3p	10.1208	10.1173	10.2565	10.4393	10.3952
145831	hsa-miR-625-5p	5.3749	5.38088	5.22861	5.07035	5.20396
145963	hsa-miR-646	4.57795	4.25826	4.42472	3.97066	4.23356
145977	hsa-miR-1247-5p	6.56009	6.63996	6.67062	6.59633	6.72545
145675	hsa-miR-501-5p	5.84684	5.80752	5.80994	5.66949	5.6508
145838	hsa-miR-125b-1-3p	6.80153	6.7769	6.84889	7.133	6.82715
145690	hsa-miR-512-5p	5.25934	5.28875	4.86634	4.71329	4.77348
145678	hsa-miR-150-5p	8.52791	8.40487	8.47746	8.50264	8.58055
145715	hsa-miR-648	4.93368	4.71665	5.3591	4.62853	5.38875
147199	hsa-miR-27b-3p	10.4469	10.404	10.3754	10.1413	10.3048
147535	hsa-miR-4309	4.97843	4.62197	5.01596	4.98362	5.01369
147892	hsa-miR-3152-3p	5.06066	4.75584	5.03118	4.68162	5.00918
147611	hsa-miR-4305	5.44824	5.50336	5.38954	5.31854	5.22897
147627	hsa-miR-4294	4.89883	4.72563	5.02805	4.73505	5.39071
147770	hsa-miR-4276	4.87445	4.83621	4.78609	5.31406	4.99722
147165	hsa-let-7b-5p	12.1295	12.1504	11.9265	10.982	11.8821
147705	hsa-miR-4320	5.57272	5.50701	5.56276	5.69679	5.58882
147848	hsa-miR-466	5.03224	5.0107	5.23341	5.44381	5.09214
147900	hsv2-miR-H6-3p	7.7221	7.55954	7.55459	7.91862	7.72996
147891	hsa-miR-3175	10.3653	10.3925	10.6742	12.0431	10.739
147186	hsa-miR-200b-3p	5.39761	5.27022	5.41946	5.35954	5.1676
148231	hsa-miR-3918	4.96944	4.77364	5.48141	4.60389	5.1087
148635	hsa-miR-933	5.04167	4.79197	5.29744	4.83874	5.16988
147660	hsa-miR-4296	5.00665	4.67377	4.68406	5.10739	5.13029
147709	hsa-miR-3185	4.76202	4.75812	5.10914	4.79687	5.22626
148251	hsa-miR-3689a-5p/hsa-miR-3689b-5p/hsa-miR-3689e	4.91869	4.86344	5.36307	4.82567	5.09468
148599	hsa-miR-3680-5p	7.17722	7.15505	7.23814	7.67002	7.09556
148665	hsa-miR-510-5p	4.7851	4.81397	4.94188	4.78658	5.15154
148363	hsa-miR-3652	5.38843	5.22443	5.18239	4.96976	5.08175
147703	hsa-miR-3181	4.66962	4.63909	4.66334	4.98756	4.46567
148062	hsa-miR-3667-3p	4.98387	4.87939	5.10751	4.82636	5.40984
148206	hsa-miR-3664-5p	6.05207	6.02185	5.95962	5.86395	5.82081
148306	hsa-miR-381-3p	4.76771	4.71199	4.87198	5.25361	4.71514
146024	hsa-miR-383-5p	5.1432	5.00079	5.25927	5.13025	5.30837
30442	hsa-miR-802	4.64876	4.37417	4.52844	5.10581	4.18221
168574	hsa-miR-4428	4.62796	4.37155	4.55894	3.9855	4.2328
168970	hsa-miR-5590-5p	4.21517	3.95819	4.16125	3.85044	4.16014
168938	hsa-miR-5692a	4.34281	4.15264	4.00657	3.90443	3.99773
168825	hsa-miR-4729	4.67861	4.40326	4.5603	4.85639	4.29937
168640	hsa-miR-4475	8.78285	8.72912	8.86659	9.26356	8.89865
168874	hsa-miR-4535	5.17819	5.16052	5.44634	5.53217	5.20525
168656	hsa-miR-5002-3p	7.99495	7.96732	8.08886	8.91368	8.02095
168861	hsa-miR-4754	5.62619	5.55229	5.50314	5.98196	5.24149
168667	hsa-miR-4999-3p	4.8233	4.5016	4.57971	4.87192	4.1054
168910	hsa-miR-4735-5p	5.11728	4.74705	4.74575	4.95432	4.66355
168664	hsa-miR-5683	4.00226	4.1161	4.22791	4.30133	3.86079
168766	hsa-miR-4772-5p	4.29451	3.92238	4.07066	3.76279	4.33393
168883	hsa-miR-3689d	4.74485	4.37152	4.83903	4.42871	4.59273
168669	hsa-miR-5693	4.75111	3.98742	4.38035	4.36532	4.63544
168791	hsa-miR-4785	4.71167	4.43352	4.63433	4.4996	4.65325
168804	hsa-miR-4761-3p	4.73227	4.61548	4.67406	4.82394	4.04185
169368	hsa-miR-3529-3p	4.67707	4.24279	4.54163	4.5802	4.47049
169178	hsa-miR-4665-5p	4.46797	4.63429	4.7012	5.09092	4.54587
169221	hsa-miR-4748	5.06123	5.08066	5.00629	5.42125	4.85502
169076	hsa-miR-345-3p	4.33931	4.46611	4.62314	5.09149	4.10935
169346	hsa-miR-5195-3p	4.09773	4.14301	4.37254	5.18533	4.40812
169031	hsa-miR-4726-5p	9.95458	9.98351	10.1072	10.2936	10.0501
169276	hsa-miR-4474-3p	4.73245	4.63716	4.72886	5.0761	4.26188
169170	hsa-miR-4472	6.85787	6.80612	6.961	7.32985	7.08529
169168	hsa-miR-5580-3p	5.60857	5.44434	5.4777	5.39074	5.47708
169335	hsa-miR-4699-5p	5.13925	5.00551	4.92545	5.36251	4.98353
169043	hsa-miR-4462	5.19745	4.95545	4.78534	5.2493	4.78186
169136	hsa-miR-5006-3p	6.82616	6.63553	6.67838	6.58839	6.59865
169243	hsa-miR-3682-5p	5.34659	5.29499	5.13837	5.06115	5.13672
169205	hsa-miR-4640-3p	4.97589	4.92947	5.3345	5.1714	5.02149
169078	hsa-miR-548ai/hsa-miR-570-5p	4.59876	4.68088	4.47694	4.05096	4.44078
169130	hsa-miR-4764-3p	11.5949	11.4284	11.7707	12.2476	12.0694
169358	hsa-miR-4417	7.38413	7.45699	7.32924	6.81732	7.24778
169278	hsa-miR-4525	4.99291	4.89663	4.94048	5.09596	5.22459
169167	hsa-miR-4451	7.51004	7.37124	7.45038	8.14688	7.47434
169086	hsa-miR-4786-5p	4.99344	4.85907	4.73027	5.16382	4.73475
169398	hsa-miR-5096	5.16205	5.07749	5.4623	5.29173	5.22256
169386	hsa-miR-4427	4.34058	3.87483	3.9463	3.96029	3.65469
28019	hsa-miR-10a-3p	5.45191	5.38145	5.42428	5.43276	5.26633
28191	hsa-miR-30e-5p	8.56394	8.51278	8.6009	8.44394	8.41967
42959	hsa-miR-514a-3p	4.7862	4.81109	4.72215	5.15779	4.55148
46415	hsa-miR-548l	5.25509	5.349	5.052	4.71171	4.94052
46558	hsa-miR-1268a/hsa-miR-1268b	5.41354	5.45035	5.34933	5.24649	5.28251
42756	hsa-miR-548d-5p	5.26839	5.29789	5.45306	5.3452	5.33118
17419	kshv-miR-K12-9-3p	3.94824	4.23501	4.27109	4.17917	4.41119
11260	hsa-miR-151a-5p	7.78076	7.80206	7.72591	7.09573	7.56173
42598	hsa-miR-452-3p	4.57071	4.47598	4.47341	4.88685	4.63341
31517	hsa-miR-561-3p	4.31701	4.06601	4.28861	4.66672	4.27617
11113	hsa-miR-448	4.12179	4.34813	4.39928	5.28272	4.94524
14313	hsa-miR-499a-5p	5.14604	5.24087	5.01624	4.776	4.94735
11181	hsa-miR-95-3p	6.53922	6.5846	6.5068	6.13725	6.52017
17470	kshv-miR-K12-2-5p	4.49973	4.85402	4.67737	5.10649	4.45523
42811	hsa-miR-542-5p	6.40336	6.43888	6.33573	6.24491	6.36373
46796	hsa-miR-1302	4.17901	4.39497	4.78758	4.74361	4.6859
17289	hsa-miR-616-5p	5.23514	5.20038	5.30697	5.32554	5.12904
10954	hsa-miR-147a	5.2689	5.21554	5.43027	5.48598	5.16767
46875	hsa-miR-2276-3p	4.89721	5.1062	5.08582	4.76868	5.00109
11018	hsa-miR-218-5p	12.1947	12.2114	12.184	11.7655	12.0756
11077	hsa-miR-363-3p	6.99811	6.98182	6.927	6.44327	6.8835
46924	hsa-miR-1252-5p	5.74048	5.7422	5.91524	5.89707	5.86878
46454	hsa-miR-520g-3p	5.15014	4.87634	5.43413	4.83784	4.8663
42686	hsa-miR-136-3p	3.88796	4.53221	4.14886	5.01795	4.24727
17302	hsa-miR-578	5.12813	5.10386	5.05729	4.36294	4.57676
42932	hsa-miR-920	6.54317	6.59799	6.72053	6.56821	6.76062
13485	hsa-miR-10a-5p	9.36888	9.39535	9.26424	9.38831	9.28984
46791	hsa-miR-1204	5.24074	5.21657	5.0865	5.08951	5.05058
46750	hsa-miR-1254	5.12502	4.85166	4.94366	4.61658	4.8806
46624	hsa-miR-1236-3p	6.13969	6.11604	6.08209	6.27912	6.17133
46917	hsa-miR-205-5p	5.17931	5.08703	4.88841	4.80786	4.85256
42769	hsa-let-7b-3p	6.2237	6.23131	6.19987	5.89176	6.17183
11240	hsa-miR-409-3p	4.90489	4.86318	5.25403	5.17414	4.92465
42964	hsa-miR-7-2-3p	5.44778	5.42408	5.35286	5.29093	5.24099
46803	hsa-miR-503-5p	5.30999	5.19667	5.28291	5.13328	5.15181
146105	hsa-miR-1539	4.81445	4.17569	4.67095	4.67104	4.91008
146077	hsv2-miR-H3	5.15813	5.19404	4.8608	4.6505	4.81853
42838	hsa-miRPlus-C1076	5.47519	5.43237	5.4319	5.62636	5.34942
145661	SNORD65	7.31892	7.36013	7.21844	6.65996	7.12904
19605	SNORD6	11.0374	11.1078	10.8908	10.41	10.7179
146152	hsa-miR-3179	5.13699	4.99872	5.33696	4.66638	5.32909
145745	hsa-miR-335-3p	9.87985	9.75366	9.88016	10.2655	10.0309
145697	hsa-miR-367-5p	4.45045	4.23561	5.08731	4.78925	4.13795
145701	hsa-miR-668-3p	7.81141	7.96467	7.94559	8.05022	7.79876
145843	hsa-miR-330-5p	5.47966	5.46336	5.38232	5.12547	5.21732
145754	hsa-miR-523-3p	5.57576	5.68069	5.75855	5.53965	5.56641
145696	hsa-miR-655-3p	4.1891	3.9598	4.76785	4.47285	4.96194
145638	hsa-miR-29a-5p	8.18301	8.27392	8.08501	7.63965	8.07719
145741	hsa-miR-545-3p	5.44306	5.43581	5.46813	5.08	5.29471
147827	hsa-miR-3130-3p	4.60288	4.39526	4.40245	4.62814	4.33087
147820	hsa-miR-3133	7.99353	7.86375	8.04062	9.02847	8.07528
147845	hsa-miR-3173-3p	5.62191	5.64593	5.57557	5.77534	5.52413
145897	hsa-miR-92b-3p	7.67398	7.68806	7.73225	7.56038	7.6368
147195	hsa-miR-18a-5p	7.50522	7.46919	7.66751	8.15066	7.59319
147203	hsa-miR-302a-3p	7.69781	7.6571	7.54558	7.30395	7.4904
147865	hsa-miR-4330	3.9768	3.73844	4.13983	5.01924	4.02269
147870	hsa-miR-548s	4.37551	3.98444	4.79079	4.80828	4.03562
147919	kshv-miR-K12-12-3p	5.19613	5.22278	5.01847	5.10118	4.7643
147837	hsa-miR-3119	5.20848	4.95469	5.31601	4.75088	4.92238
147981	hsa-miR-4325	6.32679	6.3487	6.38944	6.58764	6.40163
147562	hsa-miR-4253	5.119	5.11947	4.94518	4.4858	5.39522
147846	hsa-miR-4313	5.12458	4.85009	4.95747	4.67655	4.86959
147748	hsv1-miR-H12	4.52995	4.86435	4.46216	5.05357	4.51304
148430	hsa-miR-374c-5p	9.42447	9.42955	9.47387	9.39049	9.36774
148495	hsa-miR-3915	7.28122	7.2724	7.34648	8.15999	7.19087
148335	hsa-miR-3606-5p	6.03447	6.02979	5.97054	5.99559	5.84456
148208	hsa-miR-3610	4.37818	4.56253	4.59686	4.95898	4.37679
148562	hsa-miR-128-1-5p	4.36324	4.72169	5.41946	4.28815	4.8051
147715	hsa-miR-4251	5.45891	5.545	5.43875	5.81423	5.42372
148042	hsa-miR-3662	4.78239	5.12808	5.12601	4.3805	5.27278
148332	hsa-miR-3692-5p	4.2825	4.55205	4.53381	4.84217	4.60026
147334	hsa-miR-3613-5p	5.56995	5.5439	5.57213	5.87544	5.46996
147722	hsa-miR-4306	8.33737	8.3371	8.35763	8.53212	8.28739
147718	hsv1-miR-H3-5p	5.27891	5.24667	5.00649	4.73716	4.97066
148040	hsa-miR-1247-3p	4.4035	4.26406	4.51674	4.84066	4.80725
147595	hsa-miR-3178	8.51085	8.37072	8.41346	8.33872	8.45518
147712	hsv1-miR-H1-5p	5.3721	5.15436	5.07807	5.13315	5.07456
148453	hsa-miR-3074-5p	4.75603	4.65598	4.95155	4.63445	4.89392
146094	hsa-miR-1911-3p	4.58781	4.43989	4.38573	4.62406	4.4552
46592	hsa-miR-548j-5p	4.35285	4.42702	4.79907	4.86928	4.538
27565	hsa-miR-423-5p	8.50209	8.50931	8.43112	8.50749	8.43669
168805	hsa-miR-4478	6.86045	6.81787	6.88444	6.97778	6.81168
168648	hsa-miR-4687-5p	5.29188	5.28551	5.23304	5.32766	5.1284
46474	hsa-miR-766-5p	5.51828	5.54562	5.50788	5.4607	5.23398
168799	hsa-miR-4710	5.24653	5.26896	5.39824	5.32441	5.25571
168591	hsa-miR-4789-3p	4.63864	4.6498	4.93225	5.21479	4.69589
168675	hsa-miR-4433-3p	5.444	5.53852	5.44376	5.8375	5.39563
168885	hsa-miR-5194	4.79232	4.77948	4.91881	5.16155	5.11273
168673	hsa-miR-4656	5.46451	5.43007	5.543	5.8839	5.5777
168814	hsa-miR-4463	6.04001	6.07566	6.16502	6.38657	6.18276
168744	hsa-miR-4746-5p	4.35848	4.41477	4.42287	4.24073	3.99222
168628	hsa-miR-5695	4.87241	4.81149	4.70846	4.64942	4.5415
168742	hsa-miR-4722-3p	5.13397	5.31539	5.09064	5.18984	5.2176
168933	hsa-miR-5581-3p	10.1051	10.1734	10.1916	10.4628	10.2928
168619	hsa-miR-1260b	14.8671	14.863	14.8569	14.7989	14.9142
168568	hsa-miR-1290	6.88227	6.97915	6.97181	7.48282	6.9321
168620	hsa-miR-548au-3p	4.43401	4.47059	3.9652	4.03326	4.03344
168954	hsa-miR-5580-5p	6.18456	6.05443	6.10851	6.12781	6.10839
168811	hsa-miR-1255b-2-3p	6.93458	6.96398	7.04214	7.21396	6.82622
168801	hsa-miR-4477b	4.86457	4.74916	4.74125	5.13072	5.02612
168697	hsa-miR-3189-5p	4.84923	4.83016	4.90068	5.16419	4.73135
169333	hsa-miR-3194-3p	5.16205	5.07499	4.96527	5.44206	5.17062
169279	hsa-miR-499b-3p	4.66674	4.56834	4.51136	4.22079	4.44059
169117	hsa-miR-4759	4.27556	4.19579	4.08823	4.85098	4.04873
169195	hsa-miR-4798-3p	4.16658	4.20969	4.40513	3.8219	4.21728
168988	hsa-miR-4799-5p	3.79059	3.87109	3.74345	3.69657	3.82474
169151	hsa-miR-4526	5.3836	5.56204	5.51506	5.46466	5.29842
169147	hsa-miR-548am-5p/hsa-miR-548au-5p/hsa-miR-548c-5p/hsa-miR-548o-5p	4.41884	4.43826	4.74085	4.50015	4.35359
169174	hsa-miR-4709-5p	3.97372	3.98231	3.99926	5.11506	4.27435
169241	hsa-miR-5571-3p	4.51346	4.45648	4.19649	4.88267	4.99078
169211	hsa-miR-5704	9.58592	9.53807	9.70655	9.97772	9.77187
169188	hsa-miR-4443	13.8213	13.96	13.9854	13.8818	14.1781
169336	hsa-miR-17-5p	11.9052	11.8635	11.8152	11.3488	11.5238
169354	hsa-miR-4493	4.39834	4.17229	4.9017	4.90697	4.66369
169090	hsa-miR-5186	4.47209	4.59273	4.40757	4.85892	4.29497
169222	hsa-miR-4760-5p	4.70342	4.75997	4.65667	5.14678	4.64436
169176	hsa-miR-5587-5p	4.67887	4.80079	4.78042	4.56983	4.20332
169353	hsa-miR-5582-3p	4.46943	4.26492	4.06684	3.85725	4.14589
169193	hsa-miR-4725-5p	6.51323	6.49133	6.47748	6.28543	6.48742
169317	hsa-miR-3614-5p
169032	hsa-miR-4737	4.52728	4.54987	4.20651	4.61658	4.50735
169412	hsa-miR-1260a	10.7243	11.1069	11.1359	11.4062	11.13
17608	hsa-miR-425-5p	8.01184	8.06686	8.02731	7.779	7.92998
30787	hsa-miR-125b-5p	14.2679	14.2638	14.2088	13.915	14.2111
11159	hsa-miR-518e-3p	4.372	4.51945	4.55214	3.95794	4.2168
42613	ebv-miR-BART19-5p	4.77614	5.05861	4.96631	4.25752	4.89391
17541	ebv-miR-BART1-5p	4.83448	4.87757	4.82154	5.00065	5.02118
11084	hsa-miR-372-3p	4.62723	4.31248	4.66896	4.7795	4.625
17358	ebv-miR-BART16	6.67563	6.59952	6.62715	6.57863	6.7177
17312	hsa-miR-592	5.95096	6.02574	5.93702	5.56244	5.89349
11171	hsa-miR-521	3.95738	3.93875	4.30323	5.1242	3.96285
46301	hsa-miR-621	3.94664	4.38332	4.37879	4.84713	3.95122
42524	hsa-miR-21-3p	5.55524	5.56771	5.57794	5.32309	5.49213
14301	hsa-miR-361-5p	8.79338	8.83166	8.78844	8.36601	8.77756
46689	hsa-miR-1229-3p	5.11546	5.26977	4.95635	4.68616	4.87016
46647	hsa-miR-1324	3.66203	3.81413	3.91819	4.53007	3.88047
42970	hsa-miR-744-3p	5.24459	5.42723	5.08595	4.75174	4.95338
27740	hsa-miR-574-5p	8.28139	8.20641	8.27316	8.17467	8.28918
11141	hsa-miR-509-3p	5.09022	4.97455	4.83145	4.57333	4.69615
42766	hsa-miR-554	4.70327	4.69458	4.48239	5.19166	4.52186
46501	hsa-miR-1305	4.3934	4.69767	5.25318	4.29844	5.04222
17272	hsa-miR-551a	6.0541	6.04464	6.09978	6.1282	6.11156
42965	hsa-miR-424-5p	9.32019	9.3507	9.39293	9.3448	9.4423
42683	hsa-miR-922	5.59573	5.56264	5.55855	5.39043	5.38277
42865	hsa-miR-181a-5p	9.09139	9.11475	9.09283	8.93379	9.00962
42667	hsa-miR-302b-5p	4.32962	4.27656	4.64756	4.59924	4.47126
10138	hsa-miR-130a-3p	10.9576	10.9735	10.8857	10.3013	10.7581
46381	hsa-miR-1298-5p	4.83582	5.00073	4.95173	4.35826	4.91505
42523	hsa-miR-26b-3p	5.11264	4.98743	5.04242	4.60282	4.74359
42892	hsa-miR-450b-3p	4.93295	4.74589	4.98105	4.5364	4.6479
42824	ebv-miR-BART9-5p	4.99247	5.46916	5.15377	4.6917	4.75899
17606	kshv-miR-K12-4-5p	4.12908	3.9358	3.92707	5.02868	4.40115
46925	hsa-miR-1277-3p	3.99781	4.02906	4.50109	4.34764	4.9232
46832	hsa-miR-1202	5.06157	5.0471	5.14957	3.94082	4.71562
146064	hsa-miR-718	5.05708	5.02639	4.92696	4.71568	4.74829
146091	hsa-miR-1914-5p	5.4445	5.45348	5.51997	5.34854	5.5121
42780	hsa-miR-1307-5p	6.84697	6.85563	6.79456	6.26329	6.66786
46205	SNORD48	10.3153	10.2957	10.2096	9.78491	10.2268
145934	hsa-miRPlus-B1114	5.34552	5.21535	4.90841	4.89742	4.82715
146020	hsa-miR-449c-3p	3.98212	4.23295	4.72671	3.98488	4.96291
145990	ebv-miR-BART21-3p	5.2223	5.0475	4.88078	4.39242	4.79708
145717	hsa-miR-516a-3p/hsa-miR-516b-3p	5.08969	5.03844	5.00993	4.47002	4.71719
145984	ebv-miR-BART2-3p	4.80318	4.85833	5.07645	4.62432	5.28114
146009	hsa-miR-376a-3p	4.72698	4.48146	4.6847	4.80764	4.72675
145785	hsa-miR-526b-3p	3.92242	3.92169	4.58805	4.97986	4.23081
145641	hsa-miR-369-5p	4.00522	3.80951	4.00013	4.75287	4.48001
145842	hsa-miR-658	4.69371	4.48672	5.44772	4.80483	4.9865
146086	hsa-miR-30a-5p	7.66065	7.70874	7.70441	7.74094	7.57578
145905	hsa-miR-518a-5p/hsa-miR-527	5.00206	4.94207	5.1356	5.27286	5.10422
147854	hsa-miR-548u	3.94743	3.82611	4.03632	5.21818	3.93554
147835	hsa-miR-3143	3.80904	3.73957	3.92736	3.76473	3.80118
147796	hsa-miR-4327	4.54725	5.00165	4.84879	4.12969	4.69218
147776	hsa-miR-4317	7.82229	7.89185	7.93755	8.13322	7.7635
147840	hsv2-miR-H9-3p	6.13109	6.06376	6.15246	6.43027	6.40179
147901	kshv-miR-K12-7-5p	4.1644	3.80032	4.00518	4.6424	4.76905
147941	hsa-miR-3160-3p	4.89232	4.87938	4.89015	5.37331	5.3472
147767	hsa-miR-4279	10.3674	10.2457	10.2664	10.6321	10.6967
147832	hsa-miR-4326	5.05114	4.77468	5.14026	4.87533	5.20316
147851	hsa-miR-3201	6.20781	6.24688	6.32933	6.58474	6.3885
147706	hsa-miR-4255	5.22897	5.09489	5.17813	4.92232	4.86536
147821	hsa-miR-3169	5.2533	4.96	4.93066	3.91752	4.76392
147654	hsa-miR-3138	5.33499	5.19443	4.99111	4.7467	5.07916
147623	hsa-miR-4304	4.14306	3.91586	4.22072	5.08447	4.2261
147836	hsv2-miR-H7-5p	5.69355	5.63699	5.78361	5.85924	5.68682
148683	hsa-miR-888-3p	4.11736	3.91651	4.8849	4.18412	5.15528
148467	hsa-miR-3939	3.96596	3.93507	4.1743	5.1032	3.866
147986	hsa-miRPlus-K1303*	5.64214	5.52732	5.86792	6.09301	5.68646
148387	hsa-miR-3942-5p	3.69849	3.68036	4.11171	5.21303	3.87422
148285	hsa-miR-3941	9.2429	9.33631	9.59535	9.80006	9.58037
148466	hsa-miR-3937	4.55378	5.16109	5.18072	4.36615	4.67006
148682	hsa-miR-483-3p	10.3751	10.3319	10.3039	10.4086	10.5232
148264	hsa-miR-3665	6.92111	6.91128	6.89998	6.87926	7.03476
148640	hsa-miR-34b-3p	5.44582	5.29966	5.3078	5.06874	5.13101
148327	hsa-miR-3651	8.20758	8.21635	8.05532	7.645	8.07831
147555	hsv2-miR-H19	4.36851	4.18495	4.91177	4.68303	5.12871
148012	hsa-miR-203b-3p	3.91833	3.7131	4.29924	4.16032	4.11531
148172	hsa-miR-216a-3p	5.27556	5.1923	5.02113	4.7386	4.89476
148661	hsa-miR-486-3p	5.1552	5.08484	5.1281	4.55039	4.84063
145759	hsa-miR-181c-3p	5.51482	5.58775	5.54731	5.21794	5.46258
17835	hsa-miR-450a-5p	5.44485	5.46091	5.63421	5.95088	5.55753
42732	hsa-miR-532-3p	5.37781	5.24983	5.38149	5.21823	5.22566
145734	hsa-miR-33b-3p	4.38326	4.19024	4.55154	4.76968	4.82879
42493	hsa-miR-892b	4.89604	4.68617	4.84827	3.97145	4.79528
168878	hsa-miR-5100	15.5836	15.55	15.5598	15.5768	15.5338
168605	hsa-miR-4653-3p	5.69378	5.67065	5.63149	5.58815	5.63371
168856	hsa-miR-4494	3.95186	3.7211	3.80507	3.93868	3.85756
168558	hsa-miR-5585-3p	5.70298	5.69227	5.93336	6.17935	5.79049
168700	hsa-miR-5696	9.70292	9.74466	9.62522	9.40376	9.65574
168829	hsa-miR-4794	3.83329	3.69554	3.98609	3.75285	3.87439
168602	hsa-miR-4666a-3p	3.85575	3.74168	3.88659	3.84423	3.81981
168894	hsa-miR-3978	3.87679	3.7472	3.66586	3.64005	3.67178
168918	hsa-miR-4491	5.20595	5.2085	5.43586	5.77391	5.40966
168704	hsa-miR-506-5p	5.15222	4.96067	5.35127	5.29026	5.09556
168708	hsa-miR-296-5p	5.12052	4.91228	4.79774	4.75335	4.81095
168621	hsa-miR-4796-5p	5.34802	5.34971	5.36003	5.27689	5.05466
168670	hsa-miR-4694-5p	5.83875	5.63079	5.8116	5.79562	5.55218
168767	hsa-miR-4681	4.71724	3.80783	4.60851	5.05656	4.36063
168594	hsa-miR-3150b-5p	3.93516	3.72751	3.94935	4.66855	4.2131
168844	hsa-miR-4532	11.2882	11.2208	11.3127	11.8867	11.266
168975	hsa-miR-4528	3.91266	3.84473	3.93013	3.71144	3.91345
168570	hsa-miR-2682-3p	6.36272	6.39172	6.36561	6.01934	6.2619
168649	hsa-miR-3129-3p	3.88488	3.65891	3.80689	3.77417	3.90292
168786	hsa-miR-3618	4.94344	5.01599	4.9869	5.22914	5.07348
169074	hsa-miR-3972	4.07856	4.58022	4.60137	4.85627	4.07597
169106	hsa-miR-4783-3p	6.92842	6.93071	7.05429	7.54297	7.14924
169071	hsa-miR-4639-5p	3.59623	3.59403	4.22232	5.19303	4.20806
168984	hsa-miR-4637	3.63746	3.60563	3.66595	3.52347	3.56873
169265	hsa-miR-4733-3p	5.37737	5.405	5.49051	5.34849	5.28053
169099	hsa-miR-4790-3p	3.87723	3.71112	4.37851	3.81841	3.98409
169201	hsa-miR-5047	3.76817	3.75611	4.00567	4.32755	3.80585
169132	hsa-miR-382-3p	8.64509	8.61007	8.82917	9.64037	8.84788
169122	hsa-miR-5687	3.7717	3.6019	4.09048	3.87006	3.75341
169227	hsa-miR-3064-5p	4.86447	4.52679	5.07149	4.39811	4.99372
169289	hsa-miR-4692	4.06398	4.63429	4.60631	4.20346	4.39612
169308	hsa-miR-4503	5.4617	5.36919	5.51831	5.85272	5.50334
169282	hsa-miR-4290	10.9326	10.5349	10.7543	11.1272	11.3154
169172	hsa-miR-4445-3p	5.99207	6.05142	6.21854	6.96294	6.11794
169199	hsa-miR-4518	5.72199	5.59963	5.87991	6.08854	5.67059
169034	hsa-miR-642b-5p	9.98915	10.032	10.2311	10.335	10.4398
169173	hsa-miR-5590-3p	4.27656	3.76798	4.52388	4.40871	3.84694
169231	hsa-miR-4766-3p	4.1484	3.76769	3.94825	3.9082	3.8076
169315	hsa-miR-4676-3p	4.21611	3.9127	3.99836	4.26918	3.98692
169005	hsa-miR-520b/hsa-miR-520c-3p	5.27694	5.41109	5.34597	5.23123	5.42682
169416	hsa-miRPlus-A1086	3.92813	3.95619	4.3529	4.03486	3.94825
13170	hsa-miR-380-5p	4.25048	4.07028	4.09852	4.45241	4.32089
46324	hsa-miR-320b	9.28642	9.25511	9.18687	8.60951	9.13239
17676	hsa-miR-152-3p	6.74528	6.79698	6.71343	6.28601	6.6606
17593	hsa-miR-650	4.82281	4.70295	4.83484	5.22888	4.78297
46483	hsa-miR-27a-3p	10.281	10.2227	10.3732	10.6371	10.2339
46438	hsa-let-7g-5p	10.7099	10.8599	10.7119	10.8784	10.6183
42703	hsa-miR-490-3p	6.00512	5.81489	5.96228	5.87201	5.90111
17625	hsa-miR-627-5p	5.50493	5.38118	5.47176	5.39146	5.44036
27568	hsa-miR-744-5p	9.00369	9.00356	8.9781	9.29386	9.07666
42478	hsa-miR-593-5p	5.72178	5.64826	5.57174	5.60629	5.52475
42457	hsa-miR-323a-5p	4.45701	4.50878	4.91321	4.74226	5.27628
17589	ebv-miR-BART3-3p	5.09899	5.06763	5.02043	5.54141	4.83572
42832	hsa-miR-638	7.00347	6.88431	7.00266	7.35751	7.06605
46462	hsa-miR-1224-5p	5.30961	5.3039	5.10118	5.23022	5.2159
46822	hsa-miR-1178-3p	5.11127	5.09894	4.90817	4.23355	4.92892
28759	hsa-miR-758-3p	5.08344	4.98652	5.33072	4.67712	5.3051
42496	hsa-miR-181c-5p	6.27038	6.18845	6.33929	6.32516	6.21027
10306	hsa-miR-146b-5p	6.42039	6.49938	6.35551	5.97464	6.37527
17882	hsa-miR-20b-3p	6.44073	6.3485	6.45082	6.59965	6.3435
27551	hsa-miR-612	5.66748	5.62868	5.6909	5.93667	5.70851
42504	hsa-miR-593-3p	5.21188	5.17967	5.04758	4.94503	4.82579
42897	ebv-miR-BART15	5.14053	5.05434	4.86342	4.73671	4.73157
42874	hsa-miR-16-2-3p	5.81381	5.72201	5.6631	5.5012	5.60505
17490	hsa-miR-571	5.13707	5.29339	4.95208	4.85554	4.70483
46565	hsa-miR-1207-5p	5.31277	5.32282	5.17025	4.72439	5.15287
15619	hsa-miR-649	4.80249	4.67571	5.01361	4.40873	5.11593
10943	hsa-miR-136-5p	5.35682	5.29967	5.20837	5.10302	5.01786
10977	hsa-miR-183-5p	6.22715	6.1843	6.26826	6.40179	6.21492
42530	hsa-let-7a-2-3p	5.8581	5.77546	5.9175	5.9546	5.71603
10990	hsa-miR-196a-5p	7.37139	7.40881	7.32584	7.14401	7.31126
14285	hsa-miR-487b-3p	7.64472	7.60212	7.62582	8.38748	7.75967
27546	hsa-miR-380-3p	4.89056	4.81873	5.07367	4.65442	5.32803
31026	hsa-miR-101-3p	9.61429	9.60456	9.60018	9.23876	9.5739
11040	hsa-miR-29b-3p	11.7086	11.7598	11.958	12.5486	11.7305
13130	hsa-miR-517-5p	4.72696	4.49022	4.35321	5.20494	4.43848
11138	hsa-miR-506-3p	5.07552	4.9328	5.10029	4.93616	4.82825
146045	hsv2-miR-H4-5p	4.7953	4.80444	4.89174	4.60421	5.11362
145987	hsa-miR-2054	5.33191	5.20396	4.98188	4.41914	4.92791
146111	hsa-miR-767-5p	8.6332	8.56341	8.64252	8.81374	8.54515
145933	hsa-miR-652-5p	5.87956	5.75523	5.91156	5.9555	5.81819
146058	hsv1-miR-H3-3p	5.09114	5.32422	4.95048	5.04046	4.83653
145666	SNORD110	9.41022	9.4079	9.29975	9.13057	9.24438
146098	hsv1-miR-H5-3p	8.18025	8.13159	8.31829	9.31112	8.16451
146161	hsa-miR-2115-3p	6.65044	6.64095	6.68281	6.73648	6.65862
146168	hsa-miR-1912	5.2846	4.6207	4.95703	4.40009	5.10123
146090	hsv1-miR-H7-3p	7.3975	7.42468	7.39031	7.62035	7.65766
145736	hsa-miR-605-5p	5.35419	5.30226	5.25382	5.1766	5.19947
145721	hsa-miR-875-5p	4.48756	4.23424	4.43873	4.88642	3.95857
145693	hsa-miR-92a-3p	10.7625	10.7834	10.6217	9.98582	10.6141
145962	hsa-miR-639	5.3167	5.29608	5.14314	5.28977	5.09557
145705	hsa-miR-431-5p	5.12673	5.12552	4.90791	4.54847	4.6049
145727	hsa-miR-501-3p	5.31986	5.43449	5.25405	5.07143	5.4077
145637	hsa-miR-187-3p	5.43974	5.36952	5.35257	5.43682	5.43188
145748	hsa-miR-518f-3p	4.13117	4.34257	4.18992	4.9653	4.53032
147193	hsa-miR-572	4.6447	4.50963	4.7441	4.86536	5.09346
147608	hsa-miR-4307	5.29156	5.26043	5.26008	4.78668	4.84822
147872	hsv2-miR-H13	4.69111	4.86929	5.09914	4.60379	4.97811
147938	hsa-miR-4287	4.63093	4.56859	5.15458	4.85298	5.17675
147814	hsa-miR-3159	4.41937	4.57475	4.67924	5.39651	4.48343
147760	hsa-miR-4316	5.25568	5.11314	5.16905	4.64711	5.22073
147544	hsa-miR-4314	5.28149	5.32532	5.27462	4.85134	5.26517
147830	hsv1-miR-H18	6.20864	6.14377	6.1935	6.35376	6.27784
147671	hsa-miR-4323	5.45813	5.59273	5.43798	5.38932	5.53328
147897	hsa-miR-3136-5p	5.14646	5.18424	4.96329	4.44921	4.62735
147698	hsv2-miR-H22	5.30811	5.32959	5.10182	4.82415	4.85833
148627	hsa-miR-615-5p	4.87901	4.85529	5.04136	4.404	5.2996
148669	hsa-miR-185-3p	5.59406	5.53293	5.42847	5.8679	5.56503
148687	hsa-miR-1908-5p	7.53225	7.36364	7.5303	8.43288	7.69352
148234	hsa-miR-3667-5p	8.90828	8.91151	8.96829	9.29917	8.9288
148677	hsa-miR-637	5.01241	4.93891	5.18475	4.69982	5.21105
148654	hsa-miR-184	5.34489	5.3329	5.40851	4.96624	5.21274
148079	hsa-miR-3673	5.07155	5.07879	5.15241	5.1696	5.18571
148474	hsa-miR-3622a-5p	5.04905	5.11541	4.9074	4.64315	5.033
148625	hsa-miR-941	5.33578	5.29576	5.21353	4.97204	4.97596
147640	kshv-miR-K12-10a-5p	4.99679	5.0653	5.13852	5.28715	5.03088
147318	hsa-miR-3660	5.40392	5.3978	5.33731	5.46537	5.13928
147666	hsa-miR-4277	4.90568	4.90797	4.79412	4.97277	5.28097
148181	hsa-miR-203b-5p	4.93082	4.43708	5.01038	4.79075	5.20717
148386	hsa-miR-219b-5p	5.33849	5.32726	5.34242	5.39388	5.26822
148284	hsa-miR-208b-3p	4.76058	4.57676	4.77879	4.92017	4.92423
11164	hsa-miR-519e-3p	6.18416	6.20095	6.19465	6.01712	6.13535
17886	hsa-miR-301b	7.86487	7.86991	7.80924	7.35532	7.71147
168684	hsa-miR-5010-5p	4.79699	4.82802	4.78285	5.20123	4.72931
168679	hsa-miR-4763-3p	4.95834	4.88825	4.89256	4.89752	5.38033
168718	hsa-miR-4684-3p	4.62308	4.81903	4.39617	4.23792	4.40959
168945	hsa-miR-326	5.44529	5.48093	5.38468	5.24871	5.36704
168964	hsa-miR-4450	6.01594	5.9339	5.98091	6.09675	6.04517
168932	hsa-miR-5094	4.23457	4.05985	4.17854	4.26365	4.12099
168934	hsa-miR-4999-5p	4.81143	4.84608	4.90961	4.98908	5.04205
168795	hsa-miR-4706	5.09086	5.03622	5.28009	5.33993	5.26182
168755	hsa-miR-4479	3.87427	3.97285	3.88269	3.80924	3.73303
168827	hsa-miR-548ac	3.88105	3.83624	3.75619	3.75753	3.74418
168676	hsa-miR-499b-5p	3.88428	3.96942	4.06884	4.35687	3.91435
168852	hsa-miR-4764-5p	5.9623	5.71376	5.81166	5.9154	5.74991
168611	hsa-miR-4753-3p	5.82585	5.56259	5.66338	5.84169	5.5538
168572	hsa-miR-4507	7.67124	7.5296	7.61296	8.43136	7.70357
168743	hsa-miR-548ad	4.90364	4.61658	4.60741	4.70809	4.53074
168812	hsa-miR-875-3p	4.84888	4.62473	4.67062	5.27018	5.01601
169186	hsa-miR-4520a-3p	4.47376	4.32422	4.52189	4.87715	4.27119
169118	hsa-miR-5009-3p	4.75649	4.4058	4.52674	5.32472	4.36144
169320	hsa-miR-4468	7.57551	7.50301	7.65145	8.21567	7.71084
169321	hsa-miR-4691-3p	4.53919	4.40043	3.78123	4.10714	4.38691
169070	hsa-miR-4695-3p	10.771	10.6648	10.6557	10.3197	10.3306
169113	hsa-miR-4755-5p	4.48186	4.42487	4.12475	5.29068	4.18782
169182	hsa-miR-4728-3p	7.13474	7.13827	7.21942	7.60457	7.55992
169036	hsa-miR-4745-3p	4.48586	4.43408	4.36936	4.39227	4.31338
169230	hsa-miR-4747-3p	4.29126	4.02933	4.25258	4.8371	4.49257
169157	hsa-miR-4755-3p	4.54609	4.36766	4.18562	5.05888	4.21778
169000	hsa-miR-5707	3.92309	3.90838	4.15434	4.0866	4.06649
169319	hsa-miR-3136-3p	8.29027	8.23131	8.33911	9.08528	8.58938
168996	hsa-miR-4524a-3p	5.00763	4.88793	4.8697	5.30152	5.06667
169064	hsa-miR-4778-3p	6.31719	6.13882	5.9825	5.80416	5.73876
169112	hsa-miR-4727-3p	4.77456	4.76342	4.67721	5.27257	4.76116
169169	hsa-miR-5684	12.4988	12.395	12.5839	13.5706	12.4996
168987	hsa-miR-4523	4.67837	4.64985	4.40848	4.68477	4.41888
169365	hsa-miR-3974	4.74892	4.23601	4.39217	4.54442	3.94497
169160	hsa-miR-4633-3p	4.3929	4.41133	4.21789	3.98086	4.44959
168992	hsa-miR-5092	4.47837	3.98282	4.01305	4.1728	4.4489
46340	hsa-miR-1289	4.29261	4.02532	4.37756	4.67968	4.72631
46627	hsa-miR-1271-5p	5.64281	5.44541	5.39821	5.27966	5.46919
42750	hsa-miR-636	6.47154	6.48488	6.56821	6.77768	6.51298
42717	hsa-miR-92b-5p	5.67797	5.5468	5.6124	5.89107	5.42142
11045	hsa-miR-302c-5p	6.71427	6.76723	6.71784	6.825	6.91823
42640	hsa-miR-20b-5p	10.3967	10.3441	10.4347	10.5003	10.2172
17562	ebv-miR-BHRF1-2-5p	4.49333	3.99649	3.7714	4.10256	3.93147
10937	hsa-miR-132-3p	6.09767	6.08911	6.07871	5.87282	5.97214
32731	hsa-miR-190b	5.35401	5.14147	5.11278	5.73595	4.88174
17359	ebv-miR-BART4-5p	5.01847	4.83225	5.1297	4.93073	4.91124
19016	hsa-miR-217	4.86113	4.93991	5.0537	5.14659	5.2241
46684	hsa-miR-1225-3p	4.73611	4.68053	4.53651	4.48523	5.44612
46531	hsa-miR-1231	4.84062	5.1222	4.91467	4.06817	4.851
17571	kshv-miR-K12-11-3p	4.64341	4.67123	5.21247	4.43316	5.15618
46556	hsa-miR-623	5.06134	5.09833	4.72787	4.61977	4.71104
27838	hsa-miR-302d-3p	5.06682	5.10436	5.02326	4.23029	4.37031
42700	hsa-miR-631	4.89017	4.95701	4.79275	5.50157	5.01398
17508	hcmv-miR-UL112-3p	5.33132	5.24988	5.16876	5.07129	4.91486
42778	hsa-let-7g-3p	4.85561	4.69339	4.62915	5.16154	4.81385
17463	hsa-miR-151a-3p	7.04595	7.06205	7.01847	6.49102	7.01259
46944	hsa-miR-1297	7.30138	7.3061	7.44241	7.81193	7.28061
46860	hsa-miR-1205	5.02419	5.10611	4.72122	4.37781	4.46318
46661	hsa-miR-1294	5.37551	5.22639	5.05811	5.01257	4.93607
42541	hsa-miR-302a-5p	4.59547	4.74611	5.35713	4.11296	5.13237
11058	hsa-miR-325	5.14483	5.10589	4.80982	4.35016	4.76381
42744	hsa-miR-23a-3p	12.5674	12.6308	12.4325	11.7944	12.3959
14271	hsa-miR-539-5p	5.19823	5.06263	4.72891	4.40626	4.69817
42971	hsa-miR-96-3p	4.19676	4.22067	3.92766	5.1414	4.25773
42502	hsa-miR-204-3p	9.2503	9.32435	9.48406	10.22	9.52597
29872	hsa-miR-340-5p	8.32376	8.30906	8.37686	8.83119	8.381
46744	hsa-miR-526b-5p	5.15277	5.23876	4.80149	4.05655	4.79783
11074	hsa-miR-34c-5p	6.59707	6.66463	6.54463	6.42928	6.58464
46416	hsa-miR-1293	5.05757	5.00398	4.87992	4.70173	4.72431
46789	hsa-miR-513b-5p	6.06177	6.00681	6.17774	6.50108	6.0379
42522	ebv-miR-BART19-3p	7.60249	7.66034	7.59697	7.47557	7.49006
46622	hsa-miR-518f-5p	4.77381	4.54326	4.27398	4.74232	4.93868
17612	hsa-miR-555	4.66555	4.43183	5.31423	4.60396	5.17095
146005	hsa-miR-3129-5p	5.23851	5.1739	5.20963	4.9284	4.80275
17858	hsa-miRPlus-A1073	5.14751	5.03448	4.96291	4.91815	4.9674
146085	hsa-miR-3170	5.90588	5.81665	5.9356	5.8658	5.77412
146116	hsa-miR-2116-3p	5.45145	5.62386	5.71444	5.76812	5.69725
145980	hsa-miR-939-5p	4.91094	5.0415	4.99214	4.07905	4.84682
145973	hsa-miR-664a-3p	7.6899	7.76972	7.6632	7.35071	7.81618
145965	hsa-miR-518d-3p	4.13363	3.92602	4.04439	5.07217	4.84504
145687	hsa-miR-384	4.65509	4.64757	4.82817	4.65908	4.97678
145651	hsa-miR-99a-3p	4.98619	4.96409	4.97231	4.99893	4.99071
145677	hsa-miR-139-5p	5.88617	5.94317	5.91662	5.5846	5.74627
145633	hsa-let-7d-3p	6.80609	6.81108	6.69139	6.6088	6.71604
146008	hsa-miR-26b-5p	9.91157	10.0134	9.88349	10.0551	9.90208
145643	hsa-miR-382-5p	5.33593	5.44905	5.16491	5.07653	5.05895
147864	hsv2-miR-H24	5.38151	5.22259	5.28075	5.31986	5.26112
147895	kshv-miR-K12-2-3p	3.85534	4.31089	3.93626	5.05395	3.92636
147953	hsa-miR-491-5p	5.67067	5.59544	5.53509	5.44313	5.55899
147817	hsa-miR-3196	7.13328	7.18893	7.22289	7.2523	7.23603
147831	kshv-miR-K12-1-3p	5.90782	5.79174	5.84969	5.81645	5.5925
147898	hsa-miR-2861	4.95984	4.81496	5.25227	4.49528	5.21372
147743	hsa-miR-4275	6.60149	6.59196	6.62755	6.72838	6.53008
147799	hsa-miR-3156-5p	4.72018	4.60985	4.83939	4.72032	5.1726
147763	hsa-miR-4272	4.18571	3.96631	4.02256	4.66517	4.51187
147921	hsa-miR-3131	4.70666	4.74795	4.8186	5.0578	5.16167
148593	hsa-miR-3605-3p	5.20407	5.2227	5.02099	5.03196	5.01876
148058	hsa-miR-3672	4.57606	3.9051	3.86067	4.1998	4.0494
148420	hsa-miR-3607-3p	10.5043	10.5122	10.3648	10.0258	10.3723
148434	hsa-miR-3692-3p	4.94497	4.72761	5.13301	4.75466	5.37751
148063	hsa-miR-3713	5.3832	5.19744	5.20482	5.00928	5.01783
148382	hsa-miR-3609	5.86369	5.80079	5.7457	5.58239	5.6635
148465	hsa-miR-3611	8.02558	7.98963	8.07971	8.50649	8.07435
147589	hsa-miR-1193	4.49061	5.04555	4.76391	4.59878	5.07341
147621	hsa-miR-4278	4.54608	4.12946	4.18116	4.80487	5.01377
147633	hsa-miR-3163	4.62601	4.10379	4.50721	4.6918	4.18805
147957	hsa-miR-412-5p	4.57296	4.15756	4.93944	4.52406	4.88497
148380	hsa-miR-3913-5p	4.90401	4.88011	5.01935	4.63024	4.82883
148080	hsa-miR-3921	3.98925	4.49852	4.21199	4.65197	4.68733
148595	hsa-miR-34a-3p	5.03398	4.93507	5.23083	5.11026	5.12972
148089	hsa-miR-208a-3p	4.86184	4.59302	4.46354	5.23042	4.30482
148215	hsa-miR-3591-3p	5.9929	6.05689	6.03644	5.95018	5.91304
13132	hsa-miR-519e-5p	6.86191	6.82837	6.87407	6.89777	6.88031
32711	hsa-miR-633	4.13461	4.13837	4.52853	4.67964	3.86706
42629	hsa-miR-376c-3p	5.25374	5.31779	5.44491	5.41204	5.47406
168734	hsa-miR-4465	3.83728	3.81175	3.79728	3.74646	3.66057
46863	hsa-miR-3157-3p	5.45188	5.34136	5.46282	5.26436	5.24472
168730	hsa-miR-4464	4.63341	4.63055	4.47237	5.1448	4.64081
168644	hsa-miR-4775	5.97736	5.94086	5.99458	5.96881	5.94127
168770	hsa-miR-4699-3p	5.37843	5.37067	5.34322	5.59595	5.26847
168890	hsa-miR-1306-5p	5.74066	5.81553	5.68805	5.85086	5.68852
168877	hsa-miR-5583-5p	4.60568	4.73053	4.47791	4.55584	4.31126
168618	hsa-miR-4783-5p	4.14425	3.90751	3.80638	3.91703	3.97356
168855	hsa-miR-4675	4.00388	4.12653	4.27805	3.98517	4.14602
168919	hsa-miR-4456	11.7481	11.6781	11.6727	11.2988	11.5494
168560	hsa-miR-4676-5p	4.65294	4.7479	4.74376	5.21676	4.95447
168963	hsa-miR-664b-5p	7.49265	7.58986	7.34191	6.27918	7.17889
168671	hsa-miR-3140-5p	4.65297	4.61518	4.57046	4.34088	4.32931
168745	hsa-miR-4667-3p	4.88646	5.08511	4.84436	5.01986	4.85111
168668	hsa-miR-4732-3p	6.57286	6.49487	6.49636	6.44196	6.45037
168839	hsa-miR-4774-3p	4.50831	4.48997	4.455	4.84495	3.98689
168917	hsa-miR-4511	6.10541	6.12435	6.04387	6.12323	6.14056
168661	hsa-miR-4531	8.62936	8.65593	8.67402	8.73629	8.69806
168776	hsa-miR-4795-3p	6.9897	7.01452	6.95584	6.79571	6.87992
168576	hsa-miR-4693-3p	4.36091	4.36819	4.49492	5.2673	4.41287
169098	hsa-miR-3691-3p	3.85545	3.76207	3.97048	3.8838	3.8697
169107	hsa-miR-4782-5p	4.40045	4.59706	4.21719	4.93355	4.32079
169272	hsa-miR-4419b	12.5506	12.5544	13.3808	13.9826	13.5449
169159	hsa-miR-4521	6.67716	6.73191	6.58802	6.19074	6.60416
169023	hsa-miR-4712-3p	8.6163	8.60316	8.75782	9.74664	8.68326
169194	hsa-miR-4513	5.30143	5.34732	5.45194	5.62711	5.38362
169311	hsa-miR-4714-5p	10.3689	10.3792	10.3617	10.6533	10.3792
169156	hsa-miR-4515	4.63691	4.3555	4.00931	4.03876	4.21588
169309	hsa-miR-4802-5p	4.524	3.70152	3.91835	4.59052	4.14786
169126	hsa-miR-4486	5.25641	5.3341	5.42729	5.50997	5.20342
169083	hsa-miR-371b-3p	6.51823	6.57194	6.60707	6.39739	6.62103
169247	hsa-miR-4477a	5.1455	4.94338	5.14896	5.164	5.02172
169297	hsa-miR-4777-3p	3.76137	4.10708	3.88083	4.55362	3.97551
168989	hsa-miR-4447	5.50339	5.48441	5.62237	5.81994	5.59554
169092	hsa-miR-548am-3p	4.04931	3.77871	3.92201	4.73084	4.26131
169120	hsa-miR-4787-3p	5.17713	5.23412	5.19487	5.13479	5.31531
169256	hsa-miR-4666a-5p	4.36049	3.89561	3.92282	4.04119	3.95611
168998	hsa-miR-4508	8.90409	8.80639	9.03336	9.58917	9.06275
168982	hsa-miR-4757-3p	4.08334	3.86801	4.05024	3.95754	3.99431
169419	hsa-miR-300	4.6726	4.38462	4.57969	4.10944	4.36763
169415	hsa-miR-187-5p	3.96732	3.90222	3.97814	5.04026	3.90676
169407	hsa-miR-4301	12.7929	12.8882	13.3458	14.1235	13.6185
42843	hsa-miR-654-5p	5.17695	5.20557	5.05789	5.35154	5.39058
46617	hsa-miR-1197	4.33728	4.49849	4.49035	3.87143	4.54504
17626	hsa-miR-575	5.12962	5.12676	5.28622	5.15219	5.30679
42926	hsa-miR-92a-1-5p	4.97676	4.91152	5.2014	4.79992	4.99478
10928	hsa-miR-125a-5p	10.0828	10.1793	10.054	9.7286	10.0816
11154	hsa-miR-517c-3p	4.25101	4.20695	4.85445	4.48522	5.26632
42746	hsa-miR-647	5.71787	5.59392	5.69286	5.86424	5.48884
29529	hsa-miR-369-3p	4.71654	4.53686	4.68362	5.3168	4.58494
42782	hcmv-miR-UL148D	6.14871	6.04896	6.10624	6.26957	6.23686
28251	hsa-miR-770-5p	3.91368	3.93768	3.8715	5.27563	4.01571
33902	hsa-miR-128-3p	6.85524	6.912	6.85015	6.48584	6.83705
42940	hsa-miR-876-5p	7.91013	7.87782	7.76928	7.45297	7.81716
46336	hsa-miR-1284	5.66842	5.5848	5.56337	5.48286	5.54916
42791	hsa-miR-548b-5p	4.85054	4.77421	4.81724	5.05471	5.27082
17445	hsa-miR-610	4.97968	5.0577	5.20794	4.71365	5.16973
11083	hsa-miR-371a-3p	4.50089	3.75355	5.22269	4.34475	5.48909
32608	hsa-miR-761	5.45779	5.46114	5.49717	5.4486	5.33942
42615	hsa-miR-135b-3p	5.33244	4.96389	5.19368	4.69271	4.91856
46818	ebv-miR-BART17-5p	4.87689	4.87024	5.06708	5.19663	5.05409
46703	hsa-miR-548e-3p	5.54047	5.61409	5.65134	6.05834	5.73069
17415	ebv-miR-BART10-3p	4.99003	4.9562	5.08845	5.16309	5.43416
17315	kshv-miR-K12-3-3p	4.18915	4.0007	4.43894	5.04023	3.95368
42850	hsa-miR-150-3p	4.00584	3.78043	3.68502	5.21057	3.80743
46300	hiv1-miR-TAR-3p	4.38759	4.31373	4.44695	4.79683	4.4462
31038	hiv1-miR-N367	5.06067	5.18494	5.09352	4.60068	5.19078
46450	hsa-miR-548o-3p	4.17929	4.09397	4.97539	4.05718	4.78306
46695	hsa-miR-1228-3p	5.09848	5.02364	5.03024	4.76023	4.77901
17624	hsa-miR-532-5p	5.94908	5.91623	5.87655	5.65103	5.83201
42666	hsa-miR-26a-2-3p	5.27702	5.31087	5.15586	4.92903	5.06468
42581	hsa-miR-513a-5p	8.93071	8.7934	9.03931	9.53532	8.96904
46223	hsa-miR-1306-3p	5.37398	5.26383	5.12563	4.41839	4.73214
17299	hcmv-miR-UL22A-3p	5.13451	5.07719	5.01483	4.31473	5.01584
19585	hsa-miR-148b-3p	7.73729	7.7819	7.58285	7.16534	7.59011
14272	hsa-miR-542-3p	7.36533	7.38314	7.37027	7.17772	7.3304
42772	hsa-miR-566	4.30199	4.37592	4.35259	4.64282	4.24455
46326	hsa-miR-1233-3p	4.91015	5.07424	4.88697	3.95355	4.61968
42773	ebv-miR-BART17-3p	5.13616	4.94129	4.81848	4.48383	4.78992
27541	hcmv-miR-UL70-3p	5.32874	5.30095	5.11651	5.44704	5.19129
10964	hsa-miR-155-5p	8.41378	8.446	8.30874	7.92041	8.36476
17332	ebv-miR-BART9-3p	4.70819	4.44304	5.13151	4.00767	5.30633
42507	hsa-miR-202-5p	4.34281	3.96141	4.85951	3.88167	4.89726
19011	SNORD10	10.8894	10.9113	10.7558	10.425	10.6133
17848	hsa-miRPlus-A1087	5.16286	5.26208	4.8785	4.76565	4.82088
42492	hsa-miRPlus-A1031	5.1404	5.21253	4.91584	4.75987	4.95491
146006	hsa-miR-670-5p	5.22849	5.16209	4.81379	4.22193	4.89041
146166	hsa-miRPlus-G1065-5p	4.28379	4.10396	4.26164	4.55195	4.41068
146089	hsv1-miR-H8-5p	5.28342	5.22919	5.28099	5.5689	5.26273
145844	hsa-miR-374a-5p	8.56854	8.58731	8.62916	8.43996	8.47172
145859	hsa-miR-33a-5p	8.27422	8.3573	8.19998	7.69829	8.13375
105441	hsa-miR-518c-3p	3.91627	4.01932	4.11329	4.89681	4.04062
145827	hsa-miR-200a-5p	4.51716	4.46487	4.71134	3.93375	5.05047
145950	hsa-miR-33b-5p	5.53899	5.48858	5.29445	4.77383	5.37666
145732	hsa-miR-346	5.00301	5.02048	5.11373	4.93088	5.152
145821	hsa-miR-518c-5p	5.3882	5.33308	5.19434	5.15875	4.76295
145889	hsa-miR-196b-5p	7.22653	7.30071	7.26383	6.88783	7.1879
147794	kshv-miR-K12-8-3p	5.98425	6.09833	6.20687	6.58722	6.47827
147863	hsa-miR-3155a	4.00311	3.94337	4.36036	3.96666	5.20042
147793	hsa-miR-4252	4.81362	4.50949	4.76727	4.97678	4.50845
147801	hsv1-miR-H11/hsv2-miR-H11-3p	4.74463	4.56664	4.6846	5.20942	4.74218
147554	hsa-miR-4273	5.01976	4.94433	5.21885	5.23718	5.28986
147826	hsa-miR-3153	4.88045	4.79863	5.13171	4.56171	5.17681
147803	hsv2-miR-H10	6.45988	6.36167	6.53723	6.96154	6.69677
147537	hsa-miR-4264	4.08857	3.84422	4.00742	4.85332	3.93478
147795	hsa-miR-3186-3p	4.26723	4.70956	4.95394	4.48687	4.80564
147673	hsa-miR-4262	4.83059	4.7794	4.90154	5.16388	4.98487
147884	hsv2-miR-H25	6.03135	6.00316	6.08971	6.36675	6.11269
147929	hsa-miR-1273c	4.92375	4.96974	4.94693	5.02843	4.67771
148239	hsa-miR-3916	4.42202	4.78274	4.57691	4.955	4.55921
148691	hsa-miR-602	4.45403	4.54219	4.67488	5.1976	4.19077
147376	hsa-miR-3679-5p	5.2513	5.22628	5.18135	5.01265	5.2379
147572	hsa-miR-3120-3p	5.4533	5.4805	5.34831	4.94104	5.01005
148398	hsa-miR-3908	4.39561	4.29	4.45776	5.08055	4.34334
148241	hsa-miR-3649	5.05943	5.18758	5.39586	5.08623	5.27106
148147	hsa-miR-181b-3p	5.74481	5.75597	5.96995	6.12547	5.88404
148289	hsa-miR-3675-5p	4.33918	4.70373	5.02101	4.61729	5.36741
147964	hsa-miRPlus-J1005	4.71342	4.77111	5.11763	4.13683	4.59841
148489	hsa-miR-3674	3.75116	4.44986	3.84291	5.17346	3.92186
148038	hsa-miR-3679-3p	6.02566	5.93926	6.09924	6.11748	6.22082
148637	hsa-miR-198	5.01762	4.94351	5.01657	4.30271	4.8596
148388	hsa-miR-3677-3p	4.36543	4.02856	4.56556	4.59147	4.32903
147602	hsa-miR-2682-5p	4.79707	4.60209	4.73835	5.30294	4.97501
146158	hsa-miR-3202	8.36677	8.60402	8.49518	8.27973	9.09482
11155	hsa-miR-518a-3p	4.40223	4.51486	4.05385	4.91241	4.84713
168579	hsa-miR-5706	4.49072	4.37202	4.15631	4.6953	4.3867
168690	hsa-miR-4466	5.00271	5.07489	4.93612	5.39582	5.04249
168698	hsa-miR-3127-3p	5.12053	5.15549	5.10903	4.4009	4.99412
46808	hsa-miR-4485	6.31963	6.30621	6.40666	6.51254	6.36757
168843	hsa-miR-5694	4.36036	4.26755	4.54686	4.55725	4.15505
168732	hsa-miR-5011-5p	4.09573	4.44304	4.1451	3.8396	3.9139
168674	hsa-miR-4716-5p	7.10072	7.12513	7.05654	7.15965	7.3967
168575	hsa-miR-4763-5p	4.16923	3.97989	4.31758	5.092	4.47595
168756	hsa-miR-548al	3.85805	3.72281	3.75598	4.14254	3.84005
168665	hsa-miR-3619-3p	4.69881	4.73099	4.80411	4.86109	4.9661
168862	hsa-miR-1343-3p	4.4875	3.95934	4.01509	5.04651	3.99096
168943	hsa-miR-4769-3p	5.5912	5.56334	5.5579	5.8244	5.62845
168598	hsa-miR-5007-3p	6.10766	6.09978	6.28021	6.98001	6.03731
168940	hsa-miR-5579-5p	3.81918	4.22652	3.97204	3.57409	3.89132
168735	hsa-miR-5586-3p	4.69472	4.4774	4.67202	4.75211	4.79259
46762	hsa-miR-3928-3p	3.93888	4.34978	4.27581	3.71221	3.98279
168642	hsa-miR-642b-3p	6.42424	6.42572	6.51245	6.8806	6.50198
168909	hsa-miR-3152-5p	6.48118	6.47638	6.49054	6.45003	6.32553
168872	hsa-miR-24-1-5p	7.57272	7.57756	7.52246	7.26161	7.44871
169192	hsa-miR-4437	4.66509	4.40576	4.22685	4.87931	4.4997
169019	hsa-miR-4524a-5p	4.87847	4.75663	4.8131	4.37576	4.69846
169312	hsa-miR-548an	7.24548	7.29035	7.21965	6.97413	7.14434
169299	hsa-miR-4538	4.9889	5.03424	5.06074	5.13926	4.93803
169066	hsa-miR-4802-3p			3.87868	3.76028	3.77835
169109	hsa-miR-5003-5p	5.52164	5.56136	5.50259	5.38769	5.27381
169006	hsa-miR-4527	3.6786	3.93583	4.21483	3.8988	3.92997
169018	hsa-miR-4640-5p	4.89136	4.78078	5.00385	4.84842	5.12024
169009	hsa-miR-548ap-5p/hsa-miR-548j-5p	6.74148	6.70607	6.78646	6.97136	6.80834
169142	hsa-miR-550a-5p	4.9751	5.16019	5.02071	5.46385	5.18422
169295	hsa-miR-4725-3p	6.93108	6.8596	7.06565	7.52591	7.07661
169370	hsa-miR-4693-5p	4.54133	4.43897	4.28621	3.87542	4.32807
168995	hsa-miR-4791	10.4681	10.4913	10.4846	10.3816	10.4669
168976	hsa-miR-3135b	4.9474	5.00301	5.01897	4.93398	5.03005
169016	hsa-miR-4743-5p	5.43926	5.46715	5.54872	5.85473	5.4762
169154	hsa-miR-4803	4.34753	4.47169	4.60442	4.93812	4.13352
169050	hsa-miR-4787-5p	11.3375	11.2336	11.3826	11.6565	11.5161
169372	hsa-miR-5011-3p	4.48068	4.63304	4.25087	4.18367	4.06743
169133	hsa-miR-4537	4.6469	4.31289	4.38496	4.59401	4.5425
169339	hsa-miR-5579-3p	3.71057	3.89123	4.0724	3.87292	3.91255
169397	hsa-miR-3184-5p	4.0876	4.08323	4.22508	4.28616	4.18852
46210	hsa-miR-1249	5.13151	5.16835	4.956	5.05365	5.2157
42543	hsa-miR-608	5.14304	5.06235	5.14024	5.22682	5.41464
42923	hsa-miR-30c-5p	10.0315	10.037	10.0436	9.80772	9.99298
42633	hsa-miR-885-3p	5.84039	5.77095	5.89942	6.2323	5.87447
42808	hsa-miR-874-3p	7.20627	7.15305	7.13207	7.11606	7.19404
45775	hsa-miR-1279	5.05114	5.01514	4.98015	4.22316	4.67304
17810	hsa-miR-29b-1-5p	6.49743	6.49564	6.41798	6.11473	6.45104
17353	hsa-miR-609	5.20884	5.01012	4.86324	4.12911	4.79739
42584	hsa-miR-432-3p	4.56708	4.62462	4.91326	4.98145	5.17805
42446	hsa-miR-576-5p	5.70207	5.6877	5.65461	5.61599	5.54997
10975	hsa-miR-182-5p	5.0047	5.03116	4.80516	5.208	4.75633
17437	kshv-miR-K12-7-3p	4.17121	4.28631	4.1324	4.71141	4.15812
46356	hsa-miR-30b-3p	5.36045	5.31388	5.3188	5.31257	5.27142
33596	hsa-miR-126-5p	6.20756	6.2589	6.14273	5.9212	6.0885
29190	hsa-miR-708-5p	7.8439	7.89039	7.76324	7.267	7.71498
14962	hsa-miR-581	5.29924	5.17422	4.8214	4.59451	4.78957
17946	hsa-miR-192-3p	4.63457	5.25032	4.93547	4.07952	4.34757
17563	hsa-miR-644a	5.34804	5.1454	5.19069	4.64668	4.96087
17623	ebv-miR-BART14-3p	5.31328	5.25339	4.95713	4.57552	4.74091
11121	hsa-miR-489-3p	5.49974	5.36081	5.4348	5.53451	5.3105
46929	hsa-miR-548n	5.17878	4.91432	5.07094	4.36069	4.95825
42663	hsa-miR-20a-3p	6.56282	6.6051	6.50535	6.13273	6.50799
10988	hsa-miR-194-5p	6.29042	6.28489	6.21574	5.93275	6.15849
14854	hsa-miR-569	5.23832	5.22115	5.04402	4.42482	5.04382
32946	hsa-miR-486-5p	5.31355	5.32835	5.2115	5.33983	5.28306
46735	hsa-miR-1179	5.3673	5.42329	5.23779	4.81312	5.08428
46479	hsa-miR-1304-5p	6.30271	6.33047	6.30824	6.39079	6.20308
31076	hsa-miR-559	4.81422	4.74245	4.51486	4.99367	4.59885
42557	hsa-miR-624-5p	5.31339	5.17365	4.92245	4.02888	4.71655
27537	ebv-miR-BART13-3p	7.8358	7.88564	7.90006	8.17794	7.91355
42553	hsa-miR-216a-5p	5.23703	5.33006	5.29352	5.19865	4.96424
32891	hsa-miR-769-5p	6.25518	6.26741	6.22821	5.83718	6.21223
11245	hsa-miR-433-5p	8.2288	8.18587	8.1705	8.79649	8.21458
31867	hsa-miR-145-3p	5.35851	5.5105	5.21386	5.19164	5.55085
146165	hsa-miR-1973	9.40516	9.3706	9.33144	9.24689	9.26423
146096	hsa-miR-764	4.75649	4.9854	4.94285	4.63833	5.12776
146151	hsa-miR-449c-5p	5.29379	5.28597	4.97499	5.13646	5.01963
146173	hsa-miR-2114-3p	5.12669	4.9818	4.98118	5.01441	5.25428
17932	hsa-miR-381-5p	5.11201	5.13693	4.78635	4.72227	4.79006
146136	hsa-miR-518d-5p/hsa-miR-520c-5p/hsa-miR-526a	5.54388	5.46952	5.49079	5.57767	5.55335
145852	hsa-miR-210-3p	10.0943	10.0863	9.89553	9.50048	9.98378
145742	hsa-miR-935	6.22422	6.25481	6.04845	5.81822	6.09802
145750	hsa-miR-614	4.7702	4.72256	4.68312	5.14069	4.73611
145981	hsa-miR-1285-3p	7.87134	7.83337	7.97954	8.6629	7.78012
145634	hsa-miR-132-5p	5.74496	5.68677	5.61418	5.37486	5.65275
145847	hsa-miR-766-3p	6.00439	5.94393	5.93782	5.98209	5.97549
147954	hsa-miR-4318	4.94947	4.92112	5.04145	5.27201	5.40377
147902	hsa-miR-3193	4.53805	4.55475	4.82796	4.49888	4.96875
147751	hsa-miR-4274	5.07287	5.03667	4.96242	4.99198	4.89258
147979	hsa-miR-3150a-3p	5.18933	5.02675	5.34661	5.05517	5.13182
147540	hsa-miR-4310	4.88696	4.83855	4.73682	4.95932	4.98459
147828	hsa-miR-3121-3p	5.29914	5.43989	5.46632	5.65689	5.48798
147564	hsa-miR-4266	4.60531	4.2403	4.70038	4.83674	4.91176
147614	hsa-miR-4299	9.44859	9.36319	9.66653	10.7643	9.26744
147822	hsv2-miR-H23-5p	4.31486	4.47776	4.21181	4.68384	4.67001
147780	hsa-miR-4267	4.3881	4.52443	4.5596	4.68819	5.07186
148351	hsa-miR-3945	5.1064	4.95009	5.17238	5.01402	4.95508
148454	hsa-miR-3682-3p	5.01027	4.97945	5.20951	4.65471	5.05265
148282	hsa-miR-3714	5.07328	4.9809	4.724	4.59247	4.68997
148039	hsa-miR-3925-5p	4.57058	4.39844	4.44563	4.89883	4.62004
148601	hsa-miR-3617-5p	4.67868	4.54192	4.48597	4.97187	4.5038
148471	hsa-miR-152-5p	4.99991	4.73289	4.77177	4.60657	5.38159
147638	hsv2-miR-H12	4.46202	4.24799	4.53417	5.01325	4.86798
147600	hsa-miR-4292	5.28474	5.33217	5.19384	5.2925	5.13654
147707	hsa-miR-3154	5.08203	4.88504	5.08761	4.95499	5.37754
148371	hsa-miR-3620-3p	5.39601	5.16342	4.94478	4.86831	4.87135
148227	hsa-miR-1251-3p	5.17218	4.92645	4.87523	4.51438	4.85454
148192	hsa-miR-421	6.5881	6.56181	6.58349	6.26023	6.48664
46264	hsa-miR-298	6.64743	6.63965	6.61681	6.87517	6.61509
42738	hsa-miR-340-3p	6.59436	6.55304	6.52869	6.32495	6.50883
168631	hsa-miR-4723-5p	5.02451	4.96264	5.1009	4.82956	5.27605
168952	hsa-miR-4781-3p	4.29744	4.22687	3.8982	3.81903	3.8017
168564	hsa-miR-548at-5p	4.52645	3.94548	3.96037	4.59065	4.39186
168595	hsa-miR-1185-2-3p	5.63645	5.56306	5.53163	5.77913	5.58961
168622	hsa-miR-4652-5p	4.63593	4.30492	4.06941	4.82931	4.47893
168571	hsa-miR-550b-2-5p	5.325	5.24875	5.53884	5.96694	5.57807
168727	hsa-miR-4426	6.0739	6.09641	6.07361	6.22165	6.10598
168951	hsa-miR-548as-3p	9.94418	9.91705	10.0754	10.4102	10.261
168800	hsa-miR-4724-5p	4.7762	4.43534	4.0264	5.23991	4.5851
168567	hsa-miR-3177-5p	4.13693	3.9513	4.14619	3.90145	3.89433
168748	hsa-miR-320e	6.67736	6.67604	6.6281	6.53631	6.5983
168655	hsa-miR-5588-5p	5.01541	4.62199	4.47171	5.15483	4.53932
168725	hsa-miR-4700-5p	5.06407	4.87367	4.87615	5.02701	5.00565
168691	hsa-miR-3677-5p	4.55378	4.64209	4.46651	4.13401	4.52489
168626	hsa-miR-4662a-5p	4.10557	4.38266	4.00498	4.71207	4.04296
168900	hsa-miR-4721	4.58077	4.57525	4.68482	5.21877	4.66162
168736	hsa-miR-4796-3p	5.62548	5.56186	5.53996	5.68316	5.41889
168971	hsa-miR-4449	6.00149	5.96801	6.00267	5.99618	6.06289
168875	hsa-miR-5091	4.63269	4.36255	4.52599	4.68437	4.30158
168999	hsa-miR-4749-3p	4.81782	5.05948	4.80443	4.8621	5.17142
169139	hsa-miR-5192	4.68678	4.69625	4.66728	5.10787	4.78478
169218	hsa-miR-5189-5p	5.09773	5.07422	4.98706	5.45074	5.40623
169101	hsa-miR-4469	4.5765	4.486	4.25965	4.7691	4.09133
169119	hsa-miR-4786-3p	4.22553	4.33799	3.99126	3.82487	3.93255
169367	hsa-miR-4444		5.9088	5.90778	6.06125	5.67268
169087	hsa-miR-149-3p	7.84352	7.70643	7.88726	8.042	7.74427
169081	hsa-miR-4707-3p	4.86853	4.72364	4.79138	4.98176	4.93468
169033	hsa-miR-5680	4.55968	3.96741	4.05919	4.58891	4.09054
169027	hsa-miR-3973	3.92464	3.98005	3.98101	3.97276	3.97048
169004	hsa-miR-4798-5p	4.27165	4.07636	3.97339	4.91794	4.17623
169055	hsa-miR-3529-5p	5.0524	5.04377	4.79589	4.65524	5.27698
169255	hsa-miR-4708-5p	4.64634	4.63672	4.01809	5.0875	4.51399
169359	hsa-miR-3160-5p	5.25011	5.06631	5.32132	5.1976	5.23724
169141	hsa-miR-4423-3p	5.12885	5.06341	4.95566	5.34255	4.81009
169048	hsa-miR-4736	5.3614	5.43693	5.44253	5.57085	5.18623
168997	hsa-miR-5584-5p	4.6606	4.75305	4.6517	4.81395	4.58461
169273	hsa-miR-548ar-3p	3.7293	4.3206	4.262	4.06539	3.98292
169303	hsa-miR-378g	4.39798	4.59591	4.25219	4.13852	4.46373
169138	hsa-miR-4504	4.75085	4.58756	4.63694	5.26321	4.45132
169420	hsa-miR-193b-5p	5.03757	4.90914	4.7899	5.03551	5.1873
169408	hsa-miR-181d-5p	8.45833	8.40896	8.42991	8.07897	8.37754
42576	hsa-miR-342-5p	5.84733	5.7973	5.73971	5.48656	5.65779
46869	hsa-miR-1258	5.41951	5.5478	5.41267	5.44459	5.51581
11004	hsa-miR-203a	5.43919	5.52539	5.43995	5.68631	5.54082
19588	hsa-miR-17-3p	8.0002	8.00334	7.90257	7.45495	7.80968
46732	hsa-miR-1264	9.93894	9.86326	10.0915	10.5207	10.0877
29328	hsa-miR-582-3p	4.87402	4.57412	4.34841	4.31311	4.3779
42622	hsa-miR-579-3p	4.57117	3.97829	4.04822	4.73627	4.27907
46404	hsa-miR-1244	5.61273	5.64717	5.59158	5.50237	5.5248
17875	hsa-miR-500a-5p	5.37377	5.40226	5.18337	4.89641	5.28624
42572	hsa-miR-154-3p	4.98176	4.98105	5.0495	4.87246	5.426
29577	hsa-miR-374a-3p	5.4883	5.41814	5.39461	5.21669	5.36052
46625	hsa-miR-1303	5.08513	5.13738	5.21675	4.83912	5.18421
10995	hsa-miR-199a-3p/hsa-miR-199b-3p	9.82733	9.79881	9.7664	9.54182	9.68911
27549	hsa-miR-548d-3p	4.25678	4.80234	4.64619	4.93962	4.38636
11182	hsa-miR-98-5p	9.3894	9.33314	9.54803	10.4178	9.41075
27536	hsa-miR-190a-5p	7.81392	7.92174	7.77678	7.31521	7.80043
42837	hsa-miR-577	5.3333	5.38961	5.26216	4.95776	5.0836
46788	hsa-miR-1299	7.26452	7.17605	7.20114	7.08787	7.1441
11061	hsa-miR-329-3p	5.11928	5.36495	5.36353	5.18277	5.17649
17349	hsa-miR-595	5.14262	5.16499	5.03837	5.17307	5.04097
46766	hsa-miR-1208	4.72337	4.867	5.0282	4.48568	5.17301
46320	hsa-miR-31-3p	8.57695	8.70107	8.55494	8.0824	8.52794
11065	hsa-miR-335-5p	5.58898	5.59127	5.75252	6.63976	5.84862
10925	hsa-miR-10b-5p	10.4709	10.5333	10.3792	9.97237	10.3689
46872	hsa-miR-1262	5.28974	5.32886	5.17449	4.89182	4.96615
21702	hsa-miR-219a-1-3p	5.19615	5.28038	5.27996	4.73488	5.28629
46246	hsa-miR-1226-5p	4.71096	4.9168	5.16533	4.91528	5.29476
46640	hsa-miR-1257	5.04703	5.29772	5.23622	4.92444	5.03375
11022	hsa-miR-221-3p	10.1628	10.1866	10.1116	10.1203	10.0063
42627	hsa-miR-212-3p	5.28928	5.33465	5.36733	5.01954	5.23424
45745	hsa-miR-302f	4.6184	4.4933	5.07469	4.72786	5.00632
10936	hsa-miR-130b-3p	8.25829	8.32247	8.21492	7.72203	8.10985
17851	hsa-miR-200c-5p	5.18503	5.24137	4.88832	4.79765	4.67223
42906	ebv-miR-BHRF1-1	6.87468	6.95227	6.85973	6.67017	6.90762
42730	hsa-miR-423-3p	8.45153	8.42955	8.39162	7.95089	8.29795
17825	hsa-miR-338-5p	5.30465	5.28557	5.08584	4.66309	4.99754
146109	hsa-miR-1910-5p	4.52399	4.69391	4.78592	5.06837	5.15232
146046	jcv-miR-J1-5p	4.98988	5.29078	5.11899	4.82323	5.08417
19606	SNORD12	8.08836	8.0406	8.08909	8.39625	8.04011
146196	hsa-miR-711	6.10738	6.05359	6.09798	6.47833	6.11994
42839	hsa-miR-135a-5p	8.05341	8.11483	7.98567	7.48115	7.93521
146103	hsa-miR-1913	5.96395	6.08081	6.03578	5.89849	6.13733
146149	hsv2-miR-H2	3.93047	4.17422	4.18578	4.91244	4.22298
145686	hsa-miR-548c-3p	4.27471	4.62626	4.2455	4.49817	5.41509
145819	hsa-miR-520c-3p	4.53282	4.39529	5.10463	4.36644	4.99307
145724	hsa-miR-887-3p	4.90699	4.8725	4.81007	5.02304	4.64218
145753	hsa-miR-484	6.4869	6.43898	6.38487	6.06881	6.52533
145974	hsa-miR-200b-5p	5.29855	5.34239	5.23762	4.74449	5.00914
145839	hsa-miR-662	4.00495	4.2249	3.83412	4.91435	4.19917
145826	hsa-miR-18b-3p	4.95936	5.07745	4.85268	4.92181	4.98827
145976	hsa-miR-663b	6.47671	6.47938	6.33723	5.87372	6.24142
147816	hsa-miR-3162-5p	5.15809	5.33242	5.16713	4.7948	5.01778
147819	hsa-miR-3117-3p	5.38905	5.35227	5.40382	4.92073	5.34303
147871	hsa-miR-3180-5p	4.99132	5.15718	5.06157	4.92226	5.01139
147683	hsa-miR-3188	5.25592	5.42055	4.92987	4.1854	5.10326
147809	hsa-miR-514b-3p	5.34443	5.37214	5.14464	5.0049	5.30918
147805	hsa-miR-3183	7.27235	7.18079	7.29587	7.63458	7.2945
147852	hsa-miR-4295	4.0314	4.02088	4.56485	4.47347	5.20208
147882	hsa-miR-2909	4.8241	4.97923	4.72447	5.1967	4.86865
147866	hsa-miR-3134	4.93364	4.86524	5.15794	4.991	4.76571
147786	hsa-miR-3198	5.09794	5.28001	5.17774	4.80027	4.95573
148384	hsa-miR-3648	5.35319	5.50426	5.37981	5.17786	5.49241
148085	hsa-miR-3687	9.20822	9.16186	9.07024	8.69804	9.07003
148188	hsa-miR-2277-5p	4.85647	4.99223	4.91336	4.89034	4.94908
147280	hsa-miR-1185-1-3p	5.17672	5.11468	5.2704	5.02036	5.39854
147469	hsa-miR-3909	4.83306	4.69319	5.04709	4.61739	5.24155
147779	hsa-miR-3180-3p	4.57398	4.25589	3.96367	4.61665	4.4948
148590	hsa-miR-3919	4.92789	4.91262	4.8815	5.04633	4.76812
148065	hsa-miR-3689b-3p/hsa-miR-3689c	5.19327	5.16278	5.01251	5.02994	4.98115
147386	hsa-miR-212-5p	4.97381	4.71828	5.16343	4.70417	5.23785
148402	hsa-miR-3920	5.56723	5.5628	5.64836	5.69335	5.58062
148628	hsa-miR-3199	5.02151	4.99807	4.85784	4.56273	4.73834
148064	hsa-miR-3926	5.86072	5.73479	5.86887	5.87887	5.70226
148317	hsa-miR-3621	8.04466	7.96947	8.13286	8.72119	8.11627
148187	hsa-miR-410-5p	5.05072	5.06333	4.90329	4.82054	4.63971
11144	hsa-miR-512-3p	4.62883	4.78494	4.99359	4.36242	4.95525
11037	hsa-miR-299-3p	5.31125	5.29106	5.41859	5.49249	5.46916
42774	kshv-miR-K12-9-5p	4.82487	4.80869	4.80662	4.45822	4.61643
168646	hsa-miR-4731-3p	4.63187	4.80008	4.54326	3.97783	4.51479
168958	hsa-miR-2681-5p	6.83647	6.8644	6.83652	6.97654	6.86775
168808	hsa-miR-4779	4.76153	4.80275	4.67542	4.40039	4.45223
168796	hsa-miR-3664-3p	6.00625	5.99562	5.92698	5.82329	5.72127
168625	hsa-miR-4539	4.46329	4.31314	4.51721	5.0631	4.97845
168593	hsa-miR-4726-3p	3.99281	3.99057	3.90998	4.0129	4.4014
168632	hsa-miR-5188	4.67247	4.73191	4.5617	4.4425	4.60702
168898	hsa-miR-5008-3p	5.13813	5.07872	5.00999	5.38173	5.20368
168559	hsa-miR-15a-3p	6.1644	6.14871	6.04155	5.77021	5.8335
168765	hsa-miR-4448	5.42359	5.47227	5.48583	5.81499	5.45699
168849	hsa-miR-4635	5.58162	5.50682	5.45904	5.46649	5.43535
168614	hsa-miR-5197-5p	5.12488	5.18039	5.31478	5.38809	5.27207
168683	hsa-miR-4792	5.76332	5.81364	5.94282	6.21585	5.97265
168790	hsa-miR-3120-5p	5.93113	5.82496	5.64953	5.56433	5.63629
168806	hsa-miR-4659a-3p	4.68646	4.83877	4.65071	5.05473	4.60475
168924	hsa-miR-4720-5p	4.52162	4.49804	3.97563	4.79982	4.41417
168891	hsa-miR-1271-3p	4.44854	4.81084	4.75902	4.79233	4.41172
168928	hsa-miR-4431	6.02881	6.02092	6.02432	5.94603	5.76619
168702	hsa-miR-4540	7.26951	7.18637	7.15072	7.01165	7.10717
169080	hsa-miR-4684-5p	4.94905	5.00047	4.68753	5.24731	4.6271
169056	hsa-miR-4669	6.00037	6.00726	5.98001	5.98647	6.04496
169253	hsa-miR-4690-5p	5.75182	5.64708	5.72221	5.9187	5.72458
169022	hsa-miR-4797-5p	8.83196	8.86427	8.89414	9.29405	9.01202
169266	hsa-miR-378d	5.12511	5.21425	5.05706	5.34467	4.93632
169334	hsa-miR-548ao-5p	4.33977	3.927	4.33915	4.61443	4.5083
169262	hsa-miR-5009-5p	4.87568	4.92989	5.27683	4.9572	5.31092
169079	hsa-miR-4667-5p	7.45442	7.43234	7.59241	7.95941	7.5324
169213	hsa-miR-4768-3p	5.18763	5.24441	5.32557	5.25232	5.21806
169355	hsa-miR-2355-5p	5.23408	5.21771	5.37168	5.04429	5.33051
169238	hsa-miR-4654	6.8677	6.8964	6.95064	7.37278	6.92734
169363	hsa-miR-320c	8.72528	8.7849	8.76817	8.22779	8.68959
169061	hsa-miR-548x-3p	4.62159	4.4553	4.55999	4.92404	4.27194
169082	hsa-miR-1275	9.05341	9.11591	9.12594	9.78384	9.28133
169096	hsa-miR-4804-3p	5.6653	5.63988	5.54559	5.55498	5.5231
169304	hsa-miR-4793-5p	4.33173	4.47725	4.19919	3.87604	4.01173
169171	hsa-miR-4436b-5p	6.41227	6.46136	6.50985	6.25818	6.59356
169356	hsa-miR-548aa/hsa-miR-548ap-3p/hsa-miR-548t-3p	7.01932	6.99522	7.14946	7.49294	7.05613
169084	hsa-miR-5708	4.35989	4.34813	4.30532	4.49011	4.28783
169020	hsa-miR-4506	5.14843	5.04143	5.21511	5.42789	5.3504
169414	hsa-miR-525-5p	4.06011	3.9004	3.93706	3.89975	3.88184
169399	hsa-miR-4750-5p	7.22664	7.13252	7.3298	8.13638	7.35533
17418	kshv-miR-K12-4-3p	4.82933	4.66753	4.82523	4.83511	4.64212
42757	hsa-miR-619-3p	4.55426	4.22278	4.54141	5.06057	4.28321
11108	hsa-miR-425-3p	5.57156	5.38546	5.51958	5.39626	5.50381
42829	hsa-miR-127-3p	3.96622	3.87619	3.83942	4.65813	4.00511
46259	hsa-miR-885-5p	5.22111	5.25428	5.01621	5.02561	4.95057
46737	hsa-miR-1265	5.97839	6.01942	6.07136	5.96528	6.03168
42535	hsa-miR-661	4.58611	4.53973	4.56734	4.62953	5.22005
42542	hsa-miR-589-5p	6.28834	6.28213	6.39775	6.49554	6.45262
42607	hsa-miR-653-5p	4.66128	4.68215	4.75063	4.82932	4.7008
17646	ebv-miR-BHRF1-3	5.38194	5.3507	5.34324	5.17411	4.99055
17893	hsa-miR-362-3p	6.06999	6.14153	6.10055	5.83515	6.02978
6880	hsa-miR-297	6.1404	6.05046	6.03814	6.11749	6.08211
32095	hsa-miR-624-3p	4.76895	4.8202	4.43317	4.23413	4.54224
42567	hsa-miR-590-3p	5.30087	5.35402	5.07378	4.58229	5.01325
17325	hsa-miR-643	5.15211	5.04106	5.33458	4.44653	5.44357
17630	hsa-miR-588	4.29835	4.00741	5.16802	4.22087	5.04354
42941	hsa-miR-218-1-3p	5.33548	5.40787	5.09945	4.54729	5.08174
42944	hsa-miR-564	4.77512	4.55572	4.71764	4.91455	5.10864
42562	hsa-miR-105-3p	5.29702	5.30077	5.18294	4.5875	4.96778
42571	hsa-miR-129-1-3p	7.41268	7.40177	7.4974	8.14002	7.48382
17439	hcmv-miR-UL36-5p	5.13274	5.16785	5.39798	4.5185	5.12139
46443	hsa-miR-193a-5p	5.13657	5.1955	4.99379	4.68463	4.92484
10923	hsa-miR-107	9.1667	9.18075	9.31106	9.336	9.17503
46850	hsa-miR-1237-3p	5.11696	5.1115	4.99122	4.40742	4.61003
27672	hsa-miR-615-3p	6.49311	6.57116	6.49949	6.12777	6.51182
17503	hsa-miR-590-5p	6.93828	6.94956	6.82911	6.65424	6.86478
13140	hsa-miR-138-5p	8.96924	8.96673	8.88558	8.58553	8.86289
11013	hsa-miR-181a-3p	5.27702	5.25903	5.16217	5.03332	5.34112
29802	hsa-miR-144-3p	4.86841	4.8281	4.85262	5.1743	5.01559
42551	hsa-miR-122-3p	5.22903	5.16455	5.37087	5.21786	5.35299
42899	hsa-miR-377-5p	5.25808	5.36833	5.17477	4.85309	4.88792
42885	hsa-miR-376a-5p	5.42098	5.5505	5.4531	5.30852	5.43731
42956	hsa-miR-545-5p	5.31961	5.37589	5.17313	4.79773	5.19584
17732	hsa-miR-192-5p	5.85151	5.85644	5.73703	5.43489	5.72804
46746	hsa-miR-1269a	4.75334	4.45641	4.78543	4.79867	4.99422
42669	hsa-miR-505-3p	6.74678	6.83085	6.67547	6.28313	6.7276
4040	hsa-miR-9-5p	9.43562	9.39035	9.26808	9.08487	9.34407
42793	hsa-miRPlus-A1072	7.02008	6.99741	7.06015	7.11073	7.0558
17892	hsa-miR-372-5p	5.43765	5.39217	5.24209	5.26211	5.08929
146010	hsa-miR-2116-5p	7.00438	6.99334	6.93172	6.74348	6.78719
146140	hsa-miR-1976	5.41266	5.33951	5.40564	5.66098	5.41338
146142	hsa-miR-1972	5.40588	5.41755	5.4089	5.13774	5.15565
146163	hsa-miR-224-3p	5.53934	5.48488	5.58111	5.45162	5.5095
19013	SNORD14B	7.98267	8.03719	7.94191	8.02959	8.0019
145749	hsa-miR-137	7.5294	7.56777	7.51035	7.37459	7.41506
145970	hsa-miR-129-2-3p	4.72407	4.70741	4.83388	4.29344	5.00918
145822	hsa-miR-214-5p	6.05068	6.06023	6.02282	5.68239	5.94104
145789	hsa-miR-550a-3-5p/hsa-miR-550a-5p	6.0347	6.02087	6.15228	7.2231	6.14078
145768	hsa-miR-665	7.45754	7.44699	7.48923	8.25037	7.54061
145972	hsa-miR-141-5p	4.8598	4.69406	4.93041	4.45108	5.15161
145746	hsa-let-7i-3p	5.90186	5.83252	5.68613	5.27875	5.6092
145676	hsa-miR-30e-3p	7.05256	7.07624	6.94662	6.43859	6.98255
147604	hsa-miR-4285	8.1903	8.15755	8.27847	8.96507	8.47742
147915	hsa-miR-3174	5.33553	5.23046	5.0381	4.87888	4.78895
147804	hsv1-miR-H17	6.41465	6.3846	6.56289	7.16841	6.68052
147613	hsa-miR-3145-3p	5.14585	5.20461	5.08546	5.0435	5.00369
147570	hsa-miR-4271	6.54831	6.60559	6.56693	6.33345	6.58457
147523	hsa-miR-4263	4.49678	4.47497	4.99816	4.26748	5.18275
147947	hsa-miR-4308	5.57233	5.51996	5.50668	5.34651	5.31902
147694	hsa-miR-4281	5.38873	5.11811	5.18579	4.7483	4.7425
147772	hsa-miR-4303	5.34673	5.48993	5.5216	5.89436	5.63144
148374	hsa-miR-3936	5.00892	5.0298	5.03466	5.12999	5.28031
148263	hsa-miR-1273e	6.39021	6.37887	6.34424	6.32811	6.26633
148585	hsa-miR-3912-3p	4.37649	4.18545	4.05721	4.06663	3.98213
148331	hsa-miR-3655	5.15402	4.90566	5.00341	4.37373	4.95393
147262	hsa-miR-548h-3p/hsa-miR-548z	5.55038	5.53477	5.53419	5.68345	5.35832
148214	hsa-miR-3675-3p	6.07316	6.04134	6.10552	5.98282	6.18877
147684	hsa-miR-3200-5p	5.0758	5.01899	5.28087	5.22554	5.2401
148228	hsa-miR-3656	6.73056	6.68491	6.79139	7.35766	6.9827
148641	hsa-miR-518b	5.40612	5.38464	5.29055	5.32343	5.43217
148353	hsa-miR-3681-5p	4.8157	4.77076	5.21657	4.68578	5.38339
148132	hsa-miR-3622a-3p	5.49092	5.36995	5.44322	5.49853	5.42305
148272	hsa-miR-3615	4.85751	5.01533	4.79952	5.22193	4.69732
148216	hsa-miR-3907	5.67274	5.54432	5.67077	6.10303	5.60481
148621	hsa-miR-892a	6.00063	5.96436	5.9391	5.90508	5.80521
147389	hsa-miR-3691-5p	4.93273	4.76736	5.17857	4.55315	5.14741
148250	hsa-let-7f-2-3p	4.98384	5.02233	5.29394	5.00912	5.34897
46367	hsa-miR-1283	4.03582	4.03665	4.14636	3.88151	3.75778
145999	hsa-miR-517a-3p/hsa-miR-517b-3p	4.91444	4.95336	5.22161	4.67582	4.94874
145723	hsa-miR-519c-3p	4.13108	3.95294	4.47983	4.90635	4.32397
168563	hsa-miR-4761-5p	4.20866	3.93276	4.16212	3.83571	3.97303
168635	hsa-miR-378e	4.73103	4.9573	4.78603	5.01974	4.64081
168803	hsa-miR-4696	4.21942	3.95349	3.88914	3.69535	3.89589
168692	hsa-miR-3688-5p	5.64632	5.62513	5.62738	5.55356	5.45436
168739	hsa-miR-1269b	4.58968	4.58123	4.70382	4.71127	4.47973
168711	hsa-miR-548ak	4.63202	4.01588	4.34343	3.53056	3.85375
168768	hsa-miR-4423-5p	6.92603	6.92376	6.9636	7.05286	6.87451
168589	hsa-miR-4671-3p	3.99804	3.89452	4.13506	4.77016	3.85471
168923	hsa-miR-4688	5.10732	5.10622	5.25856	5.37829	5.34487
168772	hsa-miR-224-5p	5.62901	5.63744	5.5438	5.36959	5.42792
168973	hsa-miR-1268b	5.86866	5.80309	5.82771	5.84452	5.86555
168793	hsa-miR-4483	5.40699	5.38692	5.29453	5.15095	5.06273
168731	hsa-miR-548ah-3p	4.36758	4.27653	4.1972	4.21525	3.84985
168950	hsa-miR-4646-3p	6.34003	6.41186	6.37598	6.52714	6.3553
168578	hsa-miR-5190	4.82282	4.80723	4.67653	4.92677	4.69694
168722	hsa-miR-4742-3p	6.82308	6.77135	6.86776	6.99336	6.74346
168893	hsa-miR-4505	8.75493	8.7235	8.92353	9.61044	8.93053
168789	hsa-miR-4686	5.04	5.00023	5.14838	4.71906	4.79044
168561	hsa-miR-1245b-5p	3.77644	3.84992	3.94758	3.68129	3.68292
168627	hsa-miR-4678	4.59824	4.37749	4.57176	4.95587	4.59238
169166	hsa-miR-4683	4.9954	5.02688	4.93137	5.34328	5.00268
169307	hsa-miR-4685-3p	5.60917	5.51188	5.43544	5.21467	5.46132
169257	hsa-miR-4740-5p	4.69637	4.73275	4.58821	4.31159	4.68906
169269	hsa-miR-4499	4.81839	4.83637	4.60173	4.84355	4.37
169165	hsa-miR-5585-5p	5.03119	5.09245	4.80485	5.40483	4.8463
169298	hsa-miR-4433-5p	5.05849	4.9707	5.20183	5.23131	5.40213
169236	hsa-miR-659-5p	5.22135	5.19525	5.38004	5.42911	5.05314
169162	hsa-miR-5691	4.87542	5.04966	4.79296	5.19956	4.79915
169376	hsa-miR-5701	11.5351	11.8295	11.6255	11.7769	11.6158
169329	hsa-miR-370-3p	5.1088	5.11451	5.2362	5.06161	5.35132
169179	hsa-miR-4650-5p	4.63518	4.86904	4.88427	5.07931	4.69243
169073	hsa-miR-584-3p	4.8284	4.64018	4.55859	4.6626	4.31122
169274	hsa-miR-5196-3p	7.02817	7.13534	7.21963	7.91704	7.37621
169010	hsa-miR-2681-3p	5.82318	5.8927	5.90171	5.92151	5.72211
169343	hsa-miR-5682	4.39425	4.48097	4.36148	3.78153	4.1579
169135	hsa-miR-3173-5p	5.17881	4.92382	5.0043	4.72637	5.00842
169042	hsa-miR-4704-3p	4.45108	4.49128	4.62813	3.90589	4.3687
169088	hsa-miR-4492	5.72479	5.65594	5.7345	5.98125	5.722
169054	hsa-miR-4422	4.10286	3.81625	3.91121	3.75891	3.99093
169411	hsa-miR-205-3p	6.72061	6.72369	6.61713	6.37461	6.5458
169417	hsa-miR-551b-5p	5.06478	4.81214	4.92033	5.08534	4.74501
42460	hsa-miR-223-5p	4.77385	4.87185	4.99172	4.20624	4.77402
42859	hsa-miR-675-3p	5.34694	5.27108	5.11587	5.32071	5.17168
42905	hcmv-miR-US25-1-5p	4.67812	4.48765	4.55733	4.96148	4.34795
11277	hsa-miR-7-1-3p	5.91692	5.84913	5.92729	5.79928	5.79373
17818	hsa-miR-27a-5p	5.24127	5.35127	5.28968	5.20562	4.8981
17652	hsa-miR-558	3.93166	4.65246	4.47075	4.78807	4.18147
42483	hsa-miR-522-3p	4.55714	4.30989	4.72974	4.83471	4.48754
28520	hsa-miR-454-5p	4.86525	4.99125	5.0309	4.67552	5.27838
32884	hsa-miR-342-3p	8.22894	8.25744	8.20848	7.84523	8.07024
19596	hsa-miR-30d-5p	8.26016	8.30042	8.12761	7.85067	8.16963
11102	hsa-miR-410-3p	5.09626	5.36552	5.36736	5.35345	5.35597
42736	hsa-miR-148b-5p	5.10952	5.16415	5.58964	4.90242	5.39073
11005	hsa-miR-204-5p	5.22927	5.25533	4.82112	4.79473	4.71909
46266	hsa-miR-1825	5.06832	5.11983	4.84808	4.39924	4.84243
31349	hsa-miR-524-3p	4.57472	4.7065	4.99019	4.61839	5.03636
10986	hsa-miR-193a-3p	9.1363	9.12871	9.03447	8.54876	8.95642
17391	hsa-miR-635	5.54652	5.46651	5.50223	5.76616	5.35257
46623	hsa-miR-1273a	6.1747	6.15181	6.20473	6.12329	6.11052
18739	hsa-miR-186-5p	7.74923	7.77432	7.65168	7.35428	7.58435
42451	hsa-miR-139-3p	4.90486	4.81647	5.24519	4.67146	5.4011
17863	hsa-miR-934	6.07541	6.04483	5.95165	5.97996	5.82049
42509	hsa-miR-219a-5p	5.60906	5.51795	5.57772	5.50801	5.50967
42929	hsa-miR-25-5p	7.8759	7.74878	7.87307	8.60059	7.94838
42682	hsa-miR-25-3p	9.98838	9.92865	9.87474	9.80366	9.86478
11168	hsa-miR-520d-3p	5.16523	5.23607	4.99825	4.39486	5.16468
17854	hsa-miR-106b-3p	8.14977	8.22	8.11054	7.54056	8.01948
14279	hsa-miR-362-5p	5.17364	5.35324	5.08053	4.66975	4.86789
14300	hsa-miR-29c-5p	5.24214	5.38115	5.221	4.77699	5.03709
17460	hsa-miR-657	5.41835	5.3907	5.44413	5.56672	5.18842
17853	hsa-miR-30d-3p	5.19867	5.21024	5.14318	5.11943	4.96452
10998	hsa-miR-19b-3p	11.7827	11.6003	11.9184	11.7727	11.6966
17530	hsa-miR-641	4.40792	4.53897	4.28389	5.21245	4.36336
42869	hsa-miR-936	8.27962	8.19996	8.41843	9.34319	8.53579
42447	hsa-miR-556-3p	4.58356	4.63833	4.90064	4.79586	4.84286
46258	hsa-miR-1184	6.42536	6.36685	6.45817	6.73122	6.4268
146122	hsa-miR-2053	4.74541	4.77846	4.96153	4.80992	5.03835
146000	hsa-miR-1911-5p	4.5225	4.81503	5.10796	4.94431	5.11715
146042	hsv1-miR-H8-3p	5.91596	5.95741	5.91514	6.09242	6.10245
146035	hsv1-miR-H2-5p	5.5613	5.42739	5.40964	5.34159	5.2956
145968	hsa-let-7d-5p	10.5387	10.4296	10.4918	10.6043	10.3937
145689	hsa-miR-543	4.70158	4.73946	5.07315	4.68913	4.78867
146115	hsa-miR-940	5.30126	5.33608	5.19623	5.18878	5.10924
145714	hsa-miR-28-3p	5.27087	5.31827	5.07972	4.98991	4.87513
146178	hsa-miR-502-3p	6.21902	6.22776	6.16062	5.72403	6.12429
147867	hsa-miR-3118	4.74799	4.80984	4.65469	5.1034	4.54037
147841	kshv-miR-K12-11-5p	4.30368	4.02284	4.12832	4.76093	3.83074
147925	hsa-miR-3126-5p	6.05474	5.92928	6.09061	6.68553	6.00381
147588	hsa-miR-4288	11.0318	11.0966	10.9201	10.5492	10.9318
147649	hsa-miR-500a-5p/hsa-miR-500b-5p	5.26011	5.12206	5.31968	5.20194	5.21568
147977	hsa-miR-3190-3p	4.86553	4.93202	4.72787	5.00193	5.29415
147857	hsa-miR-3130-5p	4.94409	4.97345	4.79893	5.06464	5.1358
147569	hsa-miR-4256	4.66534	4.73407	4.76591	5.06135	4.29234
147616	hsa-miR-4291	9.01476	8.98416	9.08387	9.43671	9.05412
147815	hsv1-miR-H14-5p	4.72205	4.25703	4.54489	4.80354	4.71826
148247	hsa-miR-2355-3p	7.31903	7.24772	7.19254	7.06343	7.11962
148072	hsa-miR-3668	3.99364	4.24196	4.50241	5.21713	3.97412
147997	hsa-miR-3934-5p	4.91446	4.96517	5.35782	4.78129	5.35448
147682	hsv1-miR-H6-5p	5.34865	5.30666	5.22634	5.2893	5.05029
148189	hsa-miR-3681-3p	4.67525	4.75522	4.41385	5.28158	4.4509
148393	hsa-miR-676-3p	5.16967	5.28106	4.9989	4.82833	4.77665
148379	hsa-miR-3654	8.72432	8.41262	8.90659	9.8357	8.84548
147415	hsa-miR-495-5p	6.18776	6.13512	6.1768	6.03428	6.12797
148165	hsa-miR-3605-5p	5.06638	5.10982	4.93426	5.0493	5.37099
148405	hsa-miR-3669		4.64073	4.04564	4.7247	3.81179
148032	hsa-miR-3685	8.59531	8.50247	8.80498	9.40545	8.84632
148559	hsa-miR-411-3p	5.10004	5.30551	5.17243	5.44095	5.1588
148278	hsa-miR-138-2-3p	7.86878	7.78534	7.91296	8.53242	7.94614
17327	hsa-miR-630	6.13913	6.08394	6.13623	6.10866	6.03156
17936	hsa-miR-16-1-3p	5.22829	5.35671	5.29059	5.1519	5.17695
168897	hsa-miR-5187-5p	5.00276	4.97575	4.74631	5.4139	4.88126
168882	hsa-miR-664b-3p	9.30047	9.27037	9.24744	9.29005	9.37352
168710	hsa-miR-4536-5p	4.65621	4.51197	4.4051	4.35216	3.88796
168590	hsa-miR-4520a-5p/hsa-miR-4520b-5p	5.67019	5.51178	5.51314	5.54628	5.38678
168728	hsa-miR-4641	4.76829	4.66505	4.50249	4.85851	4.0184
168719	hsa-miR-4495	4.58397	4.29923	4.42579	4.02035	3.94151
168785	hsa-miR-520d-5p	4.45877	4.31408	3.89043	4.82891	4.09359
168615	hsa-miR-4655-3p	4.45745	4.49463	4.39518	4.90205	3.97322
168781	hsa-miR-4776-3p	5.16313	5.14262	5.47546	5.38158	4.91645
168782	hsa-miR-5093	4.8905	5.01974	4.91579	5.41751	5.02677
168820	hsa-miR-4711-5p	4.68822	4.51305	4.65358	5.3511	4.32274
168750	hsa-miR-4645-5p	5.94813	5.9216	5.77372	5.92383	5.57989
168921	hsa-miR-4718	4.43323	4.25921	3.98277	3.93504	3.93836
168759	hsa-miR-3689f	4.32229	4.78328	4.23379	4.88813	3.82597
168962	hsa-miR-548ab	4.31961	4.46857	4.61412	4.67249	3.80082
168666	hsa-miR-4659a-5p	4.4046	4.77788	4.35707	5.0747	4.01005
168955	hsa-miR-4756-3p	6.9218	6.73348	6.57373	6.17528	6.39713
168703	hsa-miR-4716-3p	5.06048	5.13254	4.99847	5.44254	5.31868
168663	hsa-miR-4442	4.04028	4.4485	3.96318	3.96762	3.86192
168779	hsa-miR-4797-3p	4.26056	4.04021	4.07666	4.16646	3.95053
169102	hsa-miR-4639-3p	10.4787	10.4204	10.5601	10.645	10.5912
169285	hsa-miR-4467	10.2624	10.1088	10.2334	10.5967	10.3252
169249	hsa-miR-4482-5p	4.21178	4.42079	3.79547	4.19064	3.8694
168993	hsa-miR-4799-3p	4.68586	4.68158	4.36795	4.67012	4.15849
169011	hsa-miR-4801	4.58935	4.09953	4.1501	3.97795	3.95397
169049	hsa-miR-3162-3p	5.33235	5.23826	5.4777	5.33118	5.50165
169001	hsa-miR-4670-5p	4.3749	3.91926	4.06097	3.98846	4.14521
169039	hsa-miR-4782-3p	4.2405	3.86946	3.88429	3.81398	3.72885
169181	hsa-miR-5191	5.59576	5.45794	5.62045	6.24737	5.63574
169379	hsa-miR-4694-3p	5.6777	5.59224	5.63651	6.13159	5.52701
169232	hsa-miR-3156-3p	9.75755	9.65834	9.85636	10.2484	9.94271
169046	hsa-miR-4715-5p	4.69854	4.7619	4.32905	4.85633	4.0514
169275	hsa-miR-548aq-3p	4.26679	4.17237	4.32596	4.95088	4.35269
169245	hsa-miR-2467-3p	5.54121	5.59192	5.50277	5.59515	5.36772
169038	hsa-miR-488-3p	6.44233	6.46181	6.41661	6.22492	6.38233
169240	hsa-miR-3944-5p	5.0008	5.06021	4.81196	5.36113	4.92875
169115	hsa-miR-450a-1-3p/hsa-miR-450a-2-3p	5.3415	5.23061	5.21604	5.40572	5.01881
169287	hsa-miR-548as-5p	4.34834	4.50189	4.67924	4.92057	4.00291
169361	hsa-miR-4481	5.05446	4.99077	5.00859	4.92884	5.19035
169225	hsa-miR-640	4.34281	4.25374	4.16364	3.83229	3.86826
169395	hsa-miR-4484	8.19117	8.12456	8.144	8.71832	8.25987
42777	hsa-miR-548am-5p/hsa-miR-548c-5p/hsa-miR-548o-5p	4.85069	4.96721	4.6947	5.34916	4.58133
11184	hsa-miR-99b-5p	9.0356	9.03479	8.93457	8.48046	8.94356
17953	hsa-miR-183-3p	6.50404	6.47024	6.47951	6.59048	6.44912
42501	hcmv-miR-US33-5p	5.04487	5.19614	5.08868	5.08293	5.14802
46584	hsa-miR-1468-5p	4.35687	4.87889	5.21001	3.96523	5.07903
42676	hsa-miR-495-3p	5.08404	5.0698	4.931	5.18527	4.78812
17958	hsa-miR-576-3p	4.5021	4.74012	4.64242	5.35521	4.56678
17631	hcmv-miR-UL22A-5p	4.79035	4.58564	4.64424	4.91113	4.70688
11093	hsa-miR-379-5p	4.90422	5.02244	5.22836	4.89067	5.43934
42480	hsa-miR-485-5p	4.84623	4.75713	5.3253	4.42301	5.07687
42538	hsa-miR-196a-3p	6.7149	6.66414	6.75581	6.85648	6.67171
45936	hsa-miR-1292-5p	4.62001	4.58475	4.90475	4.64968	5.33822
42847	hsa-miR-497-5p	6.25292	6.27732	6.26318	6.23561	6.19939
46275	hsa-miR-1251-5p	4.81851	4.93274	5.13384	4.59839	5.09475
42672	hsa-miR-323b-5p	5.10953	5.21446	4.88011	5.03378	4.90798
42635	hsa-miR-541-3p	5.16546	5.28994	5.08183	4.49437	4.86462
10976	hsa-miR-182-3p	4.30043	4.59736	3.74639	5.29655	3.91055
17866	hsa-miR-331-5p	5.16074	5.35566	5.24906	5.22914	5.311
46515	hsa-miR-1537-3p	3.86124	3.95798	3.88796	3.90842	3.90366
42954	ebv-miR-BART7-5p	5.42785	5.45713	5.51862	5.62396	5.27869
46215	hsa-miR-1301-3p	6.88552	6.97581	6.80733	6.40795	6.85549
42723	hsa-miR-195-3p	5.68944	5.61426	5.64621	5.4581	5.44629
10997	hsa-miR-19a-3p	11.2483	11.2599	11.2627	11.2864	11.0928
46738	hsa-miR-1182	5.17954	5.19388	4.88093	4.77924	4.89095
42950	hsa-miR-24-2-5p	8.60351	8.71247	8.62648	8.34569	8.84339
11149	hsa-miR-515-5p	4.41694	4.44135	3.80766	4.98109	3.90668
11053	hsa-miR-32-5p	7.83176	7.84578	7.70225	7.28907	7.69786
42442	hsa-miR-498	6.99854	6.88409	7.02473	7.21711	6.94936
42533	hiv1-miR-H1	5.46718	5.35425	5.27461	5.36506	5.10683
46729	hsa-miR-302d-5p	4.4204	4.58388	5.2884	4.34476	5.07794
42654	hsa-miR-483-5p	6.89997	6.87852	6.89587	7.0655	6.91245
28884	hsa-miR-876-3p	6.73722	6.80271	6.68847	6.31073	6.70595
42599	hsa-miR-153-3p	7.5059	7.57984	7.48361	7.10017	7.3845
17814	hsa-miR-570-3p	4.92355	4.93305	4.8588	4.76905	4.65049
46321	hsa-miR-1245a	4.33582	4.4902	4.48578	4.77658	3.96838
17283	ebv-miR-BART11-5p	5.23283	5.19562	4.94308	4.36994	4.573
42912	hsa-miR-339-3p	5.45961	5.41623	5.34567	5.27132	5.28826
146066	hsa-miR-3116	5.30488	5.37286	5.21492	5.20993	5.03462
19607	SNORD15A	5.13916	5.26991	4.75623	4.61827	4.84701
146072	hsa-miR-1469	8.89531	8.83969	8.94905	9.30986	9.01296
146052	hsa-miR-1471	5.20406	5.05165	4.71955	4.4609	4.54289
145762	hsa-miR-549a	4.39913	4.44629	4.1173	5.00919	4.2142
145716	hsa-miR-671-5p	5.36164	5.35384	5.31807	5.03419	5.12052
145722	hsa-miR-520e	5.48388	5.39255	5.46957	5.50685	5.25606
145751	hsa-miR-23b-5p	5.2705	5.29829	5.23371	4.96417	5.24463
145692	hsa-miR-499a-3p	5.45872	5.46375	5.45508	5.39264	5.2942
147936	kshv-miR-K12-8-5p	5.57306	5.64743	5.62807	5.61756	5.6895
46567	hsa-miR-3176	4.95832	4.98394	5.03804	4.96709	5.09285
147735	hsa-miR-4289	8.35901	8.31299	8.45393	8.77653	8.39326
147868	hsa-miR-4269	4.38072	4.11965	3.82746	4.83524	4.06084
147887	hsa-miR-3147	5.29404	5.33559	5.00718	5.15082	5.1043
147942	hsa-miR-4268	10.0494	10.2095	10.2487	10.1013	10.2692
147967	hsa-miR-3180/hsa-miR-3180-3p	4.65294	4.69272	4.60291	5.03229	4.70373
56873	hsa-miR-3124-5p	4.66356	4.85369	4.72011	4.97817	4.97729
46710	hsa-miR-3157-5p	4.47997	4.59001	3.91159	4.91233	5.15493
46274	hsa-miR-3187-3p	4.85284	5.42586	5.11091	4.26203	5.10434
148650	hsa-miR-516a-5p	4.76167	4.75182	4.76998	5.1116	5.28397
148524	hsa-miR-3914	4.95372	4.96761	4.83264	5.08015	5.15558
148499	hsa-miR-3910	4.93762	4.99909	4.73154	5.22472	4.62149
147530	hsa-miR-378b	5.35279	5.36222	5.42428	5.69881	5.20986
147276	hsa-miR-3616-3p	4.78735	5.12397	5.16375	4.42651	4.95401
148196	hsa-miR-548y	3.85351	4.2062	3.98767	5.16577	4.14598
148514	hsa-miR-365a-5p	4.82489	4.95576	5.25533	4.82039	4.8331
148622	hsa-miR-877-3p	7.99339	8.00583	8.15179	8.37649	8.24856
147679	hsa-miR-3197	4.60677	4.82762	4.47363	5.14805	4.7387
147752	hsa-miR-4302	4.7495	4.8955	5.08319	4.82099	5.28155
148639	hsa-miR-4298	5.34641	5.40709	5.48275	5.73981	5.40307
148645	hsa-miR-129-5p	5.27824	5.36144	5.20811	5.09797	5.34088
148261	hsa-miR-208a-5p	6.60309	6.63225	6.63441	6.48907	6.60039
17566	hsa-miR-629-3p	7.12176	7.1512	7.12411	7.36413	7.11903
11023	hsa-miR-222-3p	10.174	10.2061	9.95893	9.62569	10.0276
10916	hsa-miR-1	4.98851	5.43755	5.17947	4.63001	4.88078
168783	hsa-miR-4770	4.5591	4.71051	4.39413	5.08312	4.4662
168583	hsa-miR-539-3p	5.0328	5.00174	4.86318	5.07426	4.72197
168956	hsa-miR-4524b-3p	4.45945	4.63766	4.23455	4.74354	4.52065
168613	hsa-miR-548ar-5p	3.91346	4.00373	3.84795	3.8938	3.8022
168823	hsa-miR-4522	4.396	4.37449	4.22486	4.12853	3.92985
168693	hsa-miR-651-5p	4.19657	4.70864	3.91642	3.96789	3.90236
168612	hsa-miR-4733-5p	4.57183	4.68832	4.59123	4.10742	4.28602
168887	hsa-miR-5089-5p	6.76955	6.71855	6.91489	7.91481	6.88188
168609	hsa-miR-5197-3p	4.30403	4.2836	4.05421	4.08929	3.95968
168680	hsa-miR-378f	4.38531	4.46441	4.15211	4.05206	4.27111
168747	hsa-miR-4520b-3p	3.90752	4.40019	4.15522	4.93299	4.35663
168942	hsa-miR-4636	5.53897	5.51957	5.58167	5.65463	5.51898
168847	hsa-miR-4740-3p	4.88125	4.81645	4.6754	4.96332	4.64754
168637	hsa-miR-3940-5p	11.1272	11.1199	11.1525	11.1085	11.2802
168682	hsa-miR-4502	5.90386	5.7602	5.74733	5.61576	5.60607
168773	hsa-miR-5702	4.03696	4.11675	3.97048	3.59292	4.22791
168858	hsa-miR-4638-3p	4.14031	3.90578	3.74823	3.86486	4.02066
168643	hsa-miR-4703-5p	4.04166	3.86456	3.70708	3.78378	3.74766
168905	hsa-miR-4509	3.8087	4.15744	3.86227	4.20642	4.23804
168581	hsa-miR-3942-3p	4.15842	4.16211	4.05335	3.98833	3.89841
169254	hsa-miR-4762-3p	4.33817	4.30235	3.98826	4.35445	4.74905
169226	hsa-miR-4419a	5.29042	5.20933	5.40382	5.7972	5.53612
169200	hsa-miR-4677-5p	4.85578	4.81549	4.59684	5.13999	4.76354
169382	hsa-miR-4680-5p	3.80494	3.95877	3.61353	3.93732	3.79657
169197	hsa-miR-4662a-3p	3.86069	4.29205	4.01883	3.79634	3.75973
169103	hsa-miR-4652-3p	4.80698	4.81098	4.74187	4.95187	4.81841
169125	hsa-miR-4418	3.80248	4.24887	3.85922	3.95503	3.88252
169357	hsa-miR-4689	4.678	4.57283	4.57743	5.09543	4.57954
169095	hsa-miR-548ah-3p/hsa-miR-548av-3p/hsa-miR-548o-3p	3.76402	3.84235	3.51235	3.69329	3.83319
169271	hsa-miR-4784	6.76846	6.73323	6.76712	6.92942	6.62855
168994	hsa-miR-3591-5p	7.41093	7.35564	7.35741	7.47654	7.25007
169220	hsa-miR-4697-3p	4.85232	4.83338	5.15889	4.66844	4.8012
169252	hsa-miR-4712-5p	3.90184	4.16116	3.93768	3.82173	4.23224
169306	hsa-miR-4758-5p	4.8812	5.13695	5.02805	4.91624	4.85648
169325	hsa-miR-4446-5p	5.12577	5.113	4.98112	4.93156	4.62521
169239	hsa-miR-4732-5p	6.70771	6.75845	6.71926	6.78753	6.72779
169288	hsa-miR-4730	4.88232	4.66564	4.78303	5.10454	4.47195
169316	hsa-miR-3976	9.743	9.727	9.77674	10.2291	10.1162
169235	hsa-miR-4420	4.51211	4.25117	3.87951	4.93984	4.42371
169131	hsa-miR-4724-3p	4.32242	4.02205	3.90995	4.97786	3.93616
169387	hsa-miR-5703	4.60232	4.75116	4.57268	4.74409	4.76805
169389	hsa-miR-4717-3p	7.79695	7.9313	7.99415	8.14141	8.02627
42834	hsa-miR-219a-2-3p	4.81583	4.52323	4.65004	4.74951	4.5933
42743	hsa-let-7e-3p	5.25314	5.19576	4.98761	4.66717	4.932
17535	hsa-miR-548a-3p	4.65834	4.47214	4.30889	5.04986	4.19462
42761	hsa-miR-675-5p	6.78786	6.85677	6.8113	6.86198	6.83492
46642	hsa-miR-1276	4.79062	4.60907	4.67016	4.9115	4.58424
42855	ebv-miR-BART6-5p	4.51455	4.15985	4.80564	4.94578	4.85332
19595	hsa-miR-30a-3p	5.38869	5.2769	5.30671	4.92485	5.27657
42514	hsa-miR-937-3p	5.59337	5.58432	5.63817	5.87451	5.48657
28950	hsa-miR-455-3p	4.83762	4.58298	4.56659	3.9678	4.53967
17338	hsa-miR-660-5p	5.5834	5.47797	5.5175	5.17952	5.51766
46402	hsa-miR-1255b-5p	5.12383	5.16802	5.1108	5.27683	5.26147
42556	hsa-miR-889-3p	5.0969	5.25749	5.06633	4.86755	5.18268
4700	hsa-miR-140-5p	8.05641	8.14359	7.96219	7.46867	7.93474
42525	hsa-miR-671-3p	4.91244	4.93429	5.04732	4.79963	5.03955
10947	hsa-miR-142-3p	7.44305	7.53426	7.42487	7.12901	7.4254
42942	hsa-miR-134-5p	4.19992	4.21425	4.22285	4.89774	4.33125
45736	hsa-miR-548f-3p	4.01739	3.90336	3.75328	5.12426	3.67472
11091	hsa-miR-377-3p	5.60579	5.49627	5.44803	5.19404	5.57963
46810	hsa-miR-1827	12.8816	13.3884	13.915	14.112	13.9274
17306	ebv-miR-BART12	5.28409	5.29266	5.15638	5.27161	5.3212
28047	hsa-miR-890	6.48571	6.52108	6.6421	6.91561	6.57484
10955	hsa-miR-148a-3p	5.97703	6.02941	5.99776	5.86076	5.73287
14328	hsa-miR-124-3p	9.67647	9.69237	9.53026	9.06366	9.5456
42624	kshv-miR-K12-10b	4.97867	5.05389	4.82245	4.45246	4.75823
42823	hsa-miR-27b-5p	5.29114	5.44811	5.41095	5.01297	5.30887
42617	hsa-miR-541-5p	3.95314	4.96934	4.94226	4.41152	5.23513
46517	hsa-miR-1266-5p	4.3986	4.52522	4.4815	5.10105	4.41757
17427	hsa-miR-200c-3p	5.27871	5.23753	5.11815	4.84439	5.09851
46675	hsa-miR-1181	5.0369	5.28265	4.89092	4.21013	4.95739
17444	hsa-miR-632	5.13233	5.17909	5.05715	3.91391	4.63601
33043	hsa-miR-544a	4.29445	4.63848	4.93866	4.30121	4.94105
17619	hcmv-miR-US25-2-5p	5.15012	5.24433	5.01413	4.53033	4.8733
11011	hsa-miR-211-5p	5.1755	5.24429	4.81081	4.28241	4.59771
46880	hsa-miR-1183	5.33599	5.39782	5.31054	5.11449	5.026
11165	hsa-miR-520a-3p	5.20907	5.16305	4.89159	5.08781	4.77501
46345	hsa-miR-1207-3p	5.07709	5.08545	4.86192	5.21708	4.88779
17569	hsa-miR-563	4.03599	4.37609	4.28297	4.55585	4.22726
146084	ebv-miR-BART4-3p	3.89402	4.14981	3.89549	4.86344	4.35343
146131	hsa-miR-2117	4.85324	5.06591	4.99733	4.1879	5.01939
145798	hsa-miR-142-5p	5.9026	5.99854	5.81422	5.6645	5.73
146137	hsa-miR-133a-3p	4.33871	4.57768	4.89986	4.57955	4.71044
145971	hsa-miR-611	4.21009	4.23461	3.91479	4.82588	4.7497
145824	hsa-miR-509-3-5p	3.84159	3.88741	3.5518	4.98439	3.58441
147669	hsa-miR-548w	4.18294	4.15274	3.98499	4.65042	4.23417
147903	hsa-miR-3065-3p	3.86878	4.49494	4.3064	5.05846	4.39052
147879	hsa-miR-3132	4.25116	4.04837	4.55854	4.91992	4.50796
147911	hsa-miR-4280	5.00402	5.02839	5.34945	5.61608	5.35855
147885	kshv-miR-K12-5-5p	7.64611	7.74155	7.60547	7.40892	7.67897
147651	hsa-miR-3123	5.93094	5.95946	5.94446	5.78328	5.7584
147543	hsa-miR-3167	4.75928	4.9866	5.05317	4.67852	4.92506
147198	hsa-miR-26a-5p	7.32771	7.35623	7.33258	7.07732	7.37762
148006	hsa-miR-4315	5.04706	5.00748	5.16326	5.08463	5.22254
147862	hsa-miR-3158-3p	5.00258	4.72328	5.10801	5.07061	5.10802
147886	hsa-miR-3122	4.11121	4.56194	4.34875	5.19972	3.97904
147883	hsa-miR-3191-3p	4.57624	4.11104	4.51752	4.97774	4.48127
148662	hsa-miR-583	4.57265	4.49568	4.43443	5.28958	4.48376
148406	hsa-miR-3684	4.17325	4.17918	3.94558	4.55737	4.10221
147556	hsa-miR-4254	5.25389	5.28132	5.22589	5.01928	5.17198
147975	hsa-miR-487a-5p	5.28891	5.30709	5.24974	5.32894	4.95908
147610	hsa-miR-3186-5p	4.11875	4.53027	4.81471	4.50418	4.93786
148106	hsa-miR-3678-3p	4.57399	4.55683	4.59029	4.49291	5.25441
147670	hsa-miR-3177-3p	4.86734	4.98172	5.253	4.84962	4.97713
148554	hsa-miR-3917	4.82597	4.95034	5.11297	4.57823	4.96551
148504	hsa-miR-874-5p	5.40812	5.36968	5.19502	5.34132	5.14564
148685	hsa-miR-202-3p	4.89903	4.83472	4.81587	4.6065	5.09905
148684	hsa-miR-628-3p	5.04688	4.99228	5.11218	5.08029	5.23019
148566	hsa-miR-3666	4.12569	4.2046	3.98407	5.20699	4.19486
148481	hsa-miR-3646	9.50922	9.46045	9.62045	10.0061	9.71965
148349	hsa-miR-3938	5.691	5.71719	5.83869	5.86192	5.72904
148052	hsa-miR-374c-3p	5.53357	5.48942	5.48923	5.36193	5.37246
145769	hsa-miR-371a-5p	5.58394	5.59402	5.55126	5.77618	5.47767
42528	hsa-miR-296-3p	6.32879	6.36911	6.21883	5.96788	6.27956
145744	hsa-miR-568	3.93607	3.83896	3.88685	3.72088	3.82591
168707	hsa-miR-4767	3.83845	3.88492	3.94206	3.69687	4.0381
168896	hsa-miR-548ao-3p	5.10671	5.02888	5.02197	5.07479	4.98312
168775	hsa-miR-4647	4.84241	4.73298	4.42542	5.15944	4.66286
168851	hsa-miR-4650-3p	4.75648	4.45877	4.60501	4.56557	4.67415
168616	hsa-miR-4536-3p	5.71035	5.79259	5.89519	6.00601	5.76328
168724	hsa-miR-4529-3p	4.87433	4.79815	4.59	5.28796	4.61994
168737	hsa-miR-5685	4.58422	4.33485	4.35415	4.47189	4.07152
168587	hsa-miR-4461	5.17472	5.10115	5.27465	5.05376	5.00005
168854	hsa-miR-4498	4.69459	4.61557	4.52521	4.88439	5.02537
168716	hsa-miR-4487	4.18343	4.01333	4.13033	4.03352	4.24397
168912	hsa-miR-4446-3p	4.52278	4.23782	4.09828	5.05025	4.37665
168949	hsa-miR-4512	3.70864	3.88252	4.0173	3.54145	3.86449
168892	hsa-miR-4424	3.98517	3.93864	4.06374	3.84248	3.82683
168733	hsa-miR-5583-3p	4.21449	4.86022	4.69682	4.82665	4.78568
168601	hsa-miR-146b-3p	5.25471	5.32789	5.36188	5.10539	5.30736
168633	hsa-miR-3190-5p	4.63457	4.41912	4.66654	3.95837	4.47166
168754	hsa-miR-5692b/hsa-miR-5692c	4.87617	4.87487	4.64909	4.2885	4.51882
168714	hsa-miR-4452	3.73223	3.98079	3.6865	3.3662	3.7956
168926	hsa-miR-4776-5p	4.48171	4.50789	4.55918	4.89452	4.69998
169196	hsa-miR-5705	4.12179	3.90187	3.96657	3.77718	4.16084
169007	hsa-miR-4746-3p	4.18978	4.50016	3.87111	3.89874	3.86921
169270	hsa-miR-4458	5.65552	5.57211	5.59172	5.48273	5.49347
169030	hsa-miR-5586-5p	4.26668	4.25086	3.87856	3.79243	4.02987
169337	hsa-miR-3155a/hsa-miR-3155b	3.74575	3.78772	3.95059	3.82776	3.91602
169375	hsa-miR-660-3p	10.7668	10.7819	11.2167	11.5066	11.3511
169380	hsa-miR-3124-3p	10.6719	10.5373	10.6743	10.8808	10.8929
169377	hsa-miR-4715-3p	5.63192	5.63432	5.58712	5.50332	5.47471
169224	hsa-miR-4440	4.56534	4.70574	4.47601	4.8509	4.94671
169040	hsa-miR-4753-5p	4.56232	4.87299	4.60672	5.31454	4.60637
169085	hsa-miR-5007-5p	4.20153	4.24034	3.97087	4.97972	4.04472
169349	hsa-miR-4517	4.3252	4.46857	3.92719	3.87039	4.26203
169189	hsa-miR-4795-5p	9.47606	9.4636	9.69341	10.1459	9.58069
169183	hsa-miR-4644	9.33234	9.3302	9.26137	9.76202	9.39151
169360	hsa-miR-4445-5p	6.05319	6.17838	6.05814	5.88166	6.0434
169207	hsa-miR-4804-5p	4.39454	4.07028	4.0014	3.88265	4.15101
169013	hsa-miR-5195-5p	4.2923	3.98894	3.83292	3.88093	4.12714
169163	hsa-miR-4685-5p	4.78535	4.81502	4.67559	4.52264	4.6189
169203	hsa-miR-5095	5.66553	5.62251	5.6972	5.86943	5.55169
169409	hsa-miR-4286	11.5862	11.5748	11.4039	11.102	11.4514
169396	hsa-miR-5700	3.77141	3.73104	3.83295	3.6869	3.8722
17660	hsa-miR-550a-3p	5.70638	5.69846	5.65221	5.62866	5.64814
42801	hsa-miR-92a-2-5p	5.22383	5.14501	5.0961	5.23161	5.38773
27544	hsa-miR-363-5p	7.54386	7.48943	7.55814	8.14137	7.52885
46380	hsa-miR-1255a	7.82675	7.73299	7.88049	8.41517	7.94268
11073	hsa-miR-34b-5p	5.35085	5.1008	5.44846	5.16702	5.42707
17942	hsa-miR-125a-3p	5.89812	5.83919	5.73078	5.67808	5.70484
42708	hsa-miR-99a-5p	7.53998	7.55165	7.52546	7.19626	7.47292
11139	hsa-miR-507	5.2055	5.14523	4.98238	4.77032	4.85003
46295	hsa-miR-1286	4.84735	4.77359	4.59322	5.30681	4.75757
46626	hsa-miR-30c-2-3p	5.05921	4.89059	4.89397	5.22376	5.50687
17347	hsa-miR-708-3p	5.27768	5.16463	5.47951	5.04111	5.36628
17935	hsa-miR-101-5p	5.05241	5.06182	4.8013	5.04339	5.22395
11041	hsa-miR-29c-3p	7.8361	7.87183	8.00614	8.56581	7.81752
11043	hsa-miR-302b-3p	4.60903	4.23607	4.63915	5.01543	5.25367
46249	hsa-miR-449b-5p	5.69884	5.65977	5.58147	5.75702	5.55257
30493	hsa-miR-548a-5p	4.88137	4.87203	4.62502	5.26191	4.83176
42630	hsa-miR-140-3p	8.54348	8.62631	8.5463	8.03588	8.52039
42873	hsa-miR-944	5.53298	5.64565	5.43026	5.58995	5.4366
46368	hsa-miR-1282	5.08555	5.02648	4.73041	5.01799	4.89095
42898	hsa-miR-124-5p	5.26211	5.31842	5.12522	5.32598	5.1038
27533	hsa-miR-320a	9.09308	9.09954	9.02587	8.40352	8.94686
9938	hsa-let-7i-5p	10.7074	10.9446	10.7444	10.218	10.6413
42609	hsa-miR-135a-3p	5.38111	5.43263	5.33388	5.47083	5.42693
11020	hsa-miR-22-3p	11.3646	11.3659	11.2035	10.5428	11.2094
27720	hsa-miR-15a-5p	10.1596	10.2208	10.0112	9.66063	9.94881
42490	hsa-miR-505-5p	6.23837	6.18003	6.16996	6.00643	6.14871
4610	hsa-miR-126-3p	7.32657	7.34668	7.25764	6.79922	7.251
46222	hsa-miR-1228-5p	5.24393	5.27019	4.9932	5.29814	5.11685
42870	hsa-miR-616-3p	5.50188	5.28352	5.13282	4.89698	4.94792
21498	hsa-miR-654-3p	5.36798	5.351	5.30862	5.2081	5.24429
46800	hsa-miR-1224-3p	5.29203	4.81707	4.97323	4.66576	5.01998
17402	ebv-miR-BART2-5p	5.31377	5.21989	5.03855	4.75401	4.80912
11007	hsa-miR-206	5.38995	5.31408	5.34546	5.59259	5.31857
42476	hsa-miR-374b-3p	5.89621	5.83489	5.78701	5.60686	5.67986
17561	ebv-miR-BART6-3p	6.90498	6.96322	7.01498	7.07482	6.96226
17592	hsa-miR-604	5.10165	4.95511	5.08919	5.00624	5.04435
46221	hsa-miR-519d-3p	5.2661	5.17203	5.03009	5.27644	5.14276
13148	hsa-miR-195-5p	8.51688	8.57672	8.53736	8.68402	8.50117
29575	hsa-miR-32-3p	9.12629	9.08286	9.05352	8.73341	9.00143
17898	hsa-miR-99b-3p	6.54663	6.54228	6.55207	6.56407	6.53675
17509	ebv-miR-BART8-5p	4.72394	4.45593	4.15952	4.98327	5.0195
17961	hsa-miR-629-5p	5.45871	5.42935	5.35525	5.51567	5.35447
46361	hsa-miR-1278	4.88499	4.86371	5.05826	4.50026	5.27794
146113	hsa-miRPlus-G1246-3p	7.55722	7.53471	7.42032	7.00383	7.45555
19005	SNORD118	9.68317	9.69931	9.77901	9.74101	9.66044
19604	SNORD4A	9.85004	9.84917	9.77784	9.83481	9.74149
146114	hsa-miR-1538	5.33145	5.37093	5.05153	4.75793	5.01248
146068	hsa-miR-1915-3p	5.55829	5.45899	5.55419	5.74212	5.43905
146110	hsa-miR-3164	5.03363	5.03016	4.89232	4.74668	5.17011
146132	ebv-miR-BART21-5p	4.99054	5.01094	4.79062	5.14519	4.819
145833	hsa-miR-596	5.60439	5.64677	5.6019	5.82048	5.63216
145820	hsa-let-7c-5p	11.0157	11.049	11.0358	10.7536	10.8713
145846	hsa-let-7e-5p	9.89822	9.98168	9.93872	9.7	9.86215
147923	hsa-miR-3142	6.45428	6.44154	6.52264	6.75891	6.56003
147978	hsa-miR-3140-3p	4.68892	4.82472	4.86143	4.53221	5.10596
147881	hsa-miR-3115	5.15929	5.0612	4.97995	4.75258	5.13024
147855	hsv2-miR-H23-3p	4.10715	4.40782	3.95787	5.19982	4.10016
147771	hsa-miR-4328	5.94494	5.92971	5.97013	5.88574	5.96416
147631	hsa-miR-4258	5.80336	5.79511	5.55719	5.8819	5.88121
147930	hsa-miR-3144-3p	5.40214	5.30694	5.31364	5.32822	5.10074
147818	hsa-miR-4270	5.32867	5.23974	5.23573	5.2222	5.46881
147889	hsv1-miR-H14-3p	5.99916	6.03568	6.01659	6.10347	6.10911
147904	hsa-miR-3148	7.12415	7.01484	7.0195	6.82414	7.08624
148361	hsa-miR-3911	5.52683	5.44373	5.41151	5.54868	5.50623
147606	hsa-miR-4259	5.41876	5.35974	4.95091	4.9359	5.03052
148307	hsa-miR-3612	5.03114	5.04979	4.86381	5.33232	5.24022
148221	hsa-miR-3650	5.17729	5.15829	5.31966	5.19054	5.36055
147688	hsa-miR-548v	4.99011	4.94933	4.65335	5.10702	5.32236
148688	hsa-miR-765	5.4216	5.4298	5.20819	5.43048	5.42293
147311	hsa-miR-3688-3p	4.95362	4.88575	4.73581	4.92339	4.96514
148659	hsv2-miR-H21	4.81825	4.83076	5.08281	4.63591	5.10407
148273	hsa-miR-3150b-3p	5.32765	5.17594	5.04839	4.80645	4.85502
148118	hsa-miR-676-5p	5.55482	5.56506	5.65639	5.96135	5.53924
148663	hsa-miR-557	5.2442	5.25864	4.9057	4.93663	4.88288
148049	hsa-miR-3924	6.28184	6.2078	6.21914	6.23646	6.1974
148413	hsa-miR-3614-3p	5.0985	5.17227	4.8896	5.01436	4.75204
148482	hsa-miR-874-5p	5.28563	5.14361	4.99938	4.80474	5.16251
17578	kshv-miR-K12-5-3p	5.56544	5.46617	5.42031	5.51389	5.31541
42764	hsa-miR-412-3p	4.70054	4.70337	4.34148	4.84095	4.64171
17328	ebv-miR-BART8-3p	7.77736	7.76318	7.72468	7.72919	7.75307
168850	hsa-miR-3191-5p	5.2335	5.29683	4.92197	4.75821	5.29556
168636	hsa-miR-122-5p	5.14632	5.06831	4.98821	4.71696	5.21865
168903	hsa-miR-4439	4.69078	4.55728	4.61608	4.99765	4.53124
168687	hsa-miR-29a-3p	13.4045	13.2408	13.4272	13.1799	12.9282
168914	hsa-miR-5689	5.66266	5.65446	5.64467	5.51036	5.46746
168831	hsa-miR-433-3p	4.34882	4.47651	3.92758	4.82202	4.63404
168941	hsa-miR-4501	5.84595	5.70822	5.79801	5.85293	5.66038
168930	hsa-miR-5582-5p	5.70102	5.7161	5.7042	5.60369	5.60584
168623	hsa-miR-4672	4.62733	4.48282	3.91877	4.05206	4.34236
168599	hsa-miR-4453	4.74134	4.80679	4.66138	5.0138	4.7632
168758	hsa-miR-4425	5.60577	5.59774	5.53857	5.75261	5.58908
168818	hsa-miR-4774-5p	5.00081	5.09362	5.08247	5.08883	5.15013
168967	hsa-miR-4476	5.60606	5.52712	5.50758	5.59675	5.536
168723	hsa-miR-4789-5p	4.08464	3.95058	3.79688	4.13221	3.86745
168709	hsa-miR-4429	8.79675	8.89056	8.882	8.6705	8.84087
168658	hsa-miR-5196-5p	5.24692	5.08507	5.35003	5.36601	5.42616
168721	hsa-miR-4701-5p	6.20156	6.23024	6.23167	6.32277	6.28208
168653	hsa-miR-3158-5p	7.93397	7.94606	7.91145	8.32965	7.9604
168846	hsa-miR-1273f	6.05316	6.06899	6.01591	5.92843	6.08435
168915	hsa-miR-4780	9.82627	9.84015	9.71906	9.24066	9.74835
169310	hsa-miR-3913-3p	5.00021	5.02821	4.80941	5.21863	4.70587
169149	hsa-miR-4659b-5p	4.61538	4.79386	4.02759	5.20833	4.47761
169065	hsa-miR-378h	5.03775	5.04571	4.80148	5.50813	4.86329
169214	hsa-miR-4638-5p	5.67973	5.59563	5.66272	6.50914	5.58084
169145	hsa-miR-5000-3p	6.40673	6.34656	6.55858	7.49823	6.34924
169047	hsa-miR-4665-3p	4.91647	4.8947	5.04382	4.68032	4.8984
169362	hsa-miR-5591-3p	5.04895	5.05082	4.77206	5.44873	4.85598
169324	hsa-miR-4642	4.9874	4.98234	4.36421	5.00388	4.8862
169216	hsa-miR-4701-3p	5.40689	5.43445	5.20568	5.30757	5.23121
169123	hsa-miR-3184-3p	5.78056	5.60754	5.77237	5.87085	5.71159
169052	hsa-miR-4719	4.86966	4.71975	4.29094	4.38207	4.42264
169062	hsa-miR-3922-5p	4.87095	4.54844	4.46889	4.7659	4.35567
169116	hsa-miR-4788	6.51806	6.56652	6.5825	6.4161	6.51041
169100	hsa-miR-4758-3p	6.40397	6.39411	6.39893	6.51584	6.33221
169369	hsa-miR-4490	5.04328	4.95645	4.82971	5.14214	5.22064
169371	hsa-miR-4474-5p	4.63577	4.76411	4.4038	4.03616	4.53663
169035	hsa-miR-4658	5.81289	5.75856	5.80692	5.77781	5.6898
169233	hsa-miR-4643	4.59946	4.5318	4.15298	4.97901	4.53801
169012	hsa-miR-4711-3p	6.50678	6.51444	6.42333	6.43962	6.33013
169152	hsa-miR-5690	5.68378	5.62039	5.49447	5.51903	5.50142
169404	hsa-miR-3663-5p	4.83502	4.91438	4.70142	5.11423	5.0568
17536	hsa-miR-562	4.1462	4.2252	4.2869	4.78496	3.85536
42934	hsa-miR-345-5p	6.2962	6.30676	6.19593	5.80969	6.15962
11148	hsa-miR-515-3p	4.74586	4.8349	4.74441	4.76372	4.66027
17653	hsa-miR-133a-5p	4.53104	4.73979	4.56546	4.45024	4.30786
42692	hsa-miR-127-5p	4.76092	4.86672	4.78817	5.16677	4.68015
46704	hsa-miR-548i	4.56962	4.71405	4.4843	5.14422	4.45216
11044	hsa-miR-302c-3p	5.18297	5.30532	4.83656	4.18509	4.87716
46511	hiv1-miR-TAR-5p	4.73412	4.74796	4.40467	4.9551	5.46313
19582	hsa-miR-106b-5p	12.0851	12.2202	11.9325	11.0624	11.9144
13147	hsa-miR-96-5p	5.53149	5.40919	5.0833	4.81169	5.03492
46690	hsa-miR-1238-3p	5.40346	5.22518	4.96148	4.96413	4.76005
46696	hsa-miR-1234-3p	4.99917	4.85762	5.21125	5.00735	5.40658
46918	hsa-miR-375	7.52201	7.58161	7.49619	7.22159	7.51358
46806	hsa-miR-1227-3p	5.16622	5.22064	4.94418	4.96603	5.03049
27229	hsa-miR-511-5p	4.81554	4.89878	5.23877	4.76018	5.14118
29379	hsa-miR-452-5p	5.7346	5.75398	5.74486	5.79873	5.70699
17752	hsa-let-7f-5p	8.54905	8.70537	8.88487	9.81581	8.93621
29490	hsa-miR-7-5p	10.4676	10.562	10.4173	9.94804	10.3617
42482	hsa-miR-591	4.06929	4.5375	5.43716	4.64279	5.04518
17650	kshv-miR-K12-6-5p	5.15048	5.05681	5.32336	4.96708	5.22857
17280	hsa-miR-15b-5p	11.184	11.2128	11.1129	10.5968	10.9888
32190	hsa-miR-607	3.92428	3.95244	4.00968	5.04439	3.83911
10967	hsa-miR-16-5p	12.3251	12.328	12.2053	11.4023	12.2149
17613	hsa-miR-645	5.35783	5.45993	5.07048	5.05181	5.08185
46440	hsa-miR-1287-5p	5.21169	5.26046	4.79445	4.67052	4.84922
13178	hsa-miR-18a-3p	6.21819	6.2344	6.10529	5.79962	6.13416
11092	hsa-miR-378a-5p	4.06584	4.60668	4.76614	5.20035	4.66937
46406	hsa-miR-500a-3p	5.80545	5.77747	5.7739	5.71375	5.71576
28889	hsa-miR-888-5p	4.31326	4.04324	4.25823	4.82553	5.28801
42887	hsa-miR-331-3p	8.01284	8.05437	7.97545	7.47131	7.85472
42508	hsa-miR-106a-3p	5.23139	5.35915	5.22614	4.87412	5.00025
146044	hsa-miR-2115-5p	6.62689	6.61599	6.67722	6.78696	6.68009
145663	SNORD68	13.4849	13.7065	13.2198	12.7059	13.2805
146074	hsa-miR-2114-5p	5.64788	5.63244	5.60002	5.53275	5.42542
145986	hsa-miR-2052	5.00645	5.05064	5.05437	4.474	4.78538
46204	SNORD38B	10.9118	10.885	10.7986	10.512	10.7383
46203	SNORD49A	9.16983	9.1547	8.9808	8.61433	9.0472
17820	hsa-miRPlus-C1066	4.74347	4.68954	5.07847	5.10214	5.16487
146069	hsa-miR-1915-5p	5.19273	5.07298	5.05876	4.81777	4.85323
145946	hsa-miR-449a	6.00889	6.02716	5.99402	5.73619	5.89537
145698	hsa-miR-496	3.93427	4.29405	4.04899	5.10769	3.97659
145757	hsa-miR-33a-3p	5.26371	5.50487	5.22058	4.9435	5.14715
145708	hsa-miR-324-3p	6.44198	6.51898	6.36425	6.1101	6.43247
145694	hsa-miR-100-3p	4.50153	4.30721	4.45963	4.9857	3.99032
147850	hsv2-miR-H11-3p	4.66109	4.58436	4.54583	5.01158	4.2896
147909	hsa-miR-1273d	4.54433	4.44589	4.41365	5.15202	4.41057
147798	hsa-miR-3141	5.27816	5.30554	5.23211	5.02292	5.06567
148000	hsa-miR-3195	6.28728	6.40094	6.29994	6.12537	6.437
147937	hsv1-miR-H13	4.84431	4.7592	4.84448	4.5707	4.93443
147584	hsa-miR-548t-5p	5.40728	5.44915	5.2795	5.0272	5.11172
147914	hsa-miR-514b-5p	3.9132	4.4972	4.21687	4.84571	4.33828
147187	hsa-miR-215-5p	5.50784	5.53731	5.48208	5.48892	5.40465
145670	hsa-miR-18b-5p	9.06364	9.08234	9.01284	8.63667	8.98773
148018	hsa-miR-3671	3.81844	3.72525	3.92194	4.83671	3.85918
148168	hsa-miR-3658	4.56938	4.56914	4.48979	5.10286	4.44779
148033	hsa-miR-3065-5p	5.37888	5.3396	5.2082	5.20018	5.17295
148265	hsa-miR-3935	6.89612	6.92171	6.84869	6.72033	6.839
148666	hsa-miR-938	5.30037	5.45261	5.03874	4.81568	4.93117
147501	hsa-miR-98-3p	5.6459	5.72637	5.62542	5.50521	5.61936
148262	hsa-miR-3680-3p	4.86209	4.78685	5.0949	4.71058	4.82923
148667	hsa-miR-617	4.76593	4.84988	5.15679	4.44995	5.07186
147731	hsa-miR-3189-3p	4.79959	5.27594	4.9835	4.81435	4.82327
148154	hsa-miR-3922-3p	5.04804	5.13952	5.07001	4.23472	4.45729
147576	hsv1-miR-H1-3p	5.12519	5.08314	4.94759	4.27421	4.82276
147268	hsa-miR-3940-3p	4.64612	4.66529	4.97187	4.7104	5.06036
147742	hsa-miR-4265	5.1152	5.30967	5.06375	4.5569	4.79993
148338	hsa-miR-3064-3p	5.05528	4.98901	5.11168	5.1796	5.11154
148057	hsa-miR-186-3p	5.35154	5.21636	5.14994	5.20133	5.06924
42702	hsa-miR-30c-1-3p	5.45946	5.41874	5.47563	5.70861	5.49267
146157	hsv1-miR-H4-5p	5.00581	5.03894	4.84155	5.08558	4.9652
46281	hsa-miR-1291	5.14864	5.20465	5.2521	5.21509	5.26522
146123	hsv1-miR-H2-3p	5.58628	5.5933	5.68694	5.93793	5.62111
146014	bkv-miR-B1-3p/jcv-miR-J1-3p	5.29297	5.23585	5.03413	4.42209	5.04428
168868	hsa-miR-5681b	10.24	10.322	10.1603	10.0334	10.3626
168871	hsa-miR-151a-5p/hsa-miR-151b	8.13088	8.20866	8.06386	7.5809	8.00573
168802	hsa-miR-4516	7.91675	7.85851	7.94689	8.48913	8.087
168760	hsa-miR-4749-5p	4.81827	4.75575	4.76253	4.83941	4.61892
168603	hsa-miR-4664-5p	5.08885	5.15724	5.17633	4.99502	5.14828
168863	hsa-miR-4441	5.56156	5.54186	5.40071	5.5731	5.31221
168948	hsa-miR-4514	6.27631	6.30123	6.32633	6.44265	6.27247
168959	hsa-miR-4778-5p	5.89948	5.93469	6.02995	6.02502	5.99535
168638	hsa-miR-4530	8.59455	8.4789	8.63434	9.16354	8.68972
168610	hsa-miR-211-3p	4.93347	4.95105	4.75932	5.27363	4.54062
168881	hsa-miR-4720-3p	4.21852	4.13927	4.15857	3.81832	3.99306
168939	hsa-miR-4738-5p	4.42392	4.3304	4.357	4.72743	4.31408
168717	hsa-miR-5193	7.54705	7.53376	7.49442	7.79236	7.38782
168629	hsa-miR-5087	4.74308	4.77478	4.86511	5.14587	5.10211
168815	hsa-miR-4488	6.23259	6.26888	6.35858	6.58003	6.48687
168929	hsa-miR-4648	5.72791	5.66492	5.89868	6.05814	5.78957
168686	hsa-miR-4768-5p	6.06434	5.95685	6.0354	6.022	6.10512
168606	hsa-miR-4633-5p	7.54778	7.4969	7.54853	7.96294	7.66808
168557	hsa-miR-4777-5p	7.11413	7.08138	7.08613	7.37777	7.06287
168582	hsa-miR-4731-5p	4.46909	4.67168	4.65413	5.07223	4.46632
169068	hsa-miR-513c-3p	7.5111	7.76447	7.56285	7.31856	8.42633
169204	hsa-miR-4709-3p	8.20097	8.24399	8.12453	8.16044	8.20606
169129	hsa-miR-4284	15.3692	15.3086	15.2974	15.3295	15.3086
169251	hsa-miR-4653-5p	4.30982	4.44754	4.47755	4.23014	4.0348
169024	hsa-miR-3960	11.4413	11.2477	11.3629	11.7269	11.6683
169206	hsa-miR-4645-3p	4.2391	4.17381	4.31763	5.12988	4.14692
169026	hsa-miR-4679	5.18419	5.16335	5.09723	5.32632	5.23978
169028	hsa-miR-4708-3p	11.863	11.9101	11.7865	11.4297	12.1135
169229	hsa-miR-4666b	4.6346	4.80891	4.28035	5.18428	5.38137
168991	hsa-miR-873-3p	5.08831	5.08174	4.96578	5.15309	5.00178
169137	hsa-miR-4524b-5p	6.95162	6.88925	7.01517	7.09214	6.94175
169259	hsa-miR-4773	5.10869	5.17785	5.45898	5.46207	5.08746
168979	hsa-miR-4734	5.65029	5.63692	5.74578	6.19607	5.66368
169140	hsa-miR-3150a-5p	4.63843	4.86234	4.77203	4.17113	4.40992
169217	hsa-miR-2467-5p	4.56086	4.43761	4.59235	4.20561	4.37909
169342	hsa-miR-5090	5.16997	5.36754	5.31235	4.98643	5.25704
169053	hsa-miR-130b-5p	7.08014	7.10931	7.01743	6.63573	6.97237
168980	hsa-miR-4324	9.75408	9.73463	9.8149	10.0458	9.73474
168986	hsa-miR-4677-3p	7.48387	7.43849	7.63558	9.03511	7.56055
169124	hsa-miR-548aj-3p	3.8442	4.31474	4.03675	4.89405	3.95356
169391	hsa-miR-513a-3p	4.26957	4.15641	3.86519	3.82363	3.92091
17539	ebv-miR-BART3-5p	4.17328	4.18481	4.17118	4.63443	4.82882
42603	hsa-miR-424-3p	5.15803	5.19873	5.36868	5.34196	5.36437
42786	hsa-miR-188-3p	4.37416	4.34667	4.5195	5.32473	4.24302
42866	hsa-miR-451a	4.83517	4.83721	4.71117	4.87916	4.53076
46335	hsa-miR-548m	4.8448	5.15362	5.13272	4.54612	5.13408
17902	hsa-miR-15b-3p	5.28337	5.38407	5.39888	5.50169	5.22567
46634	hsa-miR-1281	5.07192	5.15492	4.92586	5.01585	4.94515
17459	hsa-miR-580-3p	4.91975	5.02001	5.06084	4.84421	5.22893
17883	hsa-miR-19b-1-5p	5.39068	5.43241	5.39871	5.21046	5.24317
17657	ebv-miR-BART18-5p	4.61523	4.15645	3.93435	4.37474	3.93756
13137	hsa-miR-518e-5p/hsa-miR-519a-5p/hsa-miR-519b-5p/hsa-miR-519c-5p/hsa-miR-522-5p/hsa-miR-523-5p	7.5677	7.55101	7.62273	8.34052	7.60261
17499	hcmv-miR-US5-1	4.28319	4.65434	4.6313	4.74158	4.69704
29562	hsa-miR-199a-5p	9.50456	9.48635	9.33426	8.95517	9.29105
46940	hsa-miR-548g-3p	4.34882	4.17773	4.38443	4.77881	3.99271
17614	sv40-miR-S1-3p	5.29714	5.19474	4.84633	4.38713	4.6938
17393	hsa-miR-603	5.24754	5.27251	5.26681	5.35439	4.99357
10946	hsa-miR-141-3p	5.17615	5.38868	5.01383	4.49808	4.88139
42710	hsa-miR-1296-5p	5.15481	5.43023	5.30709	5.1089	5.32697
42674	hsa-miR-431-3p	5.3025	5.35862	5.32169	5.66017	5.30943
42949	hsa-miR-155-3p	5.38962	5.33006	5.21388	5.31852	5.47003
30033	hsa-miR-877-5p	7.04926	7.07381	7.06898	6.83847	7.11643
13171	hsa-miR-429	4.80752	4.66646	4.80927	4.82704	5.4048
46235	hsa-miR-524-5p	4.17839	4.75581	4.69417	4.74784	4.41173
11024	hsa-miR-223-3p	5.50703	5.56199	5.56465	5.49467	5.62409
42549	hsa-miR-19a-5p	5.34392	5.49166	5.39622	5.18337	5.35521
13183	hsa-miR-487a-3p	5.14572	5.20843	5.23689	5.34837	5.32375
17298	hsa-miR-548b-3p	5.26079	5.27875	5.14224	4.53191	5.04687
42616	ebv-miR-BART7-3p	4.73386	5.20502	5.19488	4.44743	4.94789
46779	hsa-miR-1206	4.63409	4.58352	4.62865	5.1442	4.68472
46829	hsa-miR-664a-5p	6.11564	6.19179	5.95651	5.27266	5.74279
46414	hsa-miR-548h-5p	4.49364	4.8007	4.9682	3.89198	5.07426
17634	hsa-miR-567	4.62364	4.66766	4.73803	5.0632	5.18076
42532	hsa-miR-22-5p	6.54298	6.57268	6.48905	6.225	6.52707
42455	hsa-miR-520f-3p	4.07582	4.31719	4.93126	4.45921	5.01595
42845	hsa-miR-125b-2-3p	5.366	5.50005	5.4542	5.21014	5.16004
146169	mcv-miR-M1-3p	5.22596	5.30586	5.20712	5.15711	4.8676
146179	hsa-miR-2113	5.9616	5.89779	5.94864	6.00861	5.81736
146202	hsv1-miR-H7-5p	4.67517	4.80506	4.40898	4.8404	4.57503
146127	hsa-miR-449b-3p	5.04948	5.10757	5.348	5.4015	4.95859
19007	SNORD3@	14.0124	13.996	13.8889	13.2646	13.9529
30209	hsa-miR-651-3p	4.88866	5.12734	4.95758	5.32104	4.85074
146180	hsa-miR-1909-3p	5.38967	5.48494	5.51122	5.82046	5.48917
146134	hsv2-miR-H4-3p	4.83565	4.98622	4.88546	4.84019	4.6847
146160	hsa-miR-133b	5.23716	5.28108	5.06356	4.90014	4.88862
145707	hsa-miR-216b-5p	3.95316	4.84454	4.77651	4.74329	4.86605
145755	hsa-miR-146a-3p	4.65079	4.82036	4.84182	3.94794	4.86865
145835	hsa-miR-509-5p	4.21148	4.14609	4.1588	4.76795	4.50301
145836	hsa-miR-218-2-3p	6.6443	6.71484	6.57854	6.14667	6.59561
147843	hsa-miR-3144-5p	4.66753	4.88475	4.71138	5.02434	4.80265
147939	hsa-miR-3192-5p	4.90937	5.26824	5.13355	4.42278	4.80549
147162	hsa-let-7a-5p	11.6299	11.672	11.6598	11.3746	11.4782
147906	hsa-miR-4322	5.16023	5.11812	5.07392	3.97232	4.90918
147931	hsa-miR-3166	3.61823	4.31733	3.69748	3.92742	3.85443
147824	hsv2-miR-H9-5p	4.89167	4.84479	5.18177	5.00853	5.02665
147894	hsa-miR-3137	5.21894	5.25165	5.00753	4.67536	4.9892
147506	hsa-miR-21-5p	12.0418	12.1028	12.0906	11.9274	12.1609
147823	hsa-miR-3146	5.67391	5.71774	5.8667	5.92103	5.77925
147880	hsa-miR-323b-3p	5.42504	5.31816	5.2956	5.2274	5.1081
148102	hsa-miR-3619-5p	5.04189	4.99192	5.21366	4.79497	4.99987
148643	hsa-miR-642a-5p	5.23801	5.38291	4.7889	4.34619	5.03273
148674	hsa-miR-4321	5.03199	5.05993	5.24174	5.12476	5.09052
147493	hsa-miR-3944-3p	5.29705	5.4473	5.29148	5.38863	5.1444
148577	hsa-miR-3943	5.29378	5.30607	5.04252	5.02254	4.86494
148620	hsa-miR-454-3p	6.7883	6.88431	6.73424	6.34285	6.73658
148678	hsa-miR-301a-5p	5.44648	5.42819	5.46892	5.38492	5.32209
148167	hsa-miR-3670	4.98067	4.87715	5.23714	4.91226	5.32417
147612	hsv1-miR-H5-5p	5.09237	5.05882	5.17743	4.85592	5.23946
148217	hsa-miR-23c	8.1371	8.21058	8.09938	8.18489	8.09589
148657	hsa-miR-381-5p	5.55009	5.55128	5.56813	5.61545	5.47547
148418	hsa-miR-3607-5p	9.13057	9.14245	9.10566	9.00146	9.12212
147603	hsa-miR-4300	5.33875	5.35728	5.1757	5.22442	5.03461
147738	hsv2-miR-H20	5.46078	5.53021	5.40922	5.5055	5.39334
148300	hsa-miR-370-5p	3.9483	4.18285	4.23353	4.12694	4.39644
28534	hsa-miRPlus-D1058	4.87696	5.01058	4.88922	4.91385	4.81081
17493	hsa-miR-622	5.33849	5.34958	5.26811	5.45424	5.3259
17577	hsa-miR-613	4.11782	4.30503	4.43123	4.54964	4.50422
168886	hsa-miR-4745-5p	4.22263	4.62864	4.32187	4.10575	4.38799
168935	hsa-miR-4687-3p	6.15073	6.22319	6.28197	6.50055	6.30663
168562	hsa-miR-4738-3p	4.96171	4.99574	4.84865	5.24258	4.71924
168634	hsa-miR-548av-5p/hsa-miR-548k	3.83721	4.51982	4.45159	3.9002	3.92201
168953	hsa-miR-4704-5p	5.49115	5.47994	5.26259	5.28225	5.19606
168837	hsa-miR-4793-3p	3.86376	4.55366	3.74736	3.97454	3.73994
168904	hsa-miR-4473	9.14241	9.31449	9.14061	9.13256	8.99872
168588	hsa-miR-548at-3p	4.42436	4.03669	4.57397	3.97373	4.41421
168857	hsa-miR-2392	5.33903	5.34019	5.4147	5.54913	5.38648
168565	hsa-miR-4649-5p	4.91224	4.91942	4.80363	5.11126	5.23599
168864	hsa-miR-320d	7.24736	7.25996	7.34074	7.3077	7.26138
168652	hsa-miR-4760-3p	3.72027	3.99133	3.72461	3.62616	3.84398
168869	hsa-miR-5010-3p	5.26286	5.28222	5.16812	5.4532	5.17564
168920	hsa-miR-3117-5p	4.41974	4.9068	4.5013	4.09464	4.39055
168860	hsa-miR-4766-5p	4.83831	5.03803	4.97841	4.54633	4.96008
168901	hsa-miR-4742-5p	4.46758	4.67393	4.50378	4.96181	4.69257
168705	hsa-miR-5589-3p	4.02691	4.02823	3.92395	3.72352	3.9843
168586	hsa-miR-34a-5p	8.40617	8.46206	8.30332	7.78035	8.39781
168672	hsa-miR-1587	8.7579	8.71616	8.92102	9.44422	8.98929
168792	hsa-miR-4434	5.53575	5.61891	5.50805	5.57721	5.46256
169328	hsa-miR-4769-5p	5.21076	5.17105	5.22713	5.4134	5.13001
169383	hsa-miR-548ah-5p	5.15929	5.11572	5.41813	5.24915	5.39103
169094	hsa-miR-4482-3p	5.1049	5.082	5.25755	5.1619	5.36034
169089	hsa-miR-4470	4.38528	3.95959	4.28283	3.75884	3.94475
169209	hsa-miR-4662b	4.71448	4.86734	4.71664	4.64994	4.46533
169366	hsa-miR-548ae	3.9531	4.36252	4.07989	4.50716	4.30704
169384	hsa-miR-1295b-5p	3.89173	4.35757	4.18555	3.72316	3.84512
168983	hsa-miR-219b-3p	4.17989	4.92159	4.64113	4.17854	4.25105
169184	hsa-miR-1304-3p	5.11308	5.19411	4.97834	5.45942	4.83396
169292	hsa-miR-4717-5p	4.92316	4.99301	4.81165	5.20138	5.0822
169187	hsa-miRPlus-C1110	5.44242	5.4164	5.45565	5.83429	5.41195
169177	hsa-miR-4664-3p	5.0168	5.10699	5.16834	5.05264	5.13091
169057	hsa-miR-4659b-3p	5.5288	5.57066	5.53838	5.3794	5.48758
169185	hsa-miR-5187-3p	7.96935	8.07533	8.18713	8.56863	7.96509
169261	hsa-miR-4772-3p	4.20637	4.80248	4.52397	3.87805	4.12622
169161	hsa-miR-4489	4.56743	4.95586	4.75792	4.83993	4.81233
169210	hsa-miR-3187-5p	4.93284	5.05763	5.01229	5.02791	4.81223
169281	hsa-miR-4752	4.8005	4.73761	4.50249	4.91157	4.11431
169264	hsa-miR-4762-5p	6.29453	6.32094	6.24092	6.223	6.29151
169390	hsa-miR-4800-5p	5.78596	5.90538	5.87488	5.8266	5.79195
169406	hsa-miR-376b-3p	5.03994	5.14163	4.89698	5.32004	5.25256
42545	ebv-miR-BART11-3p	4.95858	4.94737	4.88251	5.25835	5.03718
17498	hsa-miR-601	5.47789	5.50568	5.37717	5.60319	5.36386
17336	hsa-miR-618	5.22622	5.28905	4.75212	4.10307	4.79104
13179	hsa-miR-455-5p	4.96771	5.11649	5.22075	4.77392	5.21545
46401	hsa-miR-519a-3p	4.53815	4.43269	4.28995	5.23238	4.59063
42882	ebv-miR-BART13-5p	4.46422	4.69748	4.59377	5.14208	4.77176
10972	hsa-miR-181b-5p	7.67789	7.74033	7.77545	7.7089	7.59887
17492	sv40-miR-S1-5p	8.35162	8.30976	8.54302	8.83674	8.6285
11063	hsa-miR-330-3p	5.23789	5.18845	5.16315	5.0028	5.07763
42852	hsa-miR-760	5.32193	5.4545	5.08023	4.91723	5.44869
42673	hsa-miR-337-3p	5.6463	5.57388	5.59582	5.88547	5.58274
17532	ebv-miR-BART5-5p	5.14195	5.18581	5.34056	5.29588	5.43836
46272	hsa-miR-1200	4.8494	4.51209	5.00567	4.88735	5.22099
17918	hsa-miR-222-5p	5.48295	5.43924	5.48372	5.32879	5.59306
46419	hsa-miR-1185-5p	5.23982	5.08539	5.19157	4.66166	4.87591
29883	hsa-miR-606	4.36521	4.41271	4.49291	5.15808	4.67065
27545	hsa-miR-373-5p	5.6125	5.61587	5.54753	5.88825	5.62421
42641	hsa-miR-145-5p	6.20507	6.22217	6.31232	6.29727	6.24531
42951	ebv-miR-BHRF1-2-3p	5.84294	5.68834	5.91841	5.93033	5.98362
17668	hsa-miR-552-3p	5.4938	5.46955	5.43006	5.79242	5.38671
30687	hsa-miR-93-5p	11.8998	11.9421	11.7975	10.9447	11.6689
17917	hsa-miR-873-5p	7.87679	7.87149	7.74093	7.13371	7.67952
46495	hsa-miR-525-3p	4.0228	4.50976	4.69758	4.79473	4.8324
42788	hsa-miR-924	5.14107	5.25648	5.18805	4.89444	5.339
46363	hsa-miR-1272	5.45901	5.46848	5.20728	5.37842	5.08439
17567	kshv-miR-K12-1-5p	6.10878	6.14441	6.17486	6.48052	6.07566
14270	hsa-miR-493-3p	5.36412	5.33954	5.17674	4.82987	5.00123
11104	hsa-miR-422a	5.32575	5.22381	5.05884	5.22831	5.03073
42694	hsa-miR-485-3p	8.81762	8.88323	8.73331	8.10993	8.43404
46231	hsa-miR-519b-3p	5.00543	4.70853	5.07774	4.4717	4.98637
42718	hsa-miR-130a-5p	5.20413	5.24223	4.9788	4.64722	5.19765
23767	hsa-miR-759	4.91849	4.91373	4.83576	4.88761	5.26028
46355	hsa-miR-548p	4.82091	4.51347	4.33974	4.8355	4.60659
30592	hsa-miR-599	4.51196	4.58155	4.78727	5.05616	5.28135
11151	hsa-miR-516b-5p	6.11303	6.14493	6.17187	6.52626	6.20785
17944	hsa-miR-337-5p	4.79198	4.93709	5.1578	4.97661	5.2407
146025	hsa-miR-2277-3p	4.82384	4.49513	4.86269	4.90931	5.05056
146033	hsa-miR-103b	4.91013	4.67036	4.73327	4.86965	5.20478
17841	hsa-miRPlus-C1100	5.23303	5.2082	5.01626	4.56944	5.01049
42721	hsa-miR-503-3p	4.85125	4.99133	4.99818	4.58765	5.10378
146129	mcv-miR-M1-5p	4.86734	5.02364	4.83269	5.34913	4.93515
146185	bkv-miR-B1-5p	5.4988	5.55098	5.65414	6.35838	6.07256
19008	SNORD2	12.2235	12.1934	12.1152	11.4056	11.952
145956	hsa-miRPlus-A1083	5.344	5.34659	5.31094	5.93559	5.38714
145943	hsa-miR-100-5p	7.38826	7.39785	7.32006	6.94662	7.2938
145647	hsa-miR-584-5p	6.88466	6.81887	6.83284	6.98026	6.79403
145845	hsa-miR-20a-5p	13.0156	13.05	12.7831	12.3986	12.7475
147790	hsv2-miR-H7-3p	7.15189	7.16829	7.10175	7.09797	7.24057
147514	hsa-miR-494-3p	4.75778	4.67083	4.4144	5.15595	4.49359
147516	hsa-miR-4319	4.9748	4.92857	5.43077	5.14973	5.41928
147618	hsa-miR-4261	4.72724	4.50462	4.48575	4.57707	4.69404
147797	hsa-miR-4260	5.14893	5.06113	5.3437	4.9271	5.40761
147893	hsv2-miR-H5	4.99722	4.96575	5.16716	5.01508	5.31826
147701	hsa-miR-491-3p	12.8931	13.0938	13.081	13.3497	13.0165
147842	hsv2-miR-H11-5p	4.97636	4.79359	5.06835	5.16212	5.20744
147838	hsa-miR-3194-5p	4.78077	4.55592	4.66911	5.02799	4.70887
147907	hsa-miR-4312	5.38975	5.35601	5.36449	5.48646	5.52232
148547	hsa-miR-3622b-3p	4.97043	4.92711	4.99417	5.1293	5.12843
148358	hsa-miR-3657	5.53982	5.53744	5.51012	5.78393	5.49273
148024	hsa-miR-3923	4.41824	4.47877	4.07862	4.7646	4.47286
147545	hsa-miR-3128	4.76048	4.46403	4.56196	5.39888	4.71689
147664	hsa-miR-4311	5.5928	5.55099	5.6385	5.91356	5.67666
148086	hsa-miR-548aa/hsa-miR-548t-3p	6.13042	6.13416	6.10063	6.18824	6.02083
147596	hsa-miR-3168	3.85957	4.16026	3.8296	3.93184	3.99894
148162	hsa-miR-3661	4.92521	4.81994	4.99626	4.60526	5.20034
147360	hsa-miR-95-5p	5.2569	5.24957	5.13887	4.92884	5.01707
148452	hsa-miR-3678-5p	3.96062	3.94752	4.11791	4.75849	4.4161
147768	hsa-miR-4257	4.98525	4.92255	5.14573	4.36928	5.12423
148082	hsa-miR-3663-3p	4.16053	4.5568	4.25755	4.8128	4.53549
148610	hsa-miR-26a-1-3p	4.8452	4.59241	5.0051	4.82328	5.00231
17872	hsa-miR-148a-5p	4.58019	4.61869	4.40995	5.24423	4.666
11085	hsa-miR-373-3p	4.8005	5.17356	5.00757	4.50928	4.87867
146032	ebv-miR-BART5-3p	4.84713	4.64478	4.88407	4.47227	5.04029
168749	hsa-miR-138-1-3p	5.17134	5.08997	5.14635	5.4799	5.01185
168746	hsa-miR-4756-5p	4.8284	4.81952	4.72856	5.0142	4.60706
168911	hsa-miR-4682	6.00788	6.01274	5.9983	5.93778	5.87262
168908	hsa-miR-4655-5p	5.0953	5.04987	4.96835	5.2951	5.29649
168769	hsa-miR-5002-5p	10.1448	10.2002	10.3639	11.2062	10.419
168645	hsa-miR-378i	4.14519	4.46171	3.97795	4.97421	4.35442
168916	hsa-miR-4670-3p	3.89247	3.8879	3.94007	3.91494	3.95745
168906	hsa-miR-4703-3p	5.05197	4.94068	4.82433	5.05614	4.70415
168889	hsa-miR-4697-5p	4.30777	4.22468	4.28784	4.85848	4.46554
168834	hsa-miR-5571-5p	6.37953	6.41972	6.3533	6.02123	6.41171
168853	hsa-miR-4671-5p	4.35126	3.99093	4.16979	3.88963	4.01764
168946	hsa-miR-4673	7.5269	7.52296	7.58078	7.9786	7.6002
168947	hsa-miR-3975	4.6621	4.53285	4.51589	4.99958	4.46205
168757	hsa-miR-4713-3p	4.33741	4.36939	3.8966	4.76405	5.35374
168597	hsa-miR-5699-3p	5.70718	5.72327	5.65697	5.90376	5.51679
168764	hsa-miR-4435	4.58832	4.09646	4.41981	4.13297	4.3385
168833	hsa-miR-4660	4.742	4.62896	4.4487	5.10461	4.74761
168788	hsa-miR-4790-5p	4.10884	4.03478	4.11215	3.85092	4.08039
169014	hsa-miR-4714-3p	3.90776	4.13013	4.21032	5.17288	4.81795
168978	hsa-miR-371b-5p	10.1571	10.1413	10.0801	10.0764	10.184
169228	hsa-miR-4698	6.90766	6.8794	6.9009	7.35181	6.90935
169258	hsa-miR-5692c	5.01005	4.92121	4.80121	5.21323	4.82102
169097	hsa-miR-4735-3p	4.28176	4.39941	3.92604	3.74986	4.0908
169293	hsa-miR-4661-3p	5.16112	5.20143	5.41739	5.53685	5.42508
169318	hsa-miR-4649-3p	5.02351	4.87108	4.68027	4.68676	5.01409
169110	hsa-miR-4497	10.8149	10.7415	10.7986	11.3502	10.7443
169234	hsa-miR-4663	3.90736	3.88348	3.8049	3.85078	3.84569
169128	hsa-miR-4510	5.42774	5.29752	5.43793	5.48926	5.4522
169164	hsa-miR-4705	5.5572	5.61695	5.55283	5.34362	5.54134
169267	hsa-miR-548aj-5p/hsa-miR-548g-5p/hsa-miR-548x-5p	4.72292	4.76028	4.66045	4.84013	4.51518
169063	hsa-miR-4690-3p	4.69319	4.58973	4.57933	3.96048	4.4575
169091	hsa-miR-5006-5p	5.37184	5.32498	5.31865	5.51356	5.19726
169305	hsa-miR-4455	8.83796	8.7314	8.71701	8.59224	8.76027
168990	hsa-miR-5688	4.80037	4.56926	4.55682	4.39565	4.48296
169108	hsa-miR-4713-5p	4.87632	4.95169	4.73777	4.92773	5.35485
169029	hsa-miR-4471	4.79571	4.85957	4.48152	5.05104	4.98312
169041	hsa-miR-1245b-3p	4.2369	4.18678	4.17154	4.10777	4.44645
169402	hsa-miR-625-3p	5.42358	5.52303	5.25229	5.31839	5.38034
169410	hsa-miR-556-5p	5.1305	5.18362	4.98044	5.3032	5.33274
13143	hsa-miR-301a-3p	9.13176	9.22713	9.0769	8.80638	9.06412
17888	hsa-let-7a-3p	6.24295	6.27537	6.26113	6.16385	6.13332
17546	hsa-miR-585-3p	6.02313	5.93411	6.01218	6.32353	6.04635
17377	hsa-miR-600	6.99843	6.98619	7.04101	7.46082	6.94866
46741	hsa-miR-1295a	4.79363	4.75201	5.06581	5.06176	5.09353
42660	hsa-miR-144-5p	4.23898	4.34142	3.80202	4.922	4.31762
17641	hsa-miR-573	5.06263	4.94032	4.88008	4.72953	5.09212
17482	hsa-miR-411-5p	4.71494	4.75679	4.61507	4.68885	4.49864
42739	hsa-miR-339-5p	7.71968	7.82449	7.57213	6.9033	7.56922
46214	hsa-miR-1250-5p	5.22248	5.52731	5.23501	4.85565	5.1353
46398	hsa-miR-513c-5p	4.92293	4.9679	5.06948	4.15543	4.88259
42957	hsa-miR-323a-3p	5.6187	5.63193	5.63666	5.80179	5.64046
46467	hsa-miR-143-5p	5.32518	5.28786	5.20142	4.89543	5.12608
42475	hsa-miR-221-5p	5.98037	6.03064	5.93058	5.65824	5.80961
11038	hsa-miR-299-5p	5.25122	5.21978	5.05274	5.06671	4.89542
46614	hsa-miR-1323	5.21301	5.25196	5.30449	4.60771	5.34813
46309	hsa-miR-1226-3p	5.46831	5.46537	5.31702	5.26595	5.24084
33407	hsa-miR-626	5.26799	5.27221	5.30792	4.89564	4.92363
42592	hsa-miR-338-3p	7.90092	7.93696	7.92602	7.75371	7.88588
11111	hsa-miR-432-5p	5.3	5.32344	5.00941	5.22504	5.03514
46717	hsa-miR-1256	4.66962	4.25489	4.60164	5.34259	4.6952
42969	hsa-miR-10b-3p	5.85825	5.81683	5.79819	5.56614	5.80898
17570	hsa-miR-589-3p	4.74619	4.87273	4.57243	5.01733	4.52435
17636	ebv-miR-BART20-5p	5.11208	5.10543	5.2177	5.06068	5.02447
42466	ebv-miR-BART18-3p	5.42287	5.35166	5.37959	5.63761	5.48976
42497	hcmv-miR-UL70-5p	4.90169	4.91393	4.94082	4.53884	5.07969
42902	hsa-miR-185-5p	7.35453	7.43787	7.33209	6.95491	7.32003
42783	hsa-miR-197-3p	7.11631	7.17184	7.09819	6.78849	7.06123
17870	hsa-miR-628-5p	5.36821	5.55518	5.34698	5.04958	5.4062
10952	hsa-miR-146a-5p	5.4065	5.49474	5.31488	5.33722	5.35125
42747	hsa-miR-93-3p	5.91813	5.94219	5.86789	5.53518	5.72956
42800	hsa-miR-582-5p	5.73071	5.80179	5.76488	5.48406	5.6449
13177	hsa-miR-143-3p	8.18036	8.21356	8.08727	7.64352	8.02899
42827	hsa-miR-652-3p	6.55993	6.60166	6.50398	6.14054	6.50217
46707	hsa-miR-1253	6.1042	6.12903	6.17625	6.04994	6.31115
42749	hsa-miR-659-3p	8.13889	8.08918	8.131	8.57916	8.20848
42661	hsa-miR-492	6.36416	6.31654	6.42931	6.60671	6.34121
11140	hsa-miR-508-3p	5.06458	5.07388	4.9213	4.80899	4.93837
46866	hsa-miR-1321	6.63825	6.53818	6.67769	6.63735	6.6583
146107	hsa-miR-762	5.43352	5.37507	5.29214	5.47103	5.26366
146121	hsa-miR-1470	5.41757	5.16477	5.06248	5.08459	5.03117
146153	ebv-miR-BART22	4.19466	4.69978	4.25842	4.9908	4.18482
145995	hsa-miR-196b-3p	6.05908	6.18223	5.97435	5.5727	6.01089
146029	hsa-miR-365b-5p	5.48936	5.49918	5.47856	5.70858	5.56296
146159	hsv1-miR-H4-3p	9.83613	9.75509	10.0386	10.6548	9.77777
28302	hsa-miRPlus-A1015	11.2854	11.2279	11.2471	11.6318	11.104
145840	hsa-let-7f-1-3p	6.29149	6.3429	6.22035	5.84837	6.25463
146112	hsa-miR-30b-5p	9.92832	9.95342	9.86181	9.52769	9.89178
145640	hsa-miR-328-3p	6.31534	6.30075	6.1859	5.87073	6.18944
145648	hsa-miR-598-3p	7.09244	7.15191	7.03061	6.51837	7.04281
145756	hsa-miR-488-5p	4.50153	4.79488	4.03211	4.91092	4.5695
147792	hsa-miR-3165	5.42061	5.41704	5.29863	5.43183	5.19654
147652	hsa-miR-4293	3.84629	4.69273	3.88002	5.10188	3.718
147988	hsa-miR-3135a	6.15313	6.13969	6.20972	6.36664	6.14896
147632	hsa-miR-4297	7.28034	7.12337	7.00091	6.65414	6.85618
147996	hsa-miR-3127-5p	5.377	5.32106	5.11351	4.57184	5.02847
147917	hsa-miR-3151-5p	5.03558	5.13936	5.13164	4.96916	5.02986
147905	hsa-miR-3139	4.79546	4.14951	3.9917	4.82127	4.37504
147860	hsv1-miR-H16	5.01908	5.01019	5.13603	5.04811	5.47577
147935	hsa-miR-3125	5.19086	5.2595	4.95931	5.26381	5.14714
148243	hsa-miR-3689a-3p	5.39971	5.36099	5.14903	4.86336	5.17418
148673	hsv1-miR-H15	4.9708	5.07531	4.7507	5.26794	4.85847
148288	hsa-miR-550b-3p	6.06331	6.04525	5.96595	5.81039	5.82189
148290	hsa-miR-3616-5p	4.09738	4.24209	4.18687	4.82665	4.3082
148098	hsa-miR-374b-5p	9.31504	9.32877	9.2657	9.09999	9.2715
147739	hsa-miR-3161	6.24279	6.24381	6.11418	6.02123	6.1454
148624	hsa-miR-942-5p	5.98935	5.96135	5.90779	5.9577	5.83699
148626	hsa-miR-497-3p	4.36292	4.28991	4.10852	4.82069	4.58732
148668	hsa-miR-378a-3p	5.99744	6.0263	5.9545	5.87245	5.79557
148377	hsa-miR-3653	8.09492	8.13068	7.94665	7.56097	8.02336
148346	hsa-miR-3929	5.13878	4.99616	5.17536	5.23449	5.12623
148449	hsa-miR-3659	4.81344	4.93795	5.33872	4.72785	5.10286
148059	hsa-miR-493-5p	9.0267	8.98366	9.19102	10.1234	9.13019
148383	hsa-miR-103a-2-5p	5.63893	5.66084	5.51973	5.46679	5.51367
42570	hsa-miR-194-3p	5.2768	5.28713	5.33096	5.08435	5.046
42620	hsa-miR-188-5p	5.45437	5.40694	5.32309	5.25094	5.2554
42453	hsa-miR-376b-5p/hsa-miR-376c-5p	4.9041	5.15006	4.94145	4.60142	4.89841
168819	hsa-miR-200a-3p	4.73382	4.60308	4.25547	5.05315	4.51078
168899	hsa-miR-1285-5p	5.74494	5.71975	5.8329	5.93795	5.68936
168922	hsa-miR-5584-3p	6.46722	6.39789	6.40544	6.45853	6.46846
168836	hsa-miR-4496	5.57761	5.55466	5.51466	5.91808	5.45454
168840	hsa-miR-4457	4.76295	4.6637	4.63082	5.25334	4.44078
168848	hsa-miR-4700-3p	4.96885	5.03904	4.89551	4.8292	5.06194
168841	hsa-miR-5588-3p	5.05288	5.15901	4.94515	5.34725	5.18866
168972	hsa-miR-5004-3p	5.63375	5.69075	5.61693	5.57908	5.60142
168866	hsa-miR-4771	4.74763	4.67352	4.71347	4.63089	4.54169
168729	hsa-miR-4661-5p	4.17417	4.82928	5.28183	3.85176	4.19796
168659	hsa-miR-4438	4.76266	4.93253	4.4814	4.77707	4.682
168968	hsa-miR-147b	6.50092	6.49422	6.40532	6.30016	6.40808
168695	hsa-miR-5589-5p	4.62796	4.67501	4.55727	4.91605	5.07017
168681	hsa-miR-4751	4.42493	4.52674	4.28926	3.92551	4.27444
168753	hsa-miR-4741	4.56213	4.54544	4.82801	4.80416	4.8606
168960	hsa-miR-4436a	5.53214	5.42812	5.41856	5.36986	5.18025
168879	hsa-miR-4460	4.65316	4.8779	4.66958	5.02942	4.68207
168701	hsa-miR-4728-5p	5.22897	5.19485	5.29331	5.48654	5.41584
46731	hsa-miR-4657	9.83071	9.78447	10.046	10.7035	9.95349
168867	hsa-miR-5003-3p	4.87318	4.88489	4.95238	4.98052	5.29177
169121	hsa-miR-1295b-3p	4.20088	4.67766	4.1358	3.9977	4.65702
169134	hsa-miR-4519	4.70273	4.84072	4.59928	4.50233	4.49424
169296	hsa-miR-5004-5p	5.94934	5.97847	5.99832	6.29384	5.76144
169260	hsa-miR-4436b-3p	5.89029	5.87974	5.94309	5.95364	5.86558
169378	hsa-miR-4430	4.96166	4.97349	4.76959	5.10927	4.8697
169322	hsa-miR-4534	5.3432	5.46107	5.49005	5.61978	5.51149
169326	hsa-miR-451b	6.85932	6.86172	7.00252	7.84185	6.86513
169223	hsa-miR-4680-3p	4.89697	5.00778	4.99005	4.7717	5.13953
169069	hsa-miR-3977	4.17882	4.02475	4.37248	3.82284	4.00049
169338	hsa-miR-4727-5p	4.37031	4.10718	4.32073	4.4058	4.67436
169212	hsa-miR-514a-5p	4.63517	5.02324	4.76174	5.30557	4.81687
169202	hsa-miR-1277-5p	4.34281	4.43602	3.92294	3.80932	3.97817
169017	hsa-miR-197-5p	5.09728	5.13472	5.10739	5.28639	5.41522
169313	hsa-miR-4800-3p	12.3168	12.3711	12.1875	11.9051	12.3442
169144	hsa-miR-1273g-5p	4.76202	4.98595	4.75224	5.02844	4.98405
169323	hsa-miR-4723-3p	5.38612	5.32665	5.39091	5.48468	5.33606
169345	hsa-miR-5008-5p	4.46078	4.93789	4.4571	4.42402	4.34792
169155	hsa-miR-4480	5.43543	5.47532	5.4336	5.44644	5.5445
169381	hsa-miR-4421	8.46004	8.37747	8.50283	8.94592	8.38859
168985	hsa-miR-4722-5p	5.15317	5.20799	5.11444	5.13773	4.96994
169385	hsa-miR-4500	10.1559	10.2195	10.231	10.3114	10.0873
169388	hsa-miR-663a	7.27646	7.31988	7.31674	7.65424	7.38776
29736	hsa-miR-656-3p	5.95334	5.98864	5.97162	5.82155	6.00625
17822	hsa-miR-490-5p	5.41776	5.59225	5.4745	5.45039	5.34039
14280	hsa-miR-367-3p	4.59361	4.79207	4.76479	5.15025	4.68004
28396	hsa-miR-767-3p	5.05464	5.13715	5.1156	5.01205	5.30044
29460	hsa-miR-553	5.47682	5.44828	5.30609	5.19432	5.07648
42656	kshv-miR-K12-10a-3p	5.06264	5.0859	4.89051	4.64606	4.82921
42668	hsa-let-7c-3p	5.38277	5.44402	5.33877	5.10321	5.25474
11014	hsa-miR-214-3p	9.10195	9.18072	9.03417	8.80816	9.07864
17655	ebv-miR-BART14-5p	4.90522	4.81219	5.27298	4.52381	5.28638
46500	hsa-miR-520g-3p/hsa-miR-520h	5.3011	5.38938	5.16793	5.06743	4.86555
19591	hsa-miR-199b-5p	9.43658	9.49473	9.44238	9.3706	9.41072
42925	hsa-miR-409-5p	5.00315	5.00868	5.28496	4.9304	5.3886
46439	hsa-miR-1243	4.61151	4.88226	4.54262	4.87721	4.93956
27961	hsa-miR-891a-5p	6.55469	6.52802	6.58691	6.62946	6.47052
[truncated: 87 more rows]
