# Supplementary material for: Mechanisms of Neuroblastoma Cell Growth Inhibition by CARP-1 Functional Mimetics
Source: PLoS One. 2014 Jul 17;9(7):e102567. doi: 10.1371/journal.pone.0102567 (PMC4102511; doi:10.1371/journal.pone.0102567)
Supplement: Table S3 — List of CFM-4-regulated miRs in MDA-MB-468 HBC cells. (XLSX) [file pone.0102567.s003.xlsx]

## Sheet: Expression matrix (2)
Project_Summary Report version 4.1 - dual color analysis		0.266193	0.2891	0.302528	0.372038	0.323855
		LogMedianRatios
		WT1	WT2	CFM-4-1h	CFM-4-6h	CFM-4-12h
Probe Id	Annotation	Slide 1	Slide 2	Slide 3	Slide 4	Slide 5	Count	SD
46808	hsa-miRPlus-E1028	-1.42511	-1.54408	-1.49424	-0.169637	1.92859	5	1.49443
46256	hsa-miRPlus-E1238	-1.43681	-1.40791	-1.3028	-1.59628	1.84502	5	1.47106
28431	hsa-miR-1908	-1.09606	-1.09291	-1.1216	-1.34316	2.04408	5	1.43823
42958	hsa-miR-628-3p	-1.00786	-1.02415	-0.940848	-0.808371	2.01272	5	1.3256
45891	hsa-miRPlus-E1285	-1.26028	-1.13073	-0.985295	-1.08983	1.78383	5	1.30082
46921	hsa-miR-1290	-0.78248	-0.645959	-1.20694	-0.795527	1.70437	5	1.16488
46580	hsa-miRPlus-E1077	-0.716559	-0.714123	-0.541171	-0.595667	1.67589	5	1.03932
146165	hsa-miR-1973	-0.787991	-0.732838	-0.77533	0.660317	1.38331	5	1.01192
46620	hsa-miR-1275	-0.791466	-0.752865	-0.741341	-0.772033	1.50208	5	1.01379
46231	hsa-miR-519b-3p	0.340967	0.308919	0.627041	0.31966	-0.949253	5	0.617318
42696	hsa-miR-943	-0.515568	-0.774746	-0.635368	-0.323229	1.43781	5	0.909662
42467	hsa-miR-129-5p	-0.644047	-0.657846	-0.572832	-0.563313	1.39869	5	0.899068
17904	hsa-miR-185*	-0.812759	-0.653054	-0.615502	-0.711255	1.2173	5	0.859843
11171	hsa-miR-521	0.271936	0.28088	0.52138	0.40863	-0.875692	5	0.566739
46733	hsa-miRPlus-E1117	-0.543961	-0.544898	-0.593479	-0.00561796	1.38285	5	0.842425
46555	hsa-miRPlus-E1153	-0.500483	-0.443428	-0.510143	0.296159	1.42013	5	0.836375
146076	hsa-miR-483-3p	-0.444433	-0.536776	-0.539492	-0.351783	1.18548	5	0.74354
46514	hsa-miR-1246	-0.34332	-0.340847	-0.587188	-0.375436	1.24909	5	0.749729
45614	hsa-miRPlus-F1155	-0.205155	-0.217514	-0.32484	-0.29369	1.24907	5	0.676886
17953	hsa-miR-183*	-0.297961	-0.250254	-0.302622	-0.152991	1.08571	5	0.600797
46212	hsa-miRPlus-E1148	0.635578	0.569494	-0.0605502	-0.390021	-0.701907	5	0.586555
42663	hsa-miR-20a*	0.313186	0.39521	0.557183	-0.0336093	-1.01869	5	0.631364
146016	hsa-miR-1978	-0.513816	-0.450245	-0.338879	0.341051	0.88932	5	0.609861
42524	hsa-miR-21*	0.0194312	0.0369675	0.250156	-0.234325	-1.32514	5	0.624755
42929	hsa-miR-25*	-0.367626	-0.406557	-0.333247	-0.38032	0.955286	5	0.594139
42531	hsa-miR-602	-0.388384	-0.351442	-0.378547	-0.489793	0.857876	5	0.565887
42581	hsa-miR-513a-5p	-0.194134	-0.306877	-0.186132	-0.0153629	1.07214	5	0.567649
27565	hsa-miR-423-5p	-0.375157	-0.192369	-0.165397	-0.0749227	1.06765	5	0.578163
46742	hsa-miRPlus-E1067	-0.124528	-0.147588	-0.0901952	0.405021	1.109	5	0.54177
145801	hsa-miR-184	-0.668087	-0.556978	-0.446457	-0.316173	0.64133	5	0.525504
21526	hsa-miRPlus-E1031	-0.148895	-0.133623	0.0878172	0.611867	0.80167	5	0.438087
46630	hsa-miRPlus-F1064	-0.201935	-0.221437	-0.133153	-0.0186553	0.994133	5	0.515045
145678	hsa-miR-150	-0.22532	-0.270138	-0.300293	-0.24181	0.888899	5	0.514323
14285	hsa-miR-487b	-0.323366	-0.175386	-0.468355	-0.704507	-1.49485	5	0.519686
42950	hsa-miR-24-2*	0.0832575	0.153968	0.373957	0.0721631	-0.916829	5	0.501339
46248	hsa-miR-1261	-0.241667	-0.268187	-0.170551	-0.0155115	0.851208	5	0.468878
46885	hsa-miRPlus-E1225	-0.244299	-0.301821	-0.205182	0.0269717	0.835124	5	0.471323
19588	hsa-miR-17*	0.098464	0.201772	0.249921	0.0164681	-0.868908	5	0.460941
11053	hsa-miR-32	0.0430335	0.0387691	0.116718	-0.121884	-1.02627	5	0.475579
145901	hsa-miR-494	-0.193288	-0.2015	-0.263297	-0.382174	0.727689	5	0.448145
17863	hsa-miR-934	0.191746	0.244033	0.397951	0.39278	-0.293448	5	0.283262
46391	hsa-miRPlus-E1193	0.463586	-0.00919994	0.483678	0.0431388	1.10729	5	0.44848
10946	hsa-miR-141	0.278701	0.243559	0.385845	-0.0319161	-0.725994	5	0.449846
13143	hsa-miR-301a	0.494388	0.405607	0.494341	0.36772	-0.56959	5	0.455128
17893	hsa-miR-362-3p	-0.118597	-0.117628	0.0488328	0.0362646	-0.99287	5	0.434639
46711	hsa-miRPlus-E1245	-0.410266	-0.148466	-0.138663	0.121695	0.774511	5	0.451763
42769	hsa-let-7b*	0.0967867	0.112832	0.0144381	-0.113124	-0.923098	5	0.434538
42661	hsa-miR-492	-0.379255	-0.341669	-0.484294	-0.27249	0.589524	5	0.43564
46320	hsa-miR-31*	0.000374883	0.00512145	0.101328	0.0887991	-0.898075	5	0.426037
46380	hsa-miR-1255a	0.361866	0.425156	-0.174751	-0.27392	-0.371068	5	0.372408
145852	hsa-miR-210	-0.0402088	-0.0427203	0.0537641	0.198198	-0.503395	5	0.262993
145844	hsa-miR-374a	0.269154	0.344868	0.375283	0.221758	-0.643066	5	0.427318
46749	hsa-miRPlus-E1033	-0.114973	-0.144819	-0.168888	0.123377	0.857805	5	0.433795
145859	hsa-miR-33a	-0.203507	-0.23261	0.0635956	-0.131728	-1.03494	5	0.422551
11041	hsa-miR-29c	0.0893683	-0.00814615	0.122405	-0.178596	-0.914972	5	0.428284
27217	hsa-miR-34a	0.122187	0.256201	0.250619	0.0945795	-0.759843	5	0.427031
10986	hsa-miR-193a-3p	0.0424411	0.0585985	0.145485	-0.0521331	-0.819781	5	0.394632
42542	hsa-miR-589	-0.179144	-0.385791	-0.397192	-0.56215	-1.25543	5	0.413958
145941	hsa-miRPlus-F1086	-0.400461	-0.115653	-0.312828	0.300621	0.568355	5	0.413729
145914	hsa-miR-135b	0.205653	0.242344	0.300628	-0.0428324	-0.702428	5	0.414318
46221	hsa-miR-519d	-0.104523	-0.0844071	-0.0015512	-0.0526256	-0.974066	5	0.410282
27672	hsa-miR-615-3p	-0.141153	-0.388159	-0.28543	-0.442192	-1.18649	5	0.4066
30033	hsa-miR-877	-0.153819	-0.13188	-0.225056	0.164927	0.73381	5	0.396003
46329	hsa-miRPlus-F1181	0.186558	0.248672	0.255315	0.0899328	-0.689497	5	0.401144
146064	hsa-miR-718	0.841951	0.760681	0.671947	-0.145106	0.591396	5	0.396614
42818	hsa-miR-597	-0.322982	-0.517238	-0.416749	-0.276071	-1.21845	5	0.384782
145840	hsa-let-7f-1*	0.019609	0.0280581	0.0554878	-0.0161391	-0.840807	5	0.386597
46483	hsa-miR-27a	-0.25005	-0.164528	-0.00786286	-0.325432	-0.854521	5	0.321028
42679	hsa-miR-642	0.0182764	-0.0363673	-0.0687682	0.0182723	0.831423	5	0.381314
11000	hsa-miR-200a	0.175801	0.211575	0.374966	-0.0857809	-0.607007	5	0.384421
42934	hsa-miR-345	0.13898	0.152922	0.109456	0.107451	-0.711465	5	0.375565
145944	hsa-miR-27b	-0.00102807	0.0254409	0.0438768	-0.135695	-0.712664	5	0.319051
145878	hsa-miR-18b	0.0633193	0.0779204	0.153623	-0.0238559	-0.753386	5	0.372593
42912	hsa-miR-339-3p	0.238259	0.185078	0.0608787	0.203716	-0.637007	5	0.367929
13171	hsa-miR-429	0.361515	0.315123	0.389925	0.136495	-0.501863	5	0.372223
42550	hsa-miR-516a-5p	-0.176503	-0.0424978	0.0411692	-0.143064	0.322022	5	0.199261
11023	hsa-miR-222	-0.121144	-0.128949	-0.145632	-0.00257336	-0.237783	5	0.0838748
145950	hsa-miR-33b	0.179281	0.287967	0.333005	0.119009	-0.542414	5	0.355644
31026	hsa-miR-101	0.173605	0.125851	0.225358	-0.0286761	-0.620018	5	0.346027
11065	hsa-miR-335	0.449855	0.380856	0.359639	0.280906	-0.420821	5	0.357798
17338	hsa-miR-660	0.286014	0.22967	0.234558	0.25482	-0.531642	5	0.350828
146043	hsa-miR-24-1*	0.0148143	0.0274887	0.334383	-0.104592	-0.544605	5	0.318382
17503	hsa-miR-590-5p	0.00320517	-0.251181	-0.0953893	0.170444	-0.758382	5	0.354588
46641	hsa-miRPlus-E1101	-0.429756	-0.124437	-0.219137	-0.150709	0.457225	5	0.330296
27720	hsa-miR-15a	0.0243489	0.0584594	0.205637	-0.132936	-0.700795	5	0.352
42780	hsa-miRPlus-A1065	-0.230375	-0.0313384	0.18517	0.148195	-0.675772	5	0.351419
146008	hsa-miR-26b	0.203912	0.217887	0.114619	-0.0551166	-0.596117	5	0.33836
46386	hsa-miRPlus-F1074	0.342639	0.215334	0.166557	0.233663	-0.510874	5	0.341718
28191	hsa-miR-30e	0.180116	0.205067	0.339155	0.018361	-0.541241	5	0.344486
42742	hsa-let-7f-2*	-0.046965	0.00780314	-0.0409598	0.171949	-0.723982	5	0.345592
18739	hsa-miR-186	0.0325781	0.0745424	0.18781	0.153757	-0.640954	5	0.342404
145981	hsa-miR-1285	-0.190692	-0.0883505	-0.133754	0.423061	0.530369	5	0.340541
10997	hsa-miR-19a	0.144096	0.306587	0.328785	0.078768	-0.504621	5	0.338636
46634	hsa-miR-1281	1.21045	1.12189	0.918575	0.383437	0.771522	5	0.326929
13147	hsa-miR-96	-0.0886289	0.00440216	0.169739	-0.0734261	-0.692955	5	0.327699
29872	hsa-miR-340	0.1578	0.151946	0.25151	0.371798	-0.485224	5	0.333471
42917	hsa-miR-551b	-0.217412	-0.268526	-0.147097	-0.115254	0.532373	5	0.327258
145937	hsa-miRPlus-F1063	0.277815	0.30009	0.00436209	0.19091	-0.335247	5	0.263503
46944	hsa-miR-1297	0.382175	0.283819	0.134612	0.170005	-0.44141	5	0.321117
17886	hsa-miR-301b	0.131167	0.0596465	0.303923	0.582169	-0.0333955	5	0.242583
42965	hsa-miR-424	0.0383846	-0.0248136	0.193202	0.0681726	-0.628389	5	0.321695
145746	hsa-let-7i*	-0.158801	-0.138746	0.0087996	0.115867	-0.704816	5	0.316491
11052	hsa-miR-31	0.116893	0.237758	0.082133	0.172203	-0.398261	5	0.253142
46732	hsa-miR-1264	-0.0479412	0.0360308	0.133641	0.181812	-0.611256	5	0.319847
46933	hsa-miRPlus-F1026	0.0178471	-0.0359467	0.00853416	0.235382	0.609994	5	0.26901
146223	hsa-miR-103-2*	0.0726686	-0.211792	0.0113656	0.17306	-0.613632	5	0.313113
42588	hsa-miR-18a	0.0438559	0.100689	0.111657	0.0575102	-0.622038	5	0.314545
19585	hsa-miR-148b	0.140082	0.18048	0.220092	0.185261	-0.526655	5	0.317955
17732	hsa-miR-192	-0.0423803	-0.191016	0.0150176	0.280096	-0.56425	5	0.310174
146178	hsa-miR-502-3p	-0.0194763	0.0553767	-0.00592435	0.118246	-0.587533	5	0.284631
10306	hsa-miR-146b-5p	0.0923413	0.0590122	0.148737	-0.019764	-0.547897	5	0.283017
11105	hsa-miR-378	0.190771	0.344017	0.312875	0.243788	-0.395269	5	0.3047
11022	hsa-miR-221	-0.103068	-0.134671	-0.188993	-0.0399049	-0.163716	5	0.0578879
46503	hsa-miRPlus-F1104	-0.156628	-0.0223941	0.00587272	-0.233392	-0.744874	5	0.30382
17624	hsa-miR-532-5p	-0.108374	-0.0651071	0.143509	0.224808	-0.537118	5	0.296724
11040	hsa-miR-29b	-0.0645051	-0.064582	0.138419	0.0464417	-0.327832	5	0.174871
46557	hsa-miRPlus-E1233	0.141801	0.105168	0.254044	0.850091	0.289409	5	0.301605
46328	hsa-miR-1274b	-0.181579	-0.171052	-0.132491	-0.215197	-0.845528	5	0.301282
10936	hsa-miR-130b	0.11886	0.10995	0.210884	0.658323	0.352075	5	0.227751
145648	hsa-miR-598	0.0153479	-0.070832	-0.0328226	0.131272	-0.460421	5	0.223995
42874	hsa-miR-16-2*	0.128685	0.201096	-0.0410598	0.089694	-0.536302	5	0.295535
11104	hsa-miR-422a	0.504106	0.175897	0.304127	0.410159	-0.16874	5	0.261661
46632	hsa-miRPlus-F1222	0.121803	0.0823649	0.0632144	0.155903	-0.547265	5	0.294256
10977	hsa-miR-183	0.184692	0.274862	0.209935	0.366696	-0.290027	5	0.255423
11164	hsa-miR-519e	-0.082245	-0.0874035	0.0767948	-0.106554	-0.676505	5	0.289771
10998	hsa-miR-19b	0.235268	0.270975	0.39608	0.0518149	-0.341473	5	0.287173
10975	hsa-miR-182	0.216084	0.266699	0.192252	0.340275	-0.258714	5	0.236122
145676	hsa-miR-30e*	0.242456	0.219515	0.16705	0.319087	-0.38444	5	0.28326
145845	hsa-miR-20a	0.0492333	0.0375368	0.0770295	-0.222273	-0.548731	5	0.267646
46756	hsa-miRPlus-F1001	0.0359381	-0.00513206	-0.0709504	-0.00369999	-0.639648	5	0.283762
42902	hsa-miR-185	0.105804	0.190215	0.16187	0.323239	-0.410455	5	0.282425
11030	hsa-miR-26a	0.200291	0.384847	0.108427	0.058214	-0.37301	5	0.280095
145820	hsa-let-7c	-0.185319	-0.276662	-0.244177	0.0709321	-0.57543	5	0.231041
46389	hsa-miRPlus-E1072	0.204786	0.205135	-0.107202	-0.241224	-0.274134	5	0.234417
46506	hsa-miRPlus-E1186	-0.058761	-0.114984	-0.106775	0.551525	0.0638116	5	0.280137
46649	hsa-miRPlus-E1012	0.386107	0.278428	0.362206	0.508203	-0.211239	5	0.278499
42553	hsa-miR-216a	0.221523	0.149055	-0.0295653	-0.311635	-0.417411	5	0.27991
145637	hsa-miR-187	0.124689	0.170363	0.0950981	0.14471	-0.486042	5	0.27853
28966	hsa-miR-574-3p	-0.130111	-0.0957568	-0.21001	-0.133215	0.468862	5	0.276483
145978	hsa-miRPlus-E1258	-0.0743745	-0.17337	0.0714477	0.332434	-0.281324	5	0.238335
42747	hsa-miR-93*	-0.0979011	-0.0719134	-0.0770712	0.348093	-0.401253	5	0.266863
10138	hsa-miR-130a	0.120761	0.196934	0.349494	0.0901195	-0.33312	5	0.254272
17875	hsa-miR-500	0.422594	0.401181	0.304538	0.317347	-0.23035	5	0.26956
27533	hsa-miR-320a	-0.0711093	0.0795204	-0.134327	0.418245	0.438139	5	0.269073
42825	hsa-miR-888*	-0.282114	-0.250181	-0.233627	-0.522011	-0.843329	5	0.26077
33902	hsa-miR-128	0.291835	0.080229	0.104137	0.0133229	-0.432856	5	0.268956
17463	hsa-miR-151-3p	0.141043	0.102184	0.275484	0.355368	-0.286197	5	0.247639
46537	hsa-miRPlus-E1038	0.00273493	-0.0790953	-0.0635793	0.379802	0.161567	5	0.192633
145636	hsa-miR-181d	0.0133324	-0.0135975	0.0813518	0.112534	-0.536694	5	0.266526
11039	hsa-miR-29a	-0.268105	-0.22963	0.00851328	0.155027	-0.246845	5	0.188499
14301	hsa-miR-361-5p	0.0491551	0.0812096	0.0836651	0.286526	-0.428917	5	0.265072
46801	hsa-miR-106a	0.240602	0.293966	0.176017	0.0495836	-0.363282	5	0.263731
46882	hsa-miRPlus-F1195	0.195404	0.194408	0.13388	0.303422	-0.366971	5	0.263765
46655	hsa-miRPlus-F1215	0.853659	0.918637	0.767839	0.276608	0.732074	5	0.252897
42793	hsa-miRPlus-A1072	-0.193081	-0.135849	-0.413357	-0.149078	0.307164	5	0.262162
42887	hsa-miR-331-3p	0.258374	0.184772	0.240915	0.279537	-0.239967	5	0.217907
146086	hsa-miR-30a	0.0843593	0.0372809	0.178106	0.0955082	-0.449251	5	0.250296
42513	hsa-miR-300	-0.0780469	-0.0909901	-0.0792233	-0.0783713	0.472967	5	0.248094
4610	hsa-miR-126	0.300583	0.182827	0.252518	0.400535	-0.239851	5	0.247344
146158	hsa-miRPlus-G1316-5p	-0.208029	-0.191593	-0.137659	0.00926377	0.39511	5	0.250798
11175	hsa-miR-525-5p	-0.162912	-0.118346	0.00693899	-0.349691	-0.640087	5	0.251496
46802	hsa-miR-1826	-0.360023	-0.424356	-0.402942	-0.36881	0.165323	5	0.249269
19595	hsa-miR-30a*	0.0731252	-0.00902695	0.0345686	0.489132	-0.176531	5	0.246581
10923	hsa-miR-107	-0.00438444	0.0187552	0.0925735	0.0477922	-0.507167	5	0.24678
17608	hsa-miR-425	0.267477	0.261033	0.253336	0.409546	-0.21588	5	0.238678
46264	hsa-miR-298	-0.0823394	0.0521085	0.033918	0.146497	-0.470141	5	0.241177
17566	hsa-miR-629*	0.0726632	0.0621859	0.13672	0.24373	-0.357938	5	0.229353
46438	hsa-let-7g	0.216325	0.280625	0.194318	0.078006	-0.315433	5	0.238587
9938	hsa-let-7i	0.092045	0.176801	0.133052	0.0744308	-0.346692	5	0.212019
42591	hsa-miR-634	-0.208647	-0.300245	-0.244042	-0.382705	0.229049	5	0.238633
10990	hsa-miR-196a	0.328434	0.207092	0.224246	0.453852	-0.14377	5	0.222922
46739	hsa-miR-1308	-0.0193448	-0.10505	-0.0901855	0.21818	0.223921	5	0.163503
145974	hsa-miR-200b*	0.000951615	0.134028	-0.10733	-0.162454	-0.477473	5	0.228517
46778	hsa-miRPlus-E1076	-0.306938	-0.283375	-0.240824	0.183859	-0.382175	5	0.223839
42776	hsa-miR-938	-0.301239	-0.189264	-0.236518	-0.277252	0.191504	5	0.202441
42724	hsa-miR-34b	0.0591446	-0.0572245	-0.29373	-0.452075	-0.352175	5	0.212826
46737	hsa-miR-1265	0.224247	0.130886	0.195733	0.432969	-0.186846	5	0.224201
145940	hsa-miRPlus-E1110	-0.188129	-0.289689	-0.208007	0.188933	0.158662	5	0.223925
28534	hsa-miRPlus-D1058	-0.1171	-0.133493	-0.153425	0.368484	-0.117679	5	0.22361
42532	hsa-miR-22*	-0.00981579	0.0173885	0.0829733	0.245929	-0.325394	5	0.208339
145675	hsa-miR-501-5p	0.21491	-0.0179047	0.0354448	0.234372	-0.319534	5	0.223862
19596	hsa-miR-30d	0.0915383	0.118282	0.185678	0.212843	-0.247537	5	0.185329
42486	hsa-miR-149*	-0.204945	-0.189299	-0.0142054	-0.0770416	0.34158	5	0.221646
13148	hsa-miR-195	-0.139689	-0.0745455	-0.124145	-0.0198235	-0.57205	5	0.220818
42708	hsa-miR-99a	-0.0293563	0.0334262	-0.118488	0.0140985	-0.449455	5	0.198605
19582	hsa-miR-106b	0.196436	0.221488	0.25701	0.244907	-0.257634	5	0.219288
29736	hsa-miR-656	-0.0852649	-0.134697	-0.0136108	0.299251	-0.286766	5	0.216569
46210	hsa-miR-1249	1.26534	1.30325	1.22885	0.835992	0.961312	5	0.207601
17427	hsa-miR-200c	0.288332	0.366793	0.219468	0.163845	0.012862	5	0.133981
145983	hsa-miRPlus-E1114	-0.151904	-0.236311	-0.0914799	-0.17093	-0.629357	5	0.215013
11004	hsa-miR-203	0.147474	0.290338	0.352026	0.436484	-0.0865932	5	0.205053
42630	hsa-miR-140-3p	-0.188758	-0.132206	-0.147071	0.282341	-0.190518	5	0.201522
46382	hsa-miRPlus-E1104	-0.0530512	-0.0375708	-0.034154	0.219988	0.42099	5	0.210788
17955	hsa-miRPlus-C1110	-0.172143	0.313396	0.245416	0.260738	0.239789	5	0.197572
42865	hsa-miR-181a	-0.176315	-0.180315	-0.0411098	0.146998	-0.370052	5	0.191547
146011	hsa-let-7a	0.102887	0.110673	-0.106885	0.185125	-0.153932	5	0.14868
29490	hsa-miR-7	0.164601	0.256579	0.242576	0.164471	-0.240784	5	0.204804
42477	hsa-miR-324-5p	-0.0742124	-0.00826886	-0.0450749	-0.0388683	-0.486946	5	0.200534
11045	hsa-miR-302c*	-0.0450538	-0.0835409	-0.0579788	-0.516162	-0.142187	5	0.197631
17898	hsa-miR-99b*	0.0871077	0.0340708	0.100754	0.479265	-0.0467799	5	0.203181
42810	hsa-miR-149	-0.0585231	0.0736975	0.0190872	0.247057	-0.302206	5	0.200935
13178	hsa-miR-18a*	0.203865	0.159101	0.28554	0.131011	-0.234586	5	0.200756
46923	hsa-miR-1259	-0.109632	-0.145413	-0.20874	-0.0407214	0.252623	5	0.179947
10988	hsa-miR-194	-0.045142	-0.0680895	-0.0617693	0.215103	-0.311088	5	0.186312
46228	hsa-miR-320c	0.115115	0.129166	-0.0325063	0.377625	0.445345	5	0.198611
30787	hsa-miR-125b	-0.133943	0.0332001	-0.0883989	0.331065	0.212988	5	0.197884
145846	hsa-let-7e	0.0843507	-0.0203456	-0.0715899	0.260522	-0.0897039	5	0.14426
145753	hsa-miR-484	0.0550736	0.141807	0.205995	0.293414	-0.21964	5	0.196514
42475	hsa-miR-221*	-0.322302	-0.294849	-0.179772	-0.0332148	-0.451328	5	0.15772
42730	hsa-miR-423-3p	0.0966761	0.112734	0.0951013	0.197134	-0.293349	5	0.191923
46324	hsa-miR-320b	0.0214186	0.114812	-0.0440852	0.32782	0.406588	5	0.19476
11260	hsa-miR-151-5p	0.0702581	0.176843	0.0684802	0.265723	-0.0474545	5	0.119122
46698	hsa-miR-1280	0.0174352	-0.108873	-0.124718	-0.170947	-0.482485	5	0.186071
46312	hsa-miRPlus-E1106	0.141387	0.230438	0.222886	0.491032	-0.0405815	5	0.19174
46406	hsa-miR-500*	0.277109	0.142863	0.189021	0.414776	-0.0947148	5	0.187956
46866	hsa-miR-1321	-0.0343697	0.00511224	-0.0172988	0.417347	0.0399642	5	0.189432
146161	hsa-miR-2115*	0.117402	0.174315	0.0695533	0.260854	-0.228515	5	0.185933
146001	hsa-miR-1977	0.0929164	0.0808713	-0.103409	0.147822	0.413392	5	0.186299
10967	hsa-miR-16	0.073655	0.210659	0.0533364	0.055592	-0.300594	5	0.189985
46334	hsa-miRPlus-F1059	-0.241426	-0.203672	-0.186304	-0.402013	-0.635357	5	0.188952
42442	hsa-miR-498	0.26091	0.00693635	0.290044	0.248391	0.428684	5	0.152223
46870	hsa-miR-320d	0.0570927	0.222851	0.0281496	0.411746	0.414496	5	0.185549
46215	hsa-miR-1301	0.356674	0.328802	0.254327	0.0678355	-0.0766933	5	0.185176
11182	hsa-miR-98	0.206418	0.066645	0.0190623	0.0858762	-0.266372	5	0.175535
145968	hsa-let-7d	0.0679964	0.141658	-0.0644368	0.207744	-0.163112	5	0.15116
17506	hsa-miR-24	0.20532	0.210486	0.24214	0.1823	-0.0779522	5	0.13056
28302	hsa-miRPlus-A1015	-0.00674092	-0.0168809	-0.180358	-0.446575	-0.0729907	5	0.182286
32884	hsa-miR-342-3p	0.0815508	0.146517	0.0765815	0.267616	-0.19946	5	0.171456
11037	hsa-miR-299-3p	0.010331	0.292924	0.0701221	0.296711	-0.0814791	5	0.17045
145976	hsa-miR-663b	-0.207445	-0.185376	-0.21689	0.0368083	0.105913	5	0.152803
17752	hsa-let-7f	0.23794	0.20064	0.0840094	0.0925463	-0.221569	5	0.180699
17295	hsa-miR-583	-0.143446	-0.108845	-0.0446682	-0.0483858	0.308422	5	0.181392
46829	hsa-miR-664*	0.29361	0.155062	0.236833	0.361048	-0.106313	5	0.1811
17280	hsa-miR-15b	-0.0735091	0.184254	0.00518826	0.0184351	-0.299129	5	0.175904
14272	hsa-miR-542-3p	0.231969	0.268078	0.312213	0.444675	0.00204661	5	0.161156
42538	hsa-miR-196a*	0.181189	0.150992	0.0943058	0.299841	-0.0959923	5	0.145066
46817	hsa-miRPlus-E1172	-0.0952381	-0.109252	-0.161677	-0.433936	-0.43258	5	0.172243
10919	hsa-miR-103	-0.0294986	-0.066978	0.0475983	0.0190483	-0.362321	5	0.1647
42530	hsa-let-7a-2*	-0.180293	-0.284419	-0.250291	-0.30034	-0.630195	5	0.174525
146180	hsa-miR-1909	-0.156444	0.179935	0.131017	0.283222	0.0567496	5	0.164735
46466	hsa-miRPlus-E1016	0.0424351	0.0771089	-0.0955495	0.130305	0.37116	5	0.170583
46352	hsa-miRPlus-E1082	0.457992	0.237106	0.392204	0.356181	0.0659302	5	0.154391
145953	hsa-miR-200b	0.277787	0.271217	0.245834	0.15102	-0.114018	5	0.164753
11020	hsa-miR-22	0.398041	0.439288	0.423546	0.438773	0.0581115	5	0.164892
17749	hsa-let-7b	-0.00866021	-0.0186827	-0.0828037	0.134212	-0.159432	5	0.108452
42539	hsa-miR-933	0.0807241	0.00140068	0.0675547	0.174139	-0.246128	5	0.158728
46345	hsa-miR-1207-3p	1.09018	0.991594	0.998918	0.714813	1.09478	5	0.155009
146103	hsa-miR-1913	0.171144	0.195244	0.235414	0.0206229	-0.168425	5	0.166132
42739	hsa-miR-339-5p	0.166629	0.195527	0.0732568	0.153379	-0.201775	5	0.162515
146162	hsa-miR-1975	0.2582	0.154882	0.0984003	0.0745423	0.386017	5	0.128385
146163	hsa-miR-224*	-0.118294	-0.13992	-0.169408	-0.0603795	-0.471664	5	0.161393
145701	hsa-miR-668	-0.210921	-0.220054	-0.301285	0.109021	-0.0829337	5	0.160243
46712	hsa-miR-1201	-0.122506	-0.075485	-0.0909469	0.107376	0.245015	5	0.157903
46720	hsa-miRPlus-E1185	-0.357926	-0.004365	-0.11696	0.0351362	-0.159416	5	0.154603
10928	hsa-miR-125a-5p	-0.0400606	-0.00641281	0.0880019	-0.0535743	-0.108086	5	0.0725546
46810	hsa-miR-1827	0.0754269	0.0488349	-0.0450333	0.232816	0.326209	5	0.149369
145996	hsa-miR-205*	0.0722536	0.120204	-0.136652	0.16082	-0.174233	5	0.153464
17854	hsa-miR-106b*	-0.153629	-0.0998784	-0.246407	0.134616	-0.0909397	5	0.140583
46715	hsa-miRPlus-E1090	0.126269	0.0211497	-0.115316	-0.14092	0.208683	5	0.150915
46602	hsa-miRPlus-F1194	0.906961	1.01053	0.921827	1.16078	0.763395	5	0.146221
145647	hsa-miR-584	-0.0633735	-0.0488079	0.012622	0.246624	-0.101665	5	0.139018
42751	hsa-miR-720	0.0329127	-0.101983	0.00585707	-0.0775288	-0.33852	5	0.146787
145745	hsa-miR-335*	0.0469365	0.0538677	0.065068	-0.0116982	-0.278171	5	0.144724
5730	hsa-miR-208a	0.0132282	0.0142389	-0.0537791	-0.0363713	-0.325303	5	0.141693
42872	hsa-miR-138-1*	-0.09534	-0.159838	-0.0805624	-0.252595	-0.362394	5	0.117776
27544	hsa-miR-363*	0.119159	0.0206167	0.0944937	-0.231446	-0.022097	5	0.139225
11184	hsa-miR-99b	0.111197	0.257416	0.139701	0.243452	-0.0793598	5	0.135356
46273	hsa-miRPlus-F1166	-0.304206	-0.217806	-0.195023	-0.114093	0.0474271	5	0.132706
10985	hsa-miR-191	0.171851	0.226504	0.120556	0.147591	-0.0971449	5	0.124255
146112	hsa-miR-30b	0.118973	0.197125	0.102643	0.193539	-0.0996673	5	0.120815
146100	hsa-miR-296-5p	0.380716	0.328726	0.387938	0.189339	0.545841	5	0.128099
46290	hsa-miRPlus-F1243	-0.0354638	0.0030186	-0.0427323	0.157901	-0.209543	5	0.13107
46298	hsa-miRPlus-F1180	0.375425	0.343336	0.372884	0.540856	0.180597	5	0.128005
46343	hsa-miRPlus-E1212	-0.0609555	-0.0165554	0.00239758	0.189064	0.116356	5	0.103285
145973	hsa-miR-664	-0.00829502	0.0394407	-0.0375293	0.00589973	-0.272295	5	0.12483
46662	hsa-miRPlus-E1146	-0.117447	-0.106271	-0.218967	-0.396376	-0.0989088	5	0.126465
145938	hsa-miRPlus-E1151	0.0858588	0.0390762	-0.0114706	0.134631	0.311144	5	0.123912
45587	hsa-miRPlus-E1200	0.0895807	0.118945	-0.0146028	0.288673	0.0668103	5	0.111593
27568	hsa-miR-744	0.177298	0.182664	0.191224	0.244677	0.0594598	5	0.0679231
46359	hsa-miRPlus-F1231	0.111051	0.195864	0.109014	0.359694	0.177353	5	0.102201
42571	hsa-miR-129*	-0.213075	-0.173459	-0.207281	0.0710789	-0.131838	5	0.117467
42682	hsa-miR-25	0.0249671	0.092944	-0.0107754	0.167136	-0.136703	5	0.114253
11078	hsa-miR-365	-0.160575	-0.0236733	-0.0135369	0.150731	-0.076708	5	0.114093
30687	hsa-miR-93	-0.0223239	0.0948581	0.0301117	0.0695675	-0.179007	5	0.108716
145975	hsa-miR-1260	-0.203462	-0.256435	-0.300211	-0.43031	-0.467076	5	0.113084
146113	hsa-miRPlus-G1246-3p	0.227509	0.134281	-0.0316217	0.174624	0.0520128	5	0.10245
29575	hsa-miR-32*	-0.0332742	-0.0160303	-0.0144001	0.0808703	0.130434	5	0.0720546
146010	hsa-miR-2116	0.0231294	0.0511601	-0.0315168	0.230825	-0.0305122	5	0.107864
46292	hsa-miR-1274a	-0.173536	-0.258199	-0.19563	-0.0351993	-0.234371	5	0.0870673
145841	hsa-miR-23b	0.162132	0.181222	0.103521	0.142841	0.0490245	5	0.0525688
27740	hsa-miR-574-5p	0.119205	0.0449107	0.0990858	0.157195	-0.0069806	5	0.0644617
11015	hsa-miR-215	0.00535825	0.0283878	0.132704	0.231369	-0.000493513	5	0.100503
46519	hsa-miRPlus-F1042	0.0572357	-0.0852411	0.0217946	-0.167398	-0.156304	5	0.102105
46330	hsa-miRPlus-E1097	0.108533	0.038307	0.0430894	0.270508	0.204685	5	0.102099
46861	hsa-miRPlus-E1098	0.00811303	-0.0489691	0.0302349	0.131237	0.191317	5	0.0971376
42923	hsa-miR-30c	0.163209	0.256455	0.137877	0.199199	0.0192426	5	0.0880868
42738	hsa-miR-340*	0.0553966	0.140522	0.082322	0.111022	-0.0606955	5	0.0774767
145693	hsa-miR-92a	-0.0559856	0.0127516	-0.112855	-0.0269891	0.136941	5	0.0936599
46788	hsa-miR-1299	0.0469655	0.019522	0.00214174	0.125584	0.213562	5	0.0876288
46445	hsa-miRPlus-E1247	0.11197	0.160346	0.0703196	0.0344942	-0.0174577	5	0.0685836
46350	hsa-miRPlus-E1189	0.466786	0.502785	0.39367	0.558595	0.338184	5	0.0873454
46353	hsa-miRPlus-F1147	-0.340371	-0.321429	-0.318084	-0.509836	-0.411988	5	0.0817232
146200	hsa-miR-1974	-0.106483	0.0108098	-0.187159	-0.0739572	-0.0745288	5	0.0712408
146167	hsa-miR-1979	0.0858439	0.22202	0.0245075	0.119965	0.213202	5	0.084441
42744	hsa-miR-23a	0.0691217	0.0312668	0.0294949	0.163175	0.0345748	5	0.056961
42783	hsa-miR-197	-0.14312	-0.253921	-0.314106	-0.214388	-0.246778	5	0.0624897
46871	hsa-miRPlus-F1066	0.162119	0.130902	0.163237	0.23765	0.331551	5	0.0808618
145977	hsa-miR-1247	-0.0422644	-0.0733761	-0.00525921	0.113016	-0.0644206	5	0.0759523
145935	hsa-miRPlus-E1232	0.151033	0.02932	0.157749	0.226954	0.0849408	5	0.075464
46599	hsa-miRPlus-F1225	0.10452	0.116281	0.0840749	0.240312	0.0384514	5	0.0751927
46731	hsa-miRPlus-F1017	-0.0583358	-0.145659	-0.00345246	-0.182419	-0.126294	5	0.0717184
145633	hsa-let-7d*	-0.215225	-0.179467	-0.167416	-0.0617285	-0.0600782	5	0.0714673
27961	hsa-miR-891a	-0.347099	-0.411658	-0.419247	-0.476845	-0.472594	5	0.0529895
46512	hsa-miRPlus-E1088	0.0943015	0.178407	0.0270503	0.128558	0.148132	5	0.0580196
46917	hsa-miR-205	0.00639631	0.0677364	0.00499163	0.0733756	-0.0366724	5	0.0466361
145865	hsa-miR-361-3p	0.688869	0.594482	0.736974	0.649146	0.628314	5	0.0551629
145805	hsa-miR-765	0.0259194	0.0282518	0.020766	0.0672454	0.152859	5	0.0556306
13132	hsa-miR-519e*	-0.201191	-0.150576	-0.18564	-0.276989	-0.174532	5	0.0479629
46252	hsa-miRPlus-F1043	0.0182378	-0.0530217	-0.118058	-0.0269543	-0.0556942	5	0.0495451
32825	hsa-miR-620	0.134655	0.148258	0.12221	0.217491	0.0913639	5	0.0467559
42808	hsa-miR-874	NA	-0.496561	-0.419944	-0.321328	0.749626	4	0.585528
46529	hsa-miRPlus-F1023	NA	0.933441	0.859995	-0.171817	0.611206	4	0.50584
46402	hsa-miR-1255b	0.64184	0.517633	0.324493	NA	-0.329606	4	0.43232
17888	hsa-let-7a*	NA	0.0513083	0.206351	0.222299	-0.670339	4	0.422265
27536	hsa-miR-190	NA	0.0837337	0.212775	0.236593	-0.493895	4	0.342447
46379	hsa-miRPlus-E1093	NA	0.112654	0.203389	-0.173072	0.638249	4	0.336054
17918	hsa-miR-222*	-0.145427	0.0209266	0.147217	0.357573	NA	4	0.212103
46259	hsa-miR-885-5p	NA	0.91564	0.650018	0.391834	0.784083	4	0.223742
42638	hsa-miR-23a*	0.57324	0.554916	0.736611	0.150251	NA	4	0.249421
42566	hsa-miR-224	NA	-0.331653	0.0509532	0.209816	-0.232621	4	0.250131
14302	hsa-miR-374b	-0.0994007	NA	-0.0527752	-0.00678468	-0.531676	4	0.242313
145915	hsa-miR-20b	NA	-0.356526	-0.544593	-0.237542	-0.762426	4	0.229404
46869	hsa-miR-1258	NA	-0.0791985	0.173361	0.371002	0.400238	4	0.221306
46354	hsa-miR-520d-5p	-0.428311	NA	-0.246593	-0.330286	-0.772856	4	0.231151
145847	hsa-miR-766	-0.280035	NA	-0.275868	0.0180126	0.0013683	4	0.166218
11014	hsa-miR-214	NA	-0.393771	-0.44284	-0.233827	0.00122278	4	0.200029
10972	hsa-miR-181b	NA	-0.163025	0.0208993	0.309778	-0.0900499	4	0.20783
46263	hsa-miRPlus-E1236	NA	0.0495432	0.0793615	0.332874	0.188967	4	0.128321
29852	hsa-miR-9*	NA	-0.0537682	-0.0454362	0.239175	-0.0991186	4	0.154453
46241	hsa-miRPlus-F1130	0.639383	NA	0.4052	0.656512	0.398045	4	0.142417
145836	hsa-miR-218-2*	NA	-0.246092	-0.307439	-0.267658	-0.567544	4	0.149088
46786	hsa-miRPlus-F1193	NA	0.0627241	0.153774	0.352196	0.315044	4	0.136171
46443	hsa-miR-193a-5p	NA	0.688782	0.7189	0.915145	0.618725	4	0.126973
46417	hsa-miRPlus-F1058	0.207827	NA	0.199798	0.317689	0.0156292	4	0.12521
42750	hsa-miR-636	NA	-0.0304373	0.0667686	0.172541	-0.119531	4	0.12576
46789	hsa-miR-513b	NA	0.864177	0.757044	1.01412	0.838535	4	0.107306
146140	hsa-miR-1976	NA	0.410613	0.215536	0.199597	0.181041	4	0.106878
42503	hsa-miR-362-5p	0.359281	0.396315	0.397481	0.494105	NA	4	0.057669
28047	hsa-miR-890	-0.376167	-0.379646	NA	-0.362805	-0.520348	4	0.0740941
17858	hsa-miRPlus-A1073	NA	0.823504	0.744964	0.830375	0.67533	4	0.0732315
145827	hsa-miR-200a*	0.0813096	0.103384	0.0100336	-0.0506	NA	4	0.0701604
30317	hsa-miRPlus-C1106	0.244887	0.237238	NA	NA	-1.72529	3	1.13528
46563	hsa-miRPlus-F1202	NA	NA	0.34818	-0.302998	1.14449	3	0.724957
46624	hsa-miR-1236	NA	NA	0.102561	-0.0454112	0.878595	3	0.496305
46590	hsa-miRPlus-F1154	NA	-0.186651	-0.3341	NA	0.523965	3	0.458801
145768	hsa-miR-665	NA	-0.454846	NA	-0.130408	0.295706	3	0.376422
42749	hsa-miR-659	NA	NA	-0.174847	0.553363	0.108441	3	0.367082
146025	hsa-miR-2277	0.0208754	NA	NA	0.190992	-0.453033	3	0.333741
17942	hsa-miR-125a-3p	0.383321	0.587236	NA	-0.0613915	NA	3	0.33168
46770	hsa-miRPlus-E1029	NA	0.0264322	-0.27247	NA	-0.321625	3	0.188371
5250	hsa-miR-105	NA	NA	0.0567807	0.362928	-0.146062	3	0.256236
42932	hsa-miR-920	NA	NA	-0.183361	0.28412	0.0309596	3	0.234009
17882	hsa-miR-20b*	NA	NA	-0.153361	0.255637	0.00948288	3	0.205908
46412	hsa-miRPlus-F1206	NA	NA	0.794921	0.551245	0.65237	3	0.122424
146136	hsa-miR-518d-5p/hsa-miR-520c-5p/hsa-miR-526a	NA	-0.364945	-0.323487	-0.234762	NA	3	0.0665063
46404	hsa-miR-1244	0.596965	0.447995	NA	0.394663	NA	3	0.104851
46427	hsa-miR-1248	0.035476	-0.201007	NA	NA	-0.0570634	3	0.119169
17377	hsa-miR-600	NA	-0.0221632	-0.132166	NA	-0.210756	3	0.0947314
42490	hsa-miR-505*	NA	NA	0.738627	0.76568	0.610196	3	0.0830678
46498	hsa-miRPlus-F1099	NA	NA	-0.247186	NA	0.320037	2	0.401087
45764	hsa-miR-302e	NA	NA	0.197031	0.0566939	-0.476206	3	0.355182
42496	hsa-miR-181c	NA	NA	NA	0.150293	-0.451308	2	0.425396
42859	hsa-miR-675*	NA	NA	NA	0.0245902	0.405943	2	0.269657
42694	hsa-miR-485-3p	NA	-0.265511	NA	NA	0.244929	2	0.360935
46479	hsa-miR-1304	NA	NA	NA	-0.25124	0.279089	2	0.374999
42723	hsa-miR-195*	NA	NA	NA	0.132856	-0.398034	2	0.375396
46635	hsa-miRPlus-F1004	NA	0.915267	0.541442	0.472457	NA	3	0.238252
17818	hsa-miR-27a*	NA	0.394391	0.722238	NA	NA	2	0.231823
46815	hsa-miRPlus-F1127	NA	NA	NA	0.0860678	0.376751	2	0.205544
42693	hsa-miR-326	NA	NA	0.0661828	NA	0.0482328	2	0.0126926
46558	hsa-miR-1268	NA	NA	0.808965	0.919469	NA	2	0.0781381
145943	hsa-miR-100	NA	NA	NA	0.105278	-0.0840648	2	0.133886
18847	hsa-miR-450a	NA	0.482367	0.573268	0.626847	NA	3	0.0730388
46601	hsa-miRPlus-F1163	NA	NA	0.696472	0.764451	NA	2	0.0480688
17354	hsa-miR-637	NA	NA	NA	-0.586413	0.952664	2	1.08829
42962	hsa-miR-193b*	NA	-0.265082	NA	NA	1.05381	2	0.9326
42761	hsa-miR-675	NA	NA	NA	NA	1.06289	1	#DIV/0!
21576	hsa-miRPlus-E1086	NA	NA	NA	-0.289117	0.69222	2	0.69391
46383	hsa-miRPlus-E1133	NA	NA	NA	NA	0.804619	1	#DIV/0!
46401	hsa-miR-519a	NA	NA	0.433035	-0.293751	NA	2	0.513915
46570	hsa-miRPlus-F1080	NA	NA	NA	0.136376	0.782225	2	0.456684
11151	hsa-miR-516b	NA	NA	NA	NA	0.361732	1	#DIV/0!
46768	hsa-miRPlus-E1205	NA	NA	NA	NA	-0.292385	1	#DIV/0!
42827	hsa-miR-652	NA	NA	-0.0409989	NA	-0.46024	2	0.296448
42845	hsa-miR-125b-2*	NA	NA	NA	-0.21164	-0.607994	2	0.280265
145972	hsa-miR-141*	NA	0.186139	-0.114753	NA	NA	2	0.212763
146115	hsa-miR-940	NA	NA	NA	-0.163036	-0.437865	2	0.194333
17851	hsa-miR-200c*	NA	0.303492	NA	0.08705	NA	2	0.153048
46806	hsa-miR-1227	NA	NA	0.381987	0.577085	NA	2	0.137955
46388	hsa-miRPlus-F1037	NA	NA	NA	-0.25909	-0.451656	2	0.136165
10964	hsa-miR-155	NA	NA	0.675062	0.485853	NA	2	0.133791
17272	hsa-miR-551a	NA	NA	NA	0.00734675	-0.156813	2	0.116078
146044	hsa-miR-2115	NA	NA	NA	NA	-0.118832	1	#DIV/0!
46440	hsa-miR-1287	NA	NA	0.257738	0.157956	NA	2	0.0705564
46883	hsa-miRPlus-E1209	NA	NA	NA	NA	0.0119248	1	#DIV/0!
46297	hsa-miRPlus-F1041	NA	NA	0.248031	NA	NA	1	#DIV/0!
11134	hsa-miR-502-5p	NA	-0.193482	-0.160528	NA	NA	2	0.0233023
145905	hsa-miR-518a-5p/hsa-miR-527	NA	-0.269918	NA	-0.243477	NA	2	0.0186969
17552	hsa-miR-617	0.316521	NA	NA	NA	0.301407	2	0.0106874
42514	hsa-miR-937	NA	NA	NA	-0.276937	-0.278433	2	0.00105761
42562	hsa-miR-105*	NA	NA	NA	-0.389972	NA	1	#DIV/0!
42508	hsa-miR-106a*	NA	NA	NA	-0.365949	NA	1	#DIV/0!
46822	hsa-miR-1178	NA	NA	NA	-0.44533	NA	1	#DIV/0!
46738	hsa-miR-1182	NA	NA	NA	-0.427893	NA	1	#DIV/0!
46258	hsa-miR-1184	NA	NA	NA	NA	0.809906	1	#DIV/0!
46565	hsa-miR-1207-5p	NA	NA	NA	0.265459	NA	1	#DIV/0!
46684	hsa-miR-1225-3p	NA	NA	NA	-0.507925	NA	1	#DIV/0!
46222	hsa-miR-1228*	NA	NA	NA	0.215192	NA	1	#DIV/0!
46689	hsa-miR-1229	NA	-0.488943	NA	NA	NA	1	#DIV/0!
46696	hsa-miR-1234	NA	NA	NA	-0.886572	NA	1	#DIV/0!
14328	hsa-miR-124	NA	NA	NA	-0.277107	NA	1	#DIV/0!
46214	hsa-miR-1250	NA	NA	NA	0.511861	NA	1	#DIV/0!
145838	hsa-miR-125b-1*	NA	NA	NA	NA	0.923126	1	#DIV/0!
45775	hsa-miR-1279	NA	NA	NA	-0.111131	NA	1	#DIV/0!
46336	hsa-miR-1284	NA	NA	NA	NA	0.401278	1	#DIV/0!
46661	hsa-miR-1294	NA	NA	NA	-0.187087	NA	1	#DIV/0!
42681	hsa-miR-1307	NA	NA	NA	-0.0595817	NA	1	#DIV/0!
10937	hsa-miR-132	NA	NA	NA	NA	0.522056	1	#DIV/0!
145634	hsa-miR-132*	NA	NA	NA	NA	0.797294	1	#DIV/0!
46408	hsa-miR-1322	NA	NA	NA	-0.584948	NA	1	#DIV/0!
42609	hsa-miR-135a*	NA	NA	NA	-0.50592	NA	1	#DIV/0!
46584	hsa-miR-1468	NA	NA	NA	0.0282355	NA	1	#DIV/0!
146072	hsa-miR-1469	NA	NA	NA	NA	0.980749	1	#DIV/0!
17936	hsa-miR-16-1*	NA	NA	NA	NA	NA	0	#DIV/0!
11013	hsa-miR-181a*	NA	NA	0.181959	NA	NA	1	#DIV/0!
46266	hsa-miR-1825	NA	NA	NA	-0.278836	NA	1	#DIV/0!
42775	hsa-miR-187*	NA	NA	NA	NA	0.923273	1	#DIV/0!
42705	hsa-miR-191*	NA	NA	NA	-0.393896	NA	1	#DIV/0!
146068	hsa-miR-1915	NA	NA	NA	NA	0.25043	1	#DIV/0!
146069	hsa-miR-1915*	NA	NA	NA	0.092653	NA	1	#DIV/0!
42968	hsa-miR-202	NA	NA	NA	NA	0.917613	1	#DIV/0!
11005	hsa-miR-204	NA	NA	NA	-0.356325	NA	1	#DIV/0!
11007	hsa-miR-206	NA	NA	NA	-0.0078819	NA	1	#DIV/0!
21702	hsa-miR-219-1-3p	NA	NA	NA	-0.457533	NA	1	#DIV/0!
42834	hsa-miR-219-2-3p	NA	NA	NA	0.00414006	NA	1	#DIV/0!
42460	hsa-miR-223*	NA	NA	NA	0.207877	NA	1	#DIV/0!
146049	hsa-miR-28-5p	NA	NA	NA	-0.231773	NA	1	#DIV/0!
6880	hsa-miR-297	NA	NA	NA	0.170449	NA	1	#DIV/0!
11038	hsa-miR-299-5p	NA	NA	NA	NA	0.639509	1	#DIV/0!
145638	hsa-miR-29a*	NA	NA	0.10411	NA	NA	1	#DIV/0!
27838	hsa-miR-302d	NA	NA	NA	-0.448279	NA	1	#DIV/0!
45745	hsa-miR-302f	NA	NA	NA	-0.487106	NA	1	#DIV/0!
42457	hsa-miR-323-5p	NA	NA	NA	0.208782	NA	1	#DIV/0!
145708	hsa-miR-324-3p	NA	NA	NA	0.310192	NA	1	#DIV/0!
146029	hsa-miR-365*	NA	NA	NA	NA	-0.557465	1	#DIV/0!
11108	hsa-miR-425*	NA	NA	NA	NA	NA	0	#DIV/0!
42892	hsa-miR-450b-3p	NA	NA	NA	-0.107032	NA	1	#DIV/0!
42654	hsa-miR-483-5p	NA	NA	NA	NA	0.278041	1	#DIV/0!
32946	hsa-miR-486-5p	NA	NA	NA	0.426077	NA	1	#DIV/0!
42704	hsa-miR-488	NA	NA	NA	-0.251176	NA	1	#DIV/0!
11121	hsa-miR-489	NA	NA	NA	NA	0.335474	1	#DIV/0!
11138	hsa-miR-506	NA	NA	NA	-0.341028	NA	1	#DIV/0!
11140	hsa-miR-508-3p	NA	NA	NA	-0.316267	NA	1	#DIV/0!
42812	hsa-miR-508-5p	NA	NA	NA	-0.321112	NA	1	#DIV/0!
42959	hsa-miR-514	NA	NA	NA	-0.460176	NA	1	#DIV/0!
11148	hsa-miR-515-3p	NA	NA	NA	-0.269059	NA	1	#DIV/0!
145725	hsa-miR-518b	NA	NA	NA	NA	0.570961	1	#DIV/0!
46454	hsa-miR-520g	NA	NA	NA	-0.645795	NA	1	#DIV/0!
42483	hsa-miR-522	NA	NA	0.511781	NA	NA	1	#DIV/0!
42781	hsa-miR-551b*	NA	-0.277655	NA	NA	NA	1	#DIV/0!
17302	hsa-miR-578	NA	NA	NA	0.119057	NA	1	#DIV/0!
14962	hsa-miR-581	NA	NA	NA	-0.610265	NA	1	#DIV/0!
17546	hsa-miR-585	NA	NA	NA	-0.252405	NA	1	#DIV/0!
17312	hsa-miR-592	NA	NA	NA	0.590004	NA	1	#DIV/0!
145736	hsa-miR-605	NA	NA	NA	-0.303731	NA	1	#DIV/0!
17353	hsa-miR-609	NA	NA	NA	-0.48186	NA	1	#DIV/0!
17336	hsa-miR-618	NA	NA	NA	0.331832	NA	1	#DIV/0!
17493	hsa-miR-622	NA	NA	0.497998	NA	NA	1	#DIV/0!
145831	hsa-miR-625	NA	NA	-0.222285	NA	NA	1	#DIV/0!
42832	hsa-miR-638	NA	NA	NA	NA	1.02561	1	#DIV/0!
146196	hsa-miR-711	NA	NA	NA	NA	0.317553	1	#DIV/0!
32891	hsa-miR-769-5p	NA	NA	NA	0.336676	NA	1	#DIV/0!
42771	hsa-miR-877*	NA	NA	NA	-0.034872	NA	1	#DIV/0!
42633	hsa-miR-885-3p	NA	NA	NA	-0.161901	NA	1	#DIV/0!
17885	hsa-miR-886-5p	NA	NA	NA	-0.538523	NA	1	#DIV/0!
145956	hsa-miRPlus-A1083	NA	NA	NA	NA	0.357521	1	#DIV/0!
17653	hsa-miRPlus-C1049	NA	NA	NA	0.0678781	NA	1	#DIV/0!
17892	hsa-miRPlus-C1087	NA	NA	NA	NA	0.619751	1	#DIV/0!
46375	hsa-miRPlus-E1023	NA	NA	NA	0.134257	NA	1	#DIV/0!
46877	hsa-miRPlus-E1042	NA	NA	NA	NA	0.734784	1	#DIV/0!
46857	hsa-miRPlus-E1043	NA	NA	NA	-0.278965	NA	1	#DIV/0!
46426	hsa-miRPlus-E1046	NA	NA	NA	-0.0311486	NA	1	#DIV/0!
46444	hsa-miRPlus-E1057	NA	NA	NA	0.188248	NA	1	#DIV/0!
46578	hsa-miRPlus-E1073	NA	NA	NA	-0.104042	NA	1	#DIV/0!
46364	hsa-miRPlus-E1096	NA	NA	NA	-0.381933	NA	1	#DIV/0!
46862	hsa-miRPlus-E1111	NA	NA	NA	-0.239426	NA	1	#DIV/0!
46447	hsa-miRPlus-E1127	NA	NA	NA	0.151442	NA	1	#DIV/0!
46232	hsa-miRPlus-E1138	NA	NA	NA	0.317726	NA	1	#DIV/0!
46399	hsa-miRPlus-E1147	NA	NA	NA	0.0817601	NA	1	#DIV/0!
46706	hsa-miRPlus-E1162	NA	NA	NA	-0.225282	NA	1	#DIV/0!
46561	hsa-miRPlus-E1168	NA	NA	NA	NA	0.223296	1	#DIV/0!
46516	hsa-miRPlus-E1192	NA	NA	NA	NA	NA	0	#DIV/0!
46653	hsa-miRPlus-E1260	NA	NA	NA	-0.223121	NA	1	#DIV/0!
46619	hsa-miRPlus-E1269	NA	NA	NA	0.542003	NA	1	#DIV/0!
46528	hsa-miRPlus-F1018	NA	NA	NA	0.034469	NA	1	#DIV/0!
46365	hsa-miRPlus-F1027	NA	NA	NA	-0.375975	NA	1	#DIV/0!
46407	hsa-miRPlus-F1034	NA	NA	NA	-0.177023	NA	1	#DIV/0!
145942	hsa-miRPlus-F1055	NA	NA	NA	NA	0.384274	1	#DIV/0!
46582	hsa-miRPlus-F1062	NA	NA	NA	0.511225	NA	1	#DIV/0!
46405	hsa-miRPlus-F1070	NA	NA	NA	-0.391296	NA	1	#DIV/0!
46833	hsa-miRPlus-F1071	NA	NA	NA	-0.188461	NA	1	#DIV/0!
46551	hsa-miRPlus-F1089	NA	NA	NA	0.512209	NA	1	#DIV/0!
46535	hsa-miRPlus-F1097	NA	NA	NA	-0.187983	NA	1	#DIV/0!
46409	hsa-miRPlus-F1108	NA	NA	NA	-0.24995	NA	1	#DIV/0!
46579	hsa-miRPlus-F1143	NA	NA	NA	0.0846066	NA	1	#DIV/0!
46360	hsa-miRPlus-F1153	NA	NA	NA	-0.0295327	NA	1	#DIV/0!
46308	hsa-miRPlus-F1162	NA	NA	NA	0.417858	NA	1	#DIV/0!
46219	hsa-miRPlus-F1185	NA	NA	NA	-0.644945	NA	1	#DIV/0!
46845	hsa-miRPlus-F1191	NA	NA	NA	-0.013806	NA	1	#DIV/0!
46302	hsa-miRPlus-F1200	NA	NA	NA	-0.752162	NA	1	#DIV/0!
46547	hsa-miRPlus-F1218	NA	NA	NA	-0.671219	NA	1	#DIV/0!
46834	hsa-miRPlus-F1223	NA	NA	NA	-0.284543	NA	1	#DIV/0!
46446	hsa-miRPlus-F1240	NA	NA	NA	0.0812868	NA	1	#DIV/0!
46548	hsa-miRPlus-F1241	NA	NA	NA	0.207042	NA	1	#DIV/0!
42653	hsa-let-7c*	NA	NA	NA	NA	NA	0	#DIV/0!
42743	hsa-let-7e*	NA	NA	NA	NA	NA	0	#DIV/0!
42778	hsa-let-7g*	NA	NA	NA	NA	NA	0	#DIV/0!
10916	hsa-miR-1	NA	NA	NA	NA	NA	0	#DIV/0!
145694	hsa-miR-100*	NA	NA	NA	NA	NA	0	#DIV/0!
17935	hsa-miR-101*	NA	NA	NA	NA	NA	0	#DIV/0!
146033	hsa-miR-103-as	NA	NA	NA	NA	NA	0	#DIV/0!
13485	hsa-miR-10a	NA	NA	NA	NA	NA	0	#DIV/0!
28019	hsa-miR-10a*	NA	NA	NA	NA	NA	0	#DIV/0!
10925	hsa-miR-10b	NA	NA	NA	NA	NA	0	#DIV/0!
42969	hsa-miR-10b*	NA	NA	NA	NA	NA	0	#DIV/0!
46735	hsa-miR-1179	NA	NA	NA	NA	NA	0	#DIV/0!
42848	hsa-miR-1180	NA	NA	NA	NA	NA	0	#DIV/0!
46675	hsa-miR-1181	NA	NA	NA	NA	NA	0	#DIV/0!
46880	hsa-miR-1183	NA	NA	NA	NA	NA	0	#DIV/0!
46419	hsa-miR-1185	NA	NA	NA	NA	NA	0	#DIV/0!
46617	hsa-miR-1197	NA	NA	NA	NA	NA	0	#DIV/0!
46272	hsa-miR-1200	NA	NA	NA	NA	NA	0	#DIV/0!
46832	hsa-miR-1202	NA	NA	NA	NA	NA	0	#DIV/0!
46411	hsa-miR-1203	NA	NA	NA	NA	NA	0	#DIV/0!
46791	hsa-miR-1204	NA	NA	NA	NA	NA	0	#DIV/0!
46860	hsa-miR-1205	NA	NA	NA	NA	NA	0	#DIV/0!
46779	hsa-miR-1206	NA	NA	NA	NA	NA	0	#DIV/0!
46766	hsa-miR-1208	NA	NA	NA	NA	NA	0	#DIV/0!
19583	hsa-miR-122	NA	NA	NA	NA	NA	0	#DIV/0!
42551	hsa-miR-122*	NA	NA	NA	NA	NA	0	#DIV/0!
46800	hsa-miR-1224-3p	NA	NA	NA	NA	NA	0	#DIV/0!
46462	hsa-miR-1224-5p	NA	NA	NA	NA	NA	0	#DIV/0!
46541	hsa-miR-1225-5p	NA	NA	NA	NA	NA	0	#DIV/0!
46309	hsa-miR-1226	NA	NA	NA	NA	NA	0	#DIV/0!
46246	hsa-miR-1226*	NA	NA	NA	NA	NA	0	#DIV/0!
46695	hsa-miR-1228	NA	NA	NA	NA	NA	0	#DIV/0!
46531	hsa-miR-1231	NA	NA	NA	NA	NA	0	#DIV/0!
46326	hsa-miR-1233	NA	NA	NA	NA	NA	0	#DIV/0!
46850	hsa-miR-1237	NA	NA	NA	NA	NA	0	#DIV/0!
46690	hsa-miR-1238	NA	NA	NA	NA	NA	0	#DIV/0!
42898	hsa-miR-124*	NA	NA	NA	NA	NA	0	#DIV/0!
46439	hsa-miR-1243	NA	NA	NA	NA	NA	0	#DIV/0!
46321	hsa-miR-1245	NA	NA	NA	NA	NA	0	#DIV/0!
46275	hsa-miR-1251	NA	NA	NA	NA	NA	0	#DIV/0!
46924	hsa-miR-1252	NA	NA	NA	NA	NA	0	#DIV/0!
46707	hsa-miR-1253	NA	NA	NA	NA	NA	0	#DIV/0!
46750	hsa-miR-1254	NA	NA	NA	NA	NA	0	#DIV/0!
46717	hsa-miR-1256	NA	NA	NA	NA	NA	0	#DIV/0!
46640	hsa-miR-1257	NA	NA	NA	NA	NA	0	#DIV/0!
33596	hsa-miR-126*	NA	NA	NA	NA	NA	0	#DIV/0!
46872	hsa-miR-1262	NA	NA	NA	NA	NA	0	#DIV/0!
46747	hsa-miR-1263	NA	NA	NA	NA	NA	0	#DIV/0!
46517	hsa-miR-1266	NA	NA	NA	NA	NA	0	#DIV/0!
46633	hsa-miR-1267	NA	NA	NA	NA	NA	0	#DIV/0!
46746	hsa-miR-1269	NA	NA	NA	NA	NA	0	#DIV/0!
46752	hsa-miR-1270	NA	NA	NA	NA	NA	0	#DIV/0!
46627	hsa-miR-1271	NA	NA	NA	NA	NA	0	#DIV/0!
46363	hsa-miR-1272	NA	NA	NA	NA	NA	0	#DIV/0!
46623	hsa-miR-1273	NA	NA	NA	NA	NA	0	#DIV/0!
42829	hsa-miR-127-3p	NA	NA	NA	NA	NA	0	#DIV/0!
42692	hsa-miR-127-5p	NA	NA	NA	NA	NA	0	#DIV/0!
46642	hsa-miR-1276	NA	NA	NA	NA	NA	0	#DIV/0!
46925	hsa-miR-1277	NA	NA	NA	NA	NA	0	#DIV/0!
46361	hsa-miR-1278	NA	NA	NA	NA	NA	0	#DIV/0!
46368	hsa-miR-1282	NA	NA	NA	NA	NA	0	#DIV/0!
46367	hsa-miR-1283	NA	NA	NA	NA	NA	0	#DIV/0!
46295	hsa-miR-1286	NA	NA	NA	NA	NA	0	#DIV/0!
46606	hsa-miR-1288	NA	NA	NA	NA	NA	0	#DIV/0!
46281	hsa-miR-1291	NA	NA	NA	NA	NA	0	#DIV/0!
45936	hsa-miR-1292	NA	NA	NA	NA	NA	0	#DIV/0!
46416	hsa-miR-1293	NA	NA	NA	NA	NA	0	#DIV/0!
145970	hsa-miR-129-3p	NA	NA	NA	NA	NA	0	#DIV/0!
46741	hsa-miR-1295	NA	NA	NA	NA	NA	0	#DIV/0!
42710	hsa-miR-1296	NA	NA	NA	NA	NA	0	#DIV/0!
46381	hsa-miR-1298	NA	NA	NA	NA	NA	0	#DIV/0!
46796	hsa-miR-1302	NA	NA	NA	NA	NA	0	#DIV/0!
46625	hsa-miR-1303	NA	NA	NA	NA	NA	0	#DIV/0!
46501	hsa-miR-1305	NA	NA	NA	NA	NA	0	#DIV/0!
46223	hsa-miR-1306	NA	NA	NA	NA	NA	0	#DIV/0!
42718	hsa-miR-130a*	NA	NA	NA	NA	NA	0	#DIV/0!
42787	hsa-miR-130b*	NA	NA	NA	NA	NA	0	#DIV/0!
46614	hsa-miR-1323	NA	NA	NA	NA	NA	0	#DIV/0!
46647	hsa-miR-1324	NA	NA	NA	NA	NA	0	#DIV/0!
146137	hsa-miR-133a	NA	NA	NA	NA	NA	0	#DIV/0!
146160	hsa-miR-133b	NA	NA	NA	NA	NA	0	#DIV/0!
42942	hsa-miR-134	NA	NA	NA	NA	NA	0	#DIV/0!
42615	hsa-miR-135b*	NA	NA	NA	NA	NA	0	#DIV/0!
145760	hsa-miR-136	NA	NA	NA	NA	NA	0	#DIV/0!
42512	hsa-miR-136*	NA	NA	NA	NA	NA	0	#DIV/0!
145749	hsa-miR-137	NA	NA	NA	NA	NA	0	#DIV/0!
13140	hsa-miR-138	NA	NA	NA	NA	NA	0	#DIV/0!
42454	hsa-miR-138-2*	NA	NA	NA	NA	NA	0	#DIV/0!
42451	hsa-miR-139-3p	NA	NA	NA	NA	NA	0	#DIV/0!
145677	hsa-miR-139-5p	NA	NA	NA	NA	NA	0	#DIV/0!
4700	hsa-miR-140-5p	NA	NA	NA	NA	NA	0	#DIV/0!
10947	hsa-miR-142-3p	NA	NA	NA	NA	NA	0	#DIV/0!
145798	hsa-miR-142-5p	NA	NA	NA	NA	NA	0	#DIV/0!
13177	hsa-miR-143	NA	NA	NA	NA	NA	0	#DIV/0!
46467	hsa-miR-143*	NA	NA	NA	NA	NA	0	#DIV/0!
29802	hsa-miR-144	NA	NA	NA	NA	NA	0	#DIV/0!
42660	hsa-miR-144*	NA	NA	NA	NA	NA	0	#DIV/0!
42641	hsa-miR-145	NA	NA	NA	NA	NA	0	#DIV/0!
31867	hsa-miR-145*	NA	NA	NA	NA	NA	0	#DIV/0!
10952	hsa-miR-146a	NA	NA	NA	NA	NA	0	#DIV/0!
145755	hsa-miR-146a*	NA	NA	NA	NA	NA	0	#DIV/0!
42461	hsa-miR-146b-3p	NA	NA	NA	NA	NA	0	#DIV/0!
10954	hsa-miR-147	NA	NA	NA	NA	NA	0	#DIV/0!
146121	hsa-miR-1470	NA	NA	NA	NA	NA	0	#DIV/0!
146052	hsa-miR-1471	NA	NA	NA	NA	NA	0	#DIV/0!
17411	hsa-miR-147b	NA	NA	NA	NA	NA	0	#DIV/0!
10955	hsa-miR-148a	NA	NA	NA	NA	NA	0	#DIV/0!
17872	hsa-miR-148a*	NA	NA	NA	NA	NA	0	#DIV/0!
42736	hsa-miR-148b*	NA	NA	NA	NA	NA	0	#DIV/0!
42850	hsa-miR-150*	NA	NA	NA	NA	NA	0	#DIV/0!
17676	hsa-miR-152	NA	NA	NA	NA	NA	0	#DIV/0!
42599	hsa-miR-153	NA	NA	NA	NA	NA	0	#DIV/0!
46515	hsa-miR-1537	NA	NA	NA	NA	NA	0	#DIV/0!
146114	hsa-miR-1538	NA	NA	NA	NA	NA	0	#DIV/0!
146105	hsa-miR-1539	NA	NA	NA	NA	NA	0	#DIV/0!
145857	hsa-miR-154	NA	NA	NA	NA	NA	0	#DIV/0!
42572	hsa-miR-154*	NA	NA	NA	NA	NA	0	#DIV/0!
42949	hsa-miR-155*	NA	NA	NA	NA	NA	0	#DIV/0!
42789	hsa-miR-15a*	NA	NA	NA	NA	NA	0	#DIV/0!
17902	hsa-miR-15b*	NA	NA	NA	NA	NA	0	#DIV/0!
17928	hsa-miR-181a-2*	NA	NA	NA	NA	NA	0	#DIV/0!
145759	hsa-miR-181c*	NA	NA	NA	NA	NA	0	#DIV/0!
10976	hsa-miR-182*	NA	NA	NA	NA	NA	0	#DIV/0!
42614	hsa-miR-186*	NA	NA	NA	NA	NA	0	#DIV/0!
42786	hsa-miR-188-3p	NA	NA	NA	NA	NA	0	#DIV/0!
42620	hsa-miR-188-5p	NA	NA	NA	NA	NA	0	#DIV/0!
145826	hsa-miR-18b*	NA	NA	NA	NA	NA	0	#DIV/0!
146138	hsa-miR-1909*	NA	NA	NA	NA	NA	0	#DIV/0!
32731	hsa-miR-190b	NA	NA	NA	NA	NA	0	#DIV/0!
146109	hsa-miR-1910	NA	NA	NA	NA	NA	0	#DIV/0!
146000	hsa-miR-1911	NA	NA	NA	NA	NA	0	#DIV/0!
146094	hsa-miR-1911*	NA	NA	NA	NA	NA	0	#DIV/0!
146168	hsa-miR-1912	NA	NA	NA	NA	NA	0	#DIV/0!
146091	hsa-miR-1914	NA	NA	NA	NA	NA	0	#DIV/0!
146061	hsa-miR-1914*	NA	NA	NA	NA	NA	0	#DIV/0!
17946	hsa-miR-192*	NA	NA	NA	NA	NA	0	#DIV/0!
42570	hsa-miR-194*	NA	NA	NA	NA	NA	0	#DIV/0!
145889	hsa-miR-196b	NA	NA	NA	NA	NA	0	#DIV/0!
145995	hsa-miR-196b*	NA	NA	NA	NA	NA	0	#DIV/0!
146142	hsa-miR-1972	NA	NA	NA	NA	NA	0	#DIV/0!
27540	hsa-miR-198	NA	NA	NA	NA	NA	0	#DIV/0!
10995	hsa-miR-199a-3p/hsa-miR-199b-3p	NA	NA	NA	NA	NA	0	#DIV/0!
29562	hsa-miR-199a-5p	NA	NA	NA	NA	NA	0	#DIV/0!
19591	hsa-miR-199b-5p	NA	NA	NA	NA	NA	0	#DIV/0!
42549	hsa-miR-19a*	NA	NA	NA	NA	NA	0	#DIV/0!
17883	hsa-miR-19b-1*	NA	NA	NA	NA	NA	0	#DIV/0!
42918	hsa-miR-19b-2*	NA	NA	NA	NA	NA	0	#DIV/0!
42590	hsa-miR-202*	NA	NA	NA	NA	NA	0	#DIV/0!
145986	hsa-miR-2052	NA	NA	NA	NA	NA	0	#DIV/0!
146122	hsa-miR-2053	NA	NA	NA	NA	NA	0	#DIV/0!
145987	hsa-miR-2054	NA	NA	NA	NA	NA	0	#DIV/0!
42555	hsa-miR-208b	NA	NA	NA	NA	NA	0	#DIV/0!
11011	hsa-miR-211	NA	NA	NA	NA	NA	0	#DIV/0!
42734	hsa-miR-2110	NA	NA	NA	NA	NA	0	#DIV/0!
146179	hsa-miR-2113	NA	NA	NA	NA	NA	0	#DIV/0!
146074	hsa-miR-2114	NA	NA	NA	NA	NA	0	#DIV/0!
146173	hsa-miR-2114*	NA	NA	NA	NA	NA	0	#DIV/0!
146116	hsa-miR-2116*	NA	NA	NA	NA	NA	0	#DIV/0!
146131	hsa-miR-2117	NA	NA	NA	NA	NA	0	#DIV/0!
42627	hsa-miR-212	NA	NA	NA	NA	NA	0	#DIV/0!
145822	hsa-miR-214*	NA	NA	NA	NA	NA	0	#DIV/0!
145707	hsa-miR-216b	NA	NA	NA	NA	NA	0	#DIV/0!
19016	hsa-miR-217	NA	NA	NA	NA	NA	0	#DIV/0!
11018	hsa-miR-218	NA	NA	NA	NA	NA	0	#DIV/0!
42941	hsa-miR-218-1*	NA	NA	NA	NA	NA	0	#DIV/0!
42509	hsa-miR-219-5p	NA	NA	NA	NA	NA	0	#DIV/0!
11021	hsa-miR-220a	NA	NA	NA	NA	NA	0	#DIV/0!
145703	hsa-miR-220b	NA	NA	NA	NA	NA	0	#DIV/0!
42662	hsa-miR-220c	NA	NA	NA	NA	NA	0	#DIV/0!
11024	hsa-miR-223	NA	NA	NA	NA	NA	0	#DIV/0!
46875	hsa-miR-2276	NA	NA	NA	NA	NA	0	#DIV/0!
46751	hsa-miR-2278	NA	NA	NA	NA	NA	0	#DIV/0!
145751	hsa-miR-23b*	NA	NA	NA	NA	NA	0	#DIV/0!
42628	hsa-miR-26a-1*	NA	NA	NA	NA	NA	0	#DIV/0!
42666	hsa-miR-26a-2*	NA	NA	NA	NA	NA	0	#DIV/0!
42523	hsa-miR-26b*	NA	NA	NA	NA	NA	0	#DIV/0!
42823	hsa-miR-27b*	NA	NA	NA	NA	NA	0	#DIV/0!
145714	hsa-miR-28-3p	NA	NA	NA	NA	NA	0	#DIV/0!
42528	hsa-miR-296-3p	NA	NA	NA	NA	NA	0	#DIV/0!
17810	hsa-miR-29b-1*	NA	NA	NA	NA	NA	0	#DIV/0!
42792	hsa-miR-29b-2*	NA	NA	NA	NA	NA	0	#DIV/0!
14300	hsa-miR-29c*	NA	NA	NA	NA	NA	0	#DIV/0!
145639	hsa-miR-302a	NA	NA	NA	NA	NA	0	#DIV/0!
42541	hsa-miR-302a*	NA	NA	NA	NA	NA	0	#DIV/0!
11043	hsa-miR-302b	NA	NA	NA	NA	NA	0	#DIV/0!
42667	hsa-miR-302b*	NA	NA	NA	NA	NA	0	#DIV/0!
11044	hsa-miR-302c	NA	NA	NA	NA	NA	0	#DIV/0!
46729	hsa-miR-302d*	NA	NA	NA	NA	NA	0	#DIV/0!
46356	hsa-miR-30b*	NA	NA	NA	NA	NA	0	#DIV/0!
46626	hsa-miR-30c-2*	NA	NA	NA	NA	NA	0	#DIV/0!
17853	hsa-miR-30d*	NA	NA	NA	NA	NA	0	#DIV/0!
42957	hsa-miR-323-3p	NA	NA	NA	NA	NA	0	#DIV/0!
11058	hsa-miR-325	NA	NA	NA	NA	NA	0	#DIV/0!
145640	hsa-miR-328	NA	NA	NA	NA	NA	0	#DIV/0!
11061	hsa-miR-329	NA	NA	NA	NA	NA	0	#DIV/0!
11063	hsa-miR-330-3p	NA	NA	NA	NA	NA	0	#DIV/0!
145843	hsa-miR-330-5p	NA	NA	NA	NA	NA	0	#DIV/0!
17866	hsa-miR-331-5p	NA	NA	NA	NA	NA	0	#DIV/0!
42673	hsa-miR-337-3p	NA	NA	NA	NA	NA	0	#DIV/0!
17944	hsa-miR-337-5p	NA	NA	NA	NA	NA	0	#DIV/0!
42592	hsa-miR-338-3p	NA	NA	NA	NA	NA	0	#DIV/0!
17825	hsa-miR-338-5p	NA	NA	NA	NA	NA	0	#DIV/0!
145757	hsa-miR-33a*	NA	NA	NA	NA	NA	0	#DIV/0!
145734	hsa-miR-33b*	NA	NA	NA	NA	NA	0	#DIV/0!
42576	hsa-miR-342-5p	NA	NA	NA	NA	NA	0	#DIV/0!
145732	hsa-miR-346	NA	NA	NA	NA	NA	0	#DIV/0!
11073	hsa-miR-34b*	NA	NA	NA	NA	NA	0	#DIV/0!
42729	hsa-miR-34c-3p	NA	NA	NA	NA	NA	0	#DIV/0!
11074	hsa-miR-34c-5p	NA	NA	NA	NA	NA	0	#DIV/0!
11077	hsa-miR-363	NA	NA	NA	NA	NA	0	#DIV/0!
14280	hsa-miR-367	NA	NA	NA	NA	NA	0	#DIV/0!
145697	hsa-miR-367*	NA	NA	NA	NA	NA	0	#DIV/0!
29529	hsa-miR-369-3p	NA	NA	NA	NA	NA	0	#DIV/0!
145641	hsa-miR-369-5p	NA	NA	NA	NA	NA	0	#DIV/0!
42967	hsa-miR-370	NA	NA	NA	NA	NA	0	#DIV/0!
11083	hsa-miR-371-3p	NA	NA	NA	NA	NA	0	#DIV/0!
145769	hsa-miR-371-5p	NA	NA	NA	NA	NA	0	#DIV/0!
11084	hsa-miR-372	NA	NA	NA	NA	NA	0	#DIV/0!
11085	hsa-miR-373	NA	NA	NA	NA	NA	0	#DIV/0!
27545	hsa-miR-373*	NA	NA	NA	NA	NA	0	#DIV/0!
29577	hsa-miR-374a*	NA	NA	NA	NA	NA	0	#DIV/0!
42476	hsa-miR-374b*	NA	NA	NA	NA	NA	0	#DIV/0!
46918	hsa-miR-375	NA	NA	NA	NA	NA	0	#DIV/0!
146009	hsa-miR-376a	NA	NA	NA	NA	NA	0	#DIV/0!
42885	hsa-miR-376a*	NA	NA	NA	NA	NA	0	#DIV/0!
145642	hsa-miR-376b	NA	NA	NA	NA	NA	0	#DIV/0!
42629	hsa-miR-376c	NA	NA	NA	NA	NA	0	#DIV/0!
11091	hsa-miR-377	NA	NA	NA	NA	NA	0	#DIV/0!
42899	hsa-miR-377*	NA	NA	NA	NA	NA	0	#DIV/0!
11092	hsa-miR-378*	NA	NA	NA	NA	NA	0	#DIV/0!
11093	hsa-miR-379	NA	NA	NA	NA	NA	0	#DIV/0!
42889	hsa-miR-379*	NA	NA	NA	NA	NA	0	#DIV/0!
27546	hsa-miR-380	NA	NA	NA	NA	NA	0	#DIV/0!
13170	hsa-miR-380*	NA	NA	NA	NA	NA	0	#DIV/0!
145832	hsa-miR-381	NA	NA	NA	NA	NA	0	#DIV/0!
145643	hsa-miR-382	NA	NA	NA	NA	NA	0	#DIV/0!
146024	hsa-miR-383	NA	NA	NA	NA	NA	0	#DIV/0!
145687	hsa-miR-384	NA	NA	NA	NA	NA	0	#DIV/0!
145644	hsa-miR-409-3p	NA	NA	NA	NA	NA	0	#DIV/0!
42925	hsa-miR-409-5p	NA	NA	NA	NA	NA	0	#DIV/0!
11102	hsa-miR-410	NA	NA	NA	NA	NA	0	#DIV/0!
17482	hsa-miR-411	NA	NA	NA	NA	NA	0	#DIV/0!
42784	hsa-miR-411*	NA	NA	NA	NA	NA	0	#DIV/0!
42764	hsa-miR-412	NA	NA	NA	NA	NA	0	#DIV/0!
17474	hsa-miR-421	NA	NA	NA	NA	NA	0	#DIV/0!
42603	hsa-miR-424*	NA	NA	NA	NA	NA	0	#DIV/0!
145705	hsa-miR-431	NA	NA	NA	NA	NA	0	#DIV/0!
42674	hsa-miR-431*	NA	NA	NA	NA	NA	0	#DIV/0!
11111	hsa-miR-432	NA	NA	NA	NA	NA	0	#DIV/0!
42584	hsa-miR-432*	NA	NA	NA	NA	NA	0	#DIV/0!
42853	hsa-miR-433	NA	NA	NA	NA	NA	0	#DIV/0!
11113	hsa-miR-448	NA	NA	NA	NA	NA	0	#DIV/0!
145946	hsa-miR-449a	NA	NA	NA	NA	NA	0	#DIV/0!
146127	hsa-miR-449b*	NA	NA	NA	NA	NA	0	#DIV/0!
146151	hsa-miR-449c	NA	NA	NA	NA	NA	0	#DIV/0!
146020	hsa-miR-449c*	NA	NA	NA	NA	NA	0	#DIV/0!
42896	hsa-miR-450b-5p	NA	NA	NA	NA	NA	0	#DIV/0!
42866	hsa-miR-451	NA	NA	NA	NA	NA	0	#DIV/0!
29379	hsa-miR-452	NA	NA	NA	NA	NA	0	#DIV/0!
42598	hsa-miR-452*	NA	NA	NA	NA	NA	0	#DIV/0!
42672	hsa-miR-453	NA	NA	NA	NA	NA	0	#DIV/0!
145720	hsa-miR-454	NA	NA	NA	NA	NA	0	#DIV/0!
28520	hsa-miR-454*	NA	NA	NA	NA	NA	0	#DIV/0!
28950	hsa-miR-455-3p	NA	NA	NA	NA	NA	0	#DIV/0!
13179	hsa-miR-455-5p	NA	NA	NA	NA	NA	0	#DIV/0!
42480	hsa-miR-485-5p	NA	NA	NA	NA	NA	0	#DIV/0!
42946	hsa-miR-486-3p	NA	NA	NA	NA	NA	0	#DIV/0!
13183	hsa-miR-487a	NA	NA	NA	NA	NA	0	#DIV/0!
145756	hsa-miR-488*	NA	NA	NA	NA	NA	0	#DIV/0!
42703	hsa-miR-490-3p	NA	NA	NA	NA	NA	0	#DIV/0!
17822	hsa-miR-490-5p	NA	NA	NA	NA	NA	0	#DIV/0!
11123	hsa-miR-491-5p	NA	NA	NA	NA	NA	0	#DIV/0!
14270	hsa-miR-493	NA	NA	NA	NA	NA	0	#DIV/0!
11125	hsa-miR-493*	NA	NA	NA	NA	NA	0	#DIV/0!
42676	hsa-miR-495	NA	NA	NA	NA	NA	0	#DIV/0!
145698	hsa-miR-496	NA	NA	NA	NA	NA	0	#DIV/0!
42847	hsa-miR-497	NA	NA	NA	NA	NA	0	#DIV/0!
42558	hsa-miR-497*	NA	NA	NA	NA	NA	0	#DIV/0!
145692	hsa-miR-499-3p	NA	NA	NA	NA	NA	0	#DIV/0!
14313	hsa-miR-499-5p	NA	NA	NA	NA	NA	0	#DIV/0!
42578	hsa-miR-501-3p	NA	NA	NA	NA	NA	0	#DIV/0!
46803	hsa-miR-503	NA	NA	NA	NA	NA	0	#DIV/0!
28480	hsa-miR-504	NA	NA	NA	NA	NA	0	#DIV/0!
42669	hsa-miR-505	NA	NA	NA	NA	NA	0	#DIV/0!
11139	hsa-miR-507	NA	NA	NA	NA	NA	0	#DIV/0!
145824	hsa-miR-509-3-5p	NA	NA	NA	NA	NA	0	#DIV/0!
11141	hsa-miR-509-3p	NA	NA	NA	NA	NA	0	#DIV/0!
145835	hsa-miR-509-5p	NA	NA	NA	NA	NA	0	#DIV/0!
11142	hsa-miR-510	NA	NA	NA	NA	NA	0	#DIV/0!
27229	hsa-miR-511	NA	NA	NA	NA	NA	0	#DIV/0!
11144	hsa-miR-512-3p	NA	NA	NA	NA	NA	0	#DIV/0!
145690	hsa-miR-512-5p	NA	NA	NA	NA	NA	0	#DIV/0!
42960	hsa-miR-513a-3p	NA	NA	NA	NA	NA	0	#DIV/0!
46398	hsa-miR-513c	NA	NA	NA	NA	NA	0	#DIV/0!
11149	hsa-miR-515-5p	NA	NA	NA	NA	NA	0	#DIV/0!
145717	hsa-miR-516a-3p/hsa-miR-516b*	NA	NA	NA	NA	NA	0	#DIV/0!
13130	hsa-miR-517*	NA	NA	NA	NA	NA	0	#DIV/0!
145999	hsa-miR-517a	NA	NA	NA	NA	NA	0	#DIV/0!
11154	hsa-miR-517c	NA	NA	NA	NA	NA	0	#DIV/0!
11155	hsa-miR-518a-3p	NA	NA	NA	NA	NA	0	#DIV/0!
105441	hsa-miR-518c	NA	NA	NA	NA	NA	0	#DIV/0!
145821	hsa-miR-518c*	NA	NA	NA	NA	NA	0	#DIV/0!
145965	hsa-miR-518d-3p	NA	NA	NA	NA	NA	0	#DIV/0!
11159	hsa-miR-518e	NA	NA	NA	NA	NA	0	#DIV/0!
13137	hsa-miR-518e*/hsa-miR-519a*/hsa-miR-519b-5p/hsa-miR-519c-5p/hsa-miR-522*/hsa-miR-523*	NA	NA	NA	NA	NA	0	#DIV/0!
145748	hsa-miR-518f	NA	NA	NA	NA	NA	0	#DIV/0!
46622	hsa-miR-518f*	NA	NA	NA	NA	NA	0	#DIV/0!
145723	hsa-miR-519c-3p	NA	NA	NA	NA	NA	0	#DIV/0!
11165	hsa-miR-520a-3p	NA	NA	NA	NA	NA	0	#DIV/0!
13133	hsa-miR-520a-5p	NA	NA	NA	NA	NA	0	#DIV/0!
11166	hsa-miR-520b/hsa-miR-520c-3p	NA	NA	NA	NA	NA	0	#DIV/0!
11168	hsa-miR-520d-3p	NA	NA	NA	NA	NA	0	#DIV/0!
145722	hsa-miR-520e	NA	NA	NA	NA	NA	0	#DIV/0!
42455	hsa-miR-520f	NA	NA	NA	NA	NA	0	#DIV/0!
46500	hsa-miR-520g/hsa-miR-520h	NA	NA	NA	NA	NA	0	#DIV/0!
145754	hsa-miR-523	NA	NA	NA	NA	NA	0	#DIV/0!
31349	hsa-miR-524-3p	NA	NA	NA	NA	NA	0	#DIV/0!
46235	hsa-miR-524-5p	NA	NA	NA	NA	NA	0	#DIV/0!
46495	hsa-miR-525-3p	NA	NA	NA	NA	NA	0	#DIV/0!
46744	hsa-miR-526b	NA	NA	NA	NA	NA	0	#DIV/0!
145785	hsa-miR-526b*	NA	NA	NA	NA	NA	0	#DIV/0!
42732	hsa-miR-532-3p	NA	NA	NA	NA	NA	0	#DIV/0!
14271	hsa-miR-539	NA	NA	NA	NA	NA	0	#DIV/0!
42635	hsa-miR-541	NA	NA	NA	NA	NA	0	#DIV/0!
42617	hsa-miR-541*	NA	NA	NA	NA	NA	0	#DIV/0!
42811	hsa-miR-542-5p	NA	NA	NA	NA	NA	0	#DIV/0!
145689	hsa-miR-543	NA	NA	NA	NA	NA	0	#DIV/0!
33043	hsa-miR-544	NA	NA	NA	NA	NA	0	#DIV/0!
145741	hsa-miR-545	NA	NA	NA	NA	NA	0	#DIV/0!
42956	hsa-miR-545*	NA	NA	NA	NA	NA	0	#DIV/0!
17535	hsa-miR-548a-3p	NA	NA	NA	NA	NA	0	#DIV/0!
30493	hsa-miR-548a-5p	NA	NA	NA	NA	NA	0	#DIV/0!
17298	hsa-miR-548b-3p	NA	NA	NA	NA	NA	0	#DIV/0!
42791	hsa-miR-548b-5p	NA	NA	NA	NA	NA	0	#DIV/0!
145686	hsa-miR-548c-3p	NA	NA	NA	NA	NA	0	#DIV/0!
42777	hsa-miR-548c-5p	NA	NA	NA	NA	NA	0	#DIV/0!
27549	hsa-miR-548d-3p	NA	NA	NA	NA	NA	0	#DIV/0!
42756	hsa-miR-548d-5p	NA	NA	NA	NA	NA	0	#DIV/0!
46703	hsa-miR-548e	NA	NA	NA	NA	NA	0	#DIV/0!
45736	hsa-miR-548f	NA	NA	NA	NA	NA	0	#DIV/0!
46940	hsa-miR-548g	NA	NA	NA	NA	NA	0	#DIV/0!
46414	hsa-miR-548h	NA	NA	NA	NA	NA	0	#DIV/0!
46704	hsa-miR-548i	NA	NA	NA	NA	NA	0	#DIV/0!
46592	hsa-miR-548j	NA	NA	NA	NA	NA	0	#DIV/0!
46705	hsa-miR-548k	NA	NA	NA	NA	NA	0	#DIV/0!
46415	hsa-miR-548l	NA	NA	NA	NA	NA	0	#DIV/0!
46335	hsa-miR-548m	NA	NA	NA	NA	NA	0	#DIV/0!
46929	hsa-miR-548n	NA	NA	NA	NA	NA	0	#DIV/0!
46450	hsa-miR-548o	NA	NA	NA	NA	NA	0	#DIV/0!
46355	hsa-miR-548p	NA	NA	NA	NA	NA	0	#DIV/0!
146148	hsa-miR-548q	NA	NA	NA	NA	NA	0	#DIV/0!
145762	hsa-miR-549	NA	NA	NA	NA	NA	0	#DIV/0!
145789	hsa-miR-550	NA	NA	NA	NA	NA	0	#DIV/0!
17660	hsa-miR-550*	NA	NA	NA	NA	NA	0	#DIV/0!
17668	hsa-miR-552	NA	NA	NA	NA	NA	0	#DIV/0!
29460	hsa-miR-553	NA	NA	NA	NA	NA	0	#DIV/0!
42766	hsa-miR-554	NA	NA	NA	NA	NA	0	#DIV/0!
17612	hsa-miR-555	NA	NA	NA	NA	NA	0	#DIV/0!
42447	hsa-miR-556-3p	NA	NA	NA	NA	NA	0	#DIV/0!
145758	hsa-miR-556-5p	NA	NA	NA	NA	NA	0	#DIV/0!
42760	hsa-miR-557	NA	NA	NA	NA	NA	0	#DIV/0!
17652	hsa-miR-558	NA	NA	NA	NA	NA	0	#DIV/0!
31076	hsa-miR-559	NA	NA	NA	NA	NA	0	#DIV/0!
31517	hsa-miR-561	NA	NA	NA	NA	NA	0	#DIV/0!
17536	hsa-miR-562	NA	NA	NA	NA	NA	0	#DIV/0!
17569	hsa-miR-563	NA	NA	NA	NA	NA	0	#DIV/0!
42944	hsa-miR-564	NA	NA	NA	NA	NA	0	#DIV/0!
42772	hsa-miR-566	NA	NA	NA	NA	NA	0	#DIV/0!
17634	hsa-miR-567	NA	NA	NA	NA	NA	0	#DIV/0!
145744	hsa-miR-568	NA	NA	NA	NA	NA	0	#DIV/0!
14854	hsa-miR-569	NA	NA	NA	NA	NA	0	#DIV/0!
17814	hsa-miR-570	NA	NA	NA	NA	NA	0	#DIV/0!
17490	hsa-miR-571	NA	NA	NA	NA	NA	0	#DIV/0!
42596	hsa-miR-572	NA	NA	NA	NA	NA	0	#DIV/0!
17641	hsa-miR-573	NA	NA	NA	NA	NA	0	#DIV/0!
17626	hsa-miR-575	NA	NA	NA	NA	NA	0	#DIV/0!
17958	hsa-miR-576-3p	NA	NA	NA	NA	NA	0	#DIV/0!
42446	hsa-miR-576-5p	NA	NA	NA	NA	NA	0	#DIV/0!
42837	hsa-miR-577	NA	NA	NA	NA	NA	0	#DIV/0!
42622	hsa-miR-579	NA	NA	NA	NA	NA	0	#DIV/0!
17459	hsa-miR-580	NA	NA	NA	NA	NA	0	#DIV/0!
29328	hsa-miR-582-3p	NA	NA	NA	NA	NA	0	#DIV/0!
42544	hsa-miR-582-5p	NA	NA	NA	NA	NA	0	#DIV/0!
42754	hsa-miR-586	NA	NA	NA	NA	NA	0	#DIV/0!
17594	hsa-miR-587	NA	NA	NA	NA	NA	0	#DIV/0!
17630	hsa-miR-588	NA	NA	NA	NA	NA	0	#DIV/0!
17570	hsa-miR-589*	NA	NA	NA	NA	NA	0	#DIV/0!
42567	hsa-miR-590-3p	NA	NA	NA	NA	NA	0	#DIV/0!
42482	hsa-miR-591	NA	NA	NA	NA	NA	0	#DIV/0!
42504	hsa-miR-593	NA	NA	NA	NA	NA	0	#DIV/0!
42478	hsa-miR-593*	NA	NA	NA	NA	NA	0	#DIV/0!
17349	hsa-miR-595	NA	NA	NA	NA	NA	0	#DIV/0!
145833	hsa-miR-596	NA	NA	NA	NA	NA	0	#DIV/0!
30592	hsa-miR-599	NA	NA	NA	NA	NA	0	#DIV/0!
17498	hsa-miR-601	NA	NA	NA	NA	NA	0	#DIV/0!
17393	hsa-miR-603	NA	NA	NA	NA	NA	0	#DIV/0!
17592	hsa-miR-604	NA	NA	NA	NA	NA	0	#DIV/0!
29883	hsa-miR-606	NA	NA	NA	NA	NA	0	#DIV/0!
32190	hsa-miR-607	NA	NA	NA	NA	NA	0	#DIV/0!
42543	hsa-miR-608	NA	NA	NA	NA	NA	0	#DIV/0!
17445	hsa-miR-610	NA	NA	NA	NA	NA	0	#DIV/0!
145971	hsa-miR-611	NA	NA	NA	NA	NA	0	#DIV/0!
27551	hsa-miR-612	NA	NA	NA	NA	NA	0	#DIV/0!
17577	hsa-miR-613	NA	NA	NA	NA	NA	0	#DIV/0!
145750	hsa-miR-614	NA	NA	NA	NA	NA	0	#DIV/0!
42690	hsa-miR-615-5p	NA	NA	NA	NA	NA	0	#DIV/0!
42870	hsa-miR-616	NA	NA	NA	NA	NA	0	#DIV/0!
17289	hsa-miR-616*	NA	NA	NA	NA	NA	0	#DIV/0!
42757	hsa-miR-619	NA	NA	NA	NA	NA	0	#DIV/0!
46301	hsa-miR-621	NA	NA	NA	NA	NA	0	#DIV/0!
46556	hsa-miR-623	NA	NA	NA	NA	NA	0	#DIV/0!
32095	hsa-miR-624	NA	NA	NA	NA	NA	0	#DIV/0!
42557	hsa-miR-624*	NA	NA	NA	NA	NA	0	#DIV/0!
33407	hsa-miR-626	NA	NA	NA	NA	NA	0	#DIV/0!
17625	hsa-miR-627	NA	NA	NA	NA	NA	0	#DIV/0!
17870	hsa-miR-628-5p	NA	NA	NA	NA	NA	0	#DIV/0!
17961	hsa-miR-629	NA	NA	NA	NA	NA	0	#DIV/0!
17327	hsa-miR-630	NA	NA	NA	NA	NA	0	#DIV/0!
42700	hsa-miR-631	NA	NA	NA	NA	NA	0	#DIV/0!
17444	hsa-miR-632	NA	NA	NA	NA	NA	0	#DIV/0!
32711	hsa-miR-633	NA	NA	NA	NA	NA	0	#DIV/0!
17391	hsa-miR-635	NA	NA	NA	NA	NA	0	#DIV/0!
145962	hsa-miR-639	NA	NA	NA	NA	NA	0	#DIV/0!
42758	hsa-miR-640	NA	NA	NA	NA	NA	0	#DIV/0!
17530	hsa-miR-641	NA	NA	NA	NA	NA	0	#DIV/0!
17325	hsa-miR-643	NA	NA	NA	NA	NA	0	#DIV/0!
17563	hsa-miR-644	NA	NA	NA	NA	NA	0	#DIV/0!
17613	hsa-miR-645	NA	NA	NA	NA	NA	0	#DIV/0!
145963	hsa-miR-646	NA	NA	NA	NA	NA	0	#DIV/0!
42746	hsa-miR-647	NA	NA	NA	NA	NA	0	#DIV/0!
145715	hsa-miR-648	NA	NA	NA	NA	NA	0	#DIV/0!
15619	hsa-miR-649	NA	NA	NA	NA	NA	0	#DIV/0!
17593	hsa-miR-650	NA	NA	NA	NA	NA	0	#DIV/0!
17394	hsa-miR-651	NA	NA	NA	NA	NA	0	#DIV/0!
42607	hsa-miR-653	NA	NA	NA	NA	NA	0	#DIV/0!
21498	hsa-miR-654-3p	NA	NA	NA	NA	NA	0	#DIV/0!
42843	hsa-miR-654-5p	NA	NA	NA	NA	NA	0	#DIV/0!
145696	hsa-miR-655	NA	NA	NA	NA	NA	0	#DIV/0!
17460	hsa-miR-657	NA	NA	NA	NA	NA	0	#DIV/0!
145842	hsa-miR-658	NA	NA	NA	NA	NA	0	#DIV/0!
42535	hsa-miR-661	NA	NA	NA	NA	NA	0	#DIV/0!
145839	hsa-miR-662	NA	NA	NA	NA	NA	0	#DIV/0!
42807	hsa-miR-663	NA	NA	NA	NA	NA	0	#DIV/0!
146006	hsa-miR-670	NA	NA	NA	NA	NA	0	#DIV/0!
42525	hsa-miR-671-3p	NA	NA	NA	NA	NA	0	#DIV/0!
145716	hsa-miR-671-5p	NA	NA	NA	NA	NA	0	#DIV/0!
29190	hsa-miR-708	NA	NA	NA	NA	NA	0	#DIV/0!
17347	hsa-miR-708*	NA	NA	NA	NA	NA	0	#DIV/0!
11277	hsa-miR-7-1*	NA	NA	NA	NA	NA	0	#DIV/0!
42964	hsa-miR-7-2*	NA	NA	NA	NA	NA	0	#DIV/0!
42970	hsa-miR-744*	NA	NA	NA	NA	NA	0	#DIV/0!
28759	hsa-miR-758	NA	NA	NA	NA	NA	0	#DIV/0!
23767	hsa-miR-759	NA	NA	NA	NA	NA	0	#DIV/0!
42852	hsa-miR-760	NA	NA	NA	NA	NA	0	#DIV/0!
32608	hsa-miR-761	NA	NA	NA	NA	NA	0	#DIV/0!
146107	hsa-miR-762	NA	NA	NA	NA	NA	0	#DIV/0!
146096	hsa-miR-764	NA	NA	NA	NA	NA	0	#DIV/0!
28396	hsa-miR-767-3p	NA	NA	NA	NA	NA	0	#DIV/0!
28009	hsa-miR-767-5p	NA	NA	NA	NA	NA	0	#DIV/0!
42828	hsa-miR-769-3p	NA	NA	NA	NA	NA	0	#DIV/0!
28251	hsa-miR-770-5p	NA	NA	NA	NA	NA	0	#DIV/0!
30442	hsa-miR-802	NA	NA	NA	NA	NA	0	#DIV/0!
17917	hsa-miR-873	NA	NA	NA	NA	NA	0	#DIV/0!
17817	hsa-miR-875-3p	NA	NA	NA	NA	NA	0	#DIV/0!
145721	hsa-miR-875-5p	NA	NA	NA	NA	NA	0	#DIV/0!
28884	hsa-miR-876-3p	NA	NA	NA	NA	NA	0	#DIV/0!
42940	hsa-miR-876-5p	NA	NA	NA	NA	NA	0	#DIV/0!
42806	hsa-miR-886-3p	NA	NA	NA	NA	NA	0	#DIV/0!
145724	hsa-miR-887	NA	NA	NA	NA	NA	0	#DIV/0!
28889	hsa-miR-888	NA	NA	NA	NA	NA	0	#DIV/0!
42556	hsa-miR-889	NA	NA	NA	NA	NA	0	#DIV/0!
21501	hsa-miR-891b	NA	NA	NA	NA	NA	0	#DIV/0!
42858	hsa-miR-892a	NA	NA	NA	NA	NA	0	#DIV/0!
42493	hsa-miR-892b	NA	NA	NA	NA	NA	0	#DIV/0!
145649	hsa-miR-9	NA	NA	NA	NA	NA	0	#DIV/0!
46507	hsa-miR-921	NA	NA	NA	NA	NA	0	#DIV/0!
42683	hsa-miR-922	NA	NA	NA	NA	NA	0	#DIV/0!
42788	hsa-miR-924	NA	NA	NA	NA	NA	0	#DIV/0!
42926	hsa-miR-92a-1*	NA	NA	NA	NA	NA	0	#DIV/0!
42801	hsa-miR-92a-2*	NA	NA	NA	NA	NA	0	#DIV/0!
42717	hsa-miR-92b*	NA	NA	NA	NA	NA	0	#DIV/0!
145742	hsa-miR-935	NA	NA	NA	NA	NA	0	#DIV/0!
42869	hsa-miR-936	NA	NA	NA	NA	NA	0	#DIV/0!
145980	hsa-miR-939	NA	NA	NA	NA	NA	0	#DIV/0!
42814	hsa-miR-941	NA	NA	NA	NA	NA	0	#DIV/0!
42608	hsa-miR-942	NA	NA	NA	NA	NA	0	#DIV/0!
42873	hsa-miR-944	NA	NA	NA	NA	NA	0	#DIV/0!
11181	hsa-miR-95	NA	NA	NA	NA	NA	0	#DIV/0!
42971	hsa-miR-96*	NA	NA	NA	NA	NA	0	#DIV/0!
145651	hsa-miR-99a*	NA	NA	NA	NA	NA	0	#DIV/0!
17824	hsa-miRPlus-A1025	NA	NA	NA	NA	NA	0	#DIV/0!
42492	hsa-miRPlus-A1031	NA	NA	NA	NA	NA	0	#DIV/0!
17848	hsa-miRPlus-A1087	NA	NA	NA	NA	NA	0	#DIV/0!
145934	hsa-miRPlus-B1114	NA	NA	NA	NA	NA	0	#DIV/0!
17880	hsa-miRPlus-C1057	NA	NA	NA	NA	NA	0	#DIV/0!
17820	hsa-miRPlus-C1066	NA	NA	NA	NA	NA	0	#DIV/0!
17957	hsa-miRPlus-C1070	NA	NA	NA	NA	NA	0	#DIV/0!
145947	hsa-miRPlus-C1075	NA	NA	NA	NA	NA	0	#DIV/0!
42838	hsa-miRPlus-C1076	NA	NA	NA	NA	NA	0	#DIV/0!
17932	hsa-miRPlus-C1089	NA	NA	NA	NA	NA	0	#DIV/0!
42721	hsa-miRPlus-C1099	NA	NA	NA	NA	NA	0	#DIV/0!
17841	hsa-miRPlus-C1100	NA	NA	NA	NA	NA	0	#DIV/0!
30209	hsa-miRPlus-C1114	NA	NA	NA	NA	NA	0	#DIV/0!
145933	hsa-miRPlus-C1115	NA	NA	NA	NA	NA	0	#DIV/0!
28250	hsa-miRPlus-D1090	NA	NA	NA	NA	NA	0	#DIV/0!
30768	hsa-miRPlus-D1100	NA	NA	NA	NA	NA	0	#DIV/0!
145825	hsa-miRPlus-D1120	NA	NA	NA	NA	NA	0	#DIV/0!
46509	hsa-miRPlus-E1001	NA	NA	NA	NA	NA	0	#DIV/0!
45923	hsa-miRPlus-E1008	NA	NA	NA	NA	NA	0	#DIV/0!
46769	hsa-miRPlus-E1014	NA	NA	NA	NA	NA	0	#DIV/0!
46638	hsa-miRPlus-E1015	NA	NA	NA	NA	NA	0	#DIV/0!
46676	hsa-miRPlus-E1017	NA	NA	NA	NA	NA	0	#DIV/0!
46463	hsa-miRPlus-E1018	NA	NA	NA	NA	NA	0	#DIV/0!
46609	hsa-miRPlus-E1025	NA	NA	NA	NA	NA	0	#DIV/0!
46755	hsa-miRPlus-E1026	NA	NA	NA	NA	NA	0	#DIV/0!
46804	hsa-miRPlus-E1027	NA	NA	NA	NA	NA	0	#DIV/0!
46775	hsa-miRPlus-E1032	NA	NA	NA	NA	NA	0	#DIV/0!
46587	hsa-miRPlus-E1034	NA	NA	NA	NA	NA	0	#DIV/0!
46465	hsa-miRPlus-E1036	NA	NA	NA	NA	NA	0	#DIV/0!
46327	hsa-miRPlus-E1037	NA	NA	NA	NA	NA	0	#DIV/0!
46597	hsa-miRPlus-E1040	NA	NA	NA	NA	NA	0	#DIV/0!
146224	hsa-miRPlus-E1041	NA	NA	NA	NA	NA	0	#DIV/0!
46477	hsa-miRPlus-E1044	NA	NA	NA	NA	NA	0	#DIV/0!
46234	hsa-miRPlus-E1048	NA	NA	NA	NA	NA	0	#DIV/0!
46318	hsa-miRPlus-E1049	NA	NA	NA	NA	NA	0	#DIV/0!
46981	hsa-miRPlus-E1050	NA	NA	NA	NA	NA	0	#DIV/0!
46229	hsa-miRPlus-E1051	NA	NA	NA	NA	NA	0	#DIV/0!
46280	hsa-miRPlus-E1053	NA	NA	NA	NA	NA	0	#DIV/0!
46748	hsa-miRPlus-E1054	NA	NA	NA	NA	NA	0	#DIV/0!
46727	hsa-miRPlus-E1055	NA	NA	NA	NA	NA	0	#DIV/0!
46864	hsa-miRPlus-E1056	NA	NA	NA	NA	NA	0	#DIV/0!
46865	hsa-miRPlus-E1059	NA	NA	NA	NA	NA	0	#DIV/0!
46546	hsa-miRPlus-E1061	NA	NA	NA	NA	NA	0	#DIV/0!
46490	hsa-miRPlus-E1062	NA	NA	NA	NA	NA	0	#DIV/0!
46492	hsa-miRPlus-E1064	NA	NA	NA	NA	NA	0	#DIV/0!
145931	hsa-miRPlus-E1066	NA	NA	NA	NA	NA	0	#DIV/0!
46504	hsa-miRPlus-E1068	NA	NA	NA	NA	NA	0	#DIV/0!
46830	hsa-miRPlus-E1069	NA	NA	NA	NA	NA	0	#DIV/0!
46459	hsa-miRPlus-E1070	NA	NA	NA	NA	NA	0	#DIV/0!
46874	hsa-miRPlus-E1071	NA	NA	NA	NA	NA	0	#DIV/0!
46575	hsa-miRPlus-E1074	NA	NA	NA	NA	NA	0	#DIV/0!
145939	hsa-miRPlus-E1075	NA	NA	NA	NA	NA	0	#DIV/0!
46225	hsa-miRPlus-E1079	NA	NA	NA	NA	NA	0	#DIV/0!
46637	hsa-miRPlus-E1080	NA	NA	NA	NA	NA	0	#DIV/0!
46886	hsa-miRPlus-E1081	NA	NA	NA	NA	NA	0	#DIV/0!
46216	hsa-miRPlus-E1083	NA	NA	NA	NA	NA	0	#DIV/0!
46665	hsa-miRPlus-E1087	NA	NA	NA	NA	NA	0	#DIV/0!
46838	hsa-miRPlus-E1089	NA	NA	NA	NA	NA	0	#DIV/0!
46502	hsa-miRPlus-E1091	NA	NA	NA	NA	NA	0	#DIV/0!
46497	hsa-miRPlus-E1092	NA	NA	NA	NA	NA	0	#DIV/0!
46224	hsa-miRPlus-E1094	NA	NA	NA	NA	NA	0	#DIV/0!
46532	hsa-miRPlus-E1095	NA	NA	NA	NA	NA	0	#DIV/0!
46337	hsa-miRPlus-E1102	NA	NA	NA	NA	NA	0	#DIV/0!
46238	hsa-miRPlus-E1107	NA	NA	NA	NA	NA	0	#DIV/0!
46858	hsa-miRPlus-E1109	NA	NA	NA	NA	NA	0	#DIV/0!
46473	hsa-miRPlus-E1112	NA	NA	NA	NA	NA	0	#DIV/0!
46605	hsa-miRPlus-E1118	NA	NA	NA	NA	NA	0	#DIV/0!
46499	hsa-miRPlus-E1119	NA	NA	NA	NA	NA	0	#DIV/0!
46372	hsa-miRPlus-E1120	NA	NA	NA	NA	NA	0	#DIV/0!
46760	hsa-miRPlus-E1121	NA	NA	NA	NA	NA	0	#DIV/0!
46663	hsa-miRPlus-E1122	NA	NA	NA	NA	NA	0	#DIV/0!
46480	hsa-miRPlus-E1123	NA	NA	NA	NA	NA	0	#DIV/0!
46257	hsa-miRPlus-E1125	NA	NA	NA	NA	NA	0	#DIV/0!
46333	hsa-miRPlus-E1126	NA	NA	NA	NA	NA	0	#DIV/0!
46672	hsa-miRPlus-E1128	NA	NA	NA	NA	NA	0	#DIV/0!
46767	hsa-miRPlus-E1129	NA	NA	NA	NA	NA	0	#DIV/0!
21617	hsa-miRPlus-E1130	NA	NA	NA	NA	NA	0	#DIV/0!
46254	hsa-miRPlus-E1132	NA	NA	NA	NA	NA	0	#DIV/0!
46975	hsa-miRPlus-E1137	NA	NA	NA	NA	NA	0	#DIV/0!
46651	hsa-miRPlus-E1140	NA	NA	NA	NA	NA	0	#DIV/0!
46464	hsa-miRPlus-E1142	NA	NA	NA	NA	NA	0	#DIV/0!
46867	hsa-miRPlus-E1143	NA	NA	NA	NA	NA	0	#DIV/0!
46745	hsa-miRPlus-E1144	NA	NA	NA	NA	NA	0	#DIV/0!
46714	hsa-miRPlus-E1145	NA	NA	NA	NA	NA	0	#DIV/0!
46370	hsa-miRPlus-E1150	NA	NA	NA	NA	NA	0	#DIV/0!
46471	hsa-miRPlus-E1154	NA	NA	NA	NA	NA	0	#DIV/0!
46718	hsa-miRPlus-E1156	NA	NA	NA	NA	NA	0	#DIV/0!
46785	hsa-miRPlus-E1157	NA	NA	NA	NA	NA	0	#DIV/0!
46431	hsa-miRPlus-E1159	NA	NA	NA	NA	NA	0	#DIV/0!
46644	hsa-miRPlus-E1160	NA	NA	NA	NA	NA	0	#DIV/0!
46530	hsa-miRPlus-E1161	NA	NA	NA	NA	NA	0	#DIV/0!
46809	hsa-miRPlus-E1163	NA	NA	NA	NA	NA	0	#DIV/0!
46782	hsa-miRPlus-E1164	NA	NA	NA	NA	NA	0	#DIV/0!
46522	hsa-miRPlus-E1165	NA	NA	NA	NA	NA	0	#DIV/0!
46931	hsa-miRPlus-E1166	NA	NA	NA	NA	NA	0	#DIV/0!
46456	hsa-miRPlus-E1167	NA	NA	NA	NA	NA	0	#DIV/0!
46524	hsa-miRPlus-E1169	NA	NA	NA	NA	NA	0	#DIV/0!
46881	hsa-miRPlus-E1171	NA	NA	NA	NA	NA	0	#DIV/0!
46740	hsa-miRPlus-E1173	NA	NA	NA	NA	NA	0	#DIV/0!
46854	hsa-miRPlus-E1174	NA	NA	NA	NA	NA	0	#DIV/0!
46348	hsa-miRPlus-E1175	NA	NA	NA	NA	NA	0	#DIV/0!
46357	hsa-miRPlus-E1176	NA	NA	NA	NA	NA	0	#DIV/0!
46282	hsa-miRPlus-E1177	NA	NA	NA	NA	NA	0	#DIV/0!
46560	hsa-miRPlus-E1179	NA	NA	NA	NA	NA	0	#DIV/0!
46230	hsa-miRPlus-E1180	NA	NA	NA	NA	NA	0	#DIV/0!
46226	hsa-miRPlus-E1181	NA	NA	NA	NA	NA	0	#DIV/0!
45877	hsa-miRPlus-E1183	NA	NA	NA	NA	NA	0	#DIV/0!
45883	hsa-miRPlus-E1184	NA	NA	NA	NA	NA	0	#DIV/0!
21670	hsa-miRPlus-E1187	NA	NA	NA	NA	NA	0	#DIV/0!
46542	hsa-miRPlus-E1188	NA	NA	NA	NA	NA	0	#DIV/0!
46805	hsa-miRPlus-E1190	NA	NA	NA	NA	NA	0	#DIV/0!
46494	hsa-miRPlus-E1191	NA	NA	NA	NA	NA	0	#DIV/0!
46842	hsa-miRPlus-E1194	NA	NA	NA	NA	NA	0	#DIV/0!
46245	hsa-miRPlus-E1195	NA	NA	NA	NA	NA	0	#DIV/0!
46523	hsa-miRPlus-E1196	NA	NA	NA	NA	NA	0	#DIV/0!
46591	hsa-miRPlus-E1197	NA	NA	NA	NA	NA	0	#DIV/0!
46664	hsa-miRPlus-E1199	NA	NA	NA	NA	NA	0	#DIV/0!
46397	hsa-miRPlus-E1201	NA	NA	NA	NA	NA	0	#DIV/0!
46643	hsa-miRPlus-E1203	NA	NA	NA	NA	NA	0	#DIV/0!
46722	hsa-miRPlus-E1204	NA	NA	NA	NA	NA	0	#DIV/0!
46486	hsa-miRPlus-E1206	NA	NA	NA	NA	NA	0	#DIV/0!
46942	hsa-miRPlus-E1207	NA	NA	NA	NA	NA	0	#DIV/0!
46566	hsa-miRPlus-E1210	NA	NA	NA	NA	NA	0	#DIV/0!
46657	hsa-miRPlus-E1211	NA	NA	NA	NA	NA	0	#DIV/0!
46780	hsa-miRPlus-E1213	NA	NA	NA	NA	NA	0	#DIV/0!
46887	hsa-miRPlus-E1215	NA	NA	NA	NA	NA	0	#DIV/0!
46432	hsa-miRPlus-E1216	NA	NA	NA	NA	NA	0	#DIV/0!
46247	hsa-miRPlus-E1234	NA	NA	NA	NA	NA	0	#DIV/0!
46520	hsa-miRPlus-E1241	NA	NA	NA	NA	NA	0	#DIV/0!
46668	hsa-miRPlus-E1256	NA	NA	NA	NA	NA	0	#DIV/0!
46550	hsa-miRPlus-E1259	NA	NA	NA	NA	NA	0	#DIV/0!
46242	hsa-miRPlus-E1275	NA	NA	NA	NA	NA	0	#DIV/0!
46274	hsa-miRPlus-E1287	NA	NA	NA	NA	NA	0	#DIV/0!
46847	hsa-miRPlus-F1006	NA	NA	NA	NA	NA	0	#DIV/0!
46549	hsa-miRPlus-F1007	NA	NA	NA	NA	NA	0	#DIV/0!
46460	hsa-miRPlus-F1008	NA	NA	NA	NA	NA	0	#DIV/0!
46387	hsa-miRPlus-F1009	NA	NA	NA	NA	NA	0	#DIV/0!
46763	hsa-miRPlus-F1010	NA	NA	NA	NA	NA	0	#DIV/0!
46472	hsa-miRPlus-F1011	NA	NA	NA	NA	NA	0	#DIV/0!
46682	hsa-miRPlus-F1012	NA	NA	NA	NA	NA	0	#DIV/0!
46569	hsa-miRPlus-F1013	NA	NA	NA	NA	NA	0	#DIV/0!
46659	hsa-miRPlus-F1014	NA	NA	NA	NA	NA	0	#DIV/0!
46736	hsa-miRPlus-F1015	NA	NA	NA	NA	NA	0	#DIV/0!
46392	hsa-miRPlus-F1016	NA	NA	NA	NA	NA	0	#DIV/0!
46673	hsa-miRPlus-F1019	NA	NA	NA	NA	NA	0	#DIV/0!
46594	hsa-miRPlus-F1021	NA	NA	NA	NA	NA	0	#DIV/0!
46526	hsa-miRPlus-F1022	NA	NA	NA	NA	NA	0	#DIV/0!
46410	hsa-miRPlus-F1025	NA	NA	NA	NA	NA	0	#DIV/0!
46250	hsa-miRPlus-F1028	NA	NA	NA	NA	NA	0	#DIV/0!
46089	hsa-miRPlus-F1030	NA	NA	NA	NA	NA	0	#DIV/0!
46433	hsa-miRPlus-F1031	NA	NA	NA	NA	NA	0	#DIV/0!
46772	hsa-miRPlus-F1032	NA	NA	NA	NA	NA	0	#DIV/0!
46585	hsa-miRPlus-F1033	NA	NA	NA	NA	NA	0	#DIV/0!
46244	hsa-miRPlus-F1035	NA	NA	NA	NA	NA	0	#DIV/0!
46296	hsa-miRPlus-F1036	NA	NA	NA	NA	NA	0	#DIV/0!
46505	hsa-miRPlus-F1038	NA	NA	NA	NA	NA	0	#DIV/0!
46841	hsa-miRPlus-F1039	NA	NA	NA	NA	NA	0	#DIV/0!
46311	hsa-miRPlus-F1040	NA	NA	NA	NA	NA	0	#DIV/0!
46573	hsa-miRPlus-F1044	NA	NA	NA	NA	NA	0	#DIV/0!
46607	hsa-miRPlus-F1046	NA	NA	NA	NA	NA	0	#DIV/0!
46701	hsa-miRPlus-F1047	NA	NA	NA	NA	NA	0	#DIV/0!
46455	hsa-miRPlus-F1048	NA	NA	NA	NA	NA	0	#DIV/0!
46253	hsa-miRPlus-F1049	NA	NA	NA	NA	NA	0	#DIV/0!
46757	hsa-miRPlus-F1050	NA	NA	NA	NA	NA	0	#DIV/0!
46884	hsa-miRPlus-F1051	NA	NA	NA	NA	NA	0	#DIV/0!
46612	hsa-miRPlus-F1052	NA	NA	NA	NA	NA	0	#DIV/0!
46848	hsa-miRPlus-F1053	NA	NA	NA	NA	NA	0	#DIV/0!
46533	hsa-miRPlus-F1056	NA	NA	NA	NA	NA	0	#DIV/0!
46452	hsa-miRPlus-F1057	NA	NA	NA	NA	NA	0	#DIV/0!
46680	hsa-miRPlus-F1060	NA	NA	NA	NA	NA	0	#DIV/0!
46568	hsa-miRPlus-F1061	NA	NA	NA	NA	NA	0	#DIV/0!
46694	hsa-miRPlus-F1067	NA	NA	NA	NA	NA	0	#DIV/0!
46423	hsa-miRPlus-F1072	NA	NA	NA	NA	NA	0	#DIV/0!
46765	hsa-miRPlus-F1075	NA	NA	NA	NA	NA	0	#DIV/0!
46678	hsa-miRPlus-F1077	NA	NA	NA	NA	NA	0	#DIV/0!
46836	hsa-miRPlus-F1078	NA	NA	NA	NA	NA	0	#DIV/0!
46670	hsa-miRPlus-F1079	NA	NA	NA	NA	NA	0	#DIV/0!
46608	hsa-miRPlus-F1081	NA	NA	NA	NA	NA	0	#DIV/0!
46525	hsa-miRPlus-F1082	NA	NA	NA	NA	NA	0	#DIV/0!
46604	hsa-miRPlus-F1084	NA	NA	NA	NA	NA	0	#DIV/0!
46795	hsa-miRPlus-F1085	NA	NA	NA	NA	NA	0	#DIV/0!
46260	hsa-miRPlus-F1087	NA	NA	NA	NA	NA	0	#DIV/0!
46294	hsa-miRPlus-F1088	NA	NA	NA	NA	NA	0	#DIV/0!
46395	hsa-miRPlus-F1090	NA	NA	NA	NA	NA	0	#DIV/0!
46700	hsa-miRPlus-F1091	NA	NA	NA	NA	NA	0	#DIV/0!
46559	hsa-miRPlus-F1092	NA	NA	NA	NA	NA	0	#DIV/0!
46846	hsa-miRPlus-F1093	NA	NA	NA	NA	NA	0	#DIV/0!
46618	hsa-miRPlus-F1094	NA	NA	NA	NA	NA	0	#DIV/0!
46574	hsa-miRPlus-F1095	NA	NA	NA	NA	NA	0	#DIV/0!
46543	hsa-miRPlus-F1096	NA	NA	NA	NA	NA	0	#DIV/0!
46553	hsa-miRPlus-F1105	NA	NA	NA	NA	NA	0	#DIV/0!
46660	hsa-miRPlus-F1106	NA	NA	NA	NA	NA	0	#DIV/0!
46403	hsa-miRPlus-F1107	NA	NA	NA	NA	NA	0	#DIV/0!
46790	hsa-miRPlus-F1116	NA	NA	NA	NA	NA	0	#DIV/0!
46496	hsa-miRPlus-F1118	NA	NA	NA	NA	NA	0	#DIV/0!
46814	hsa-miRPlus-F1119	NA	NA	NA	NA	NA	0	#DIV/0!
46262	hsa-miRPlus-F1126	NA	NA	NA	NA	NA	0	#DIV/0!
46567	hsa-miRPlus-F1128	NA	NA	NA	NA	NA	0	#DIV/0!
46708	hsa-miRPlus-F1129	NA	NA	NA	NA	NA	0	#DIV/0!
46586	hsa-miRPlus-F1136	NA	NA	NA	NA	NA	0	#DIV/0!
46686	hsa-miRPlus-F1137	NA	NA	NA	NA	NA	0	#DIV/0!
46851	hsa-miRPlus-F1138	NA	NA	NA	NA	NA	0	#DIV/0!
46685	hsa-miRPlus-F1139	NA	NA	NA	NA	NA	0	#DIV/0!
46677	hsa-miRPlus-F1140	NA	NA	NA	NA	NA	0	#DIV/0!
46831	hsa-miRPlus-F1141	NA	NA	NA	NA	NA	0	#DIV/0!
46837	hsa-miRPlus-F1142	NA	NA	NA	NA	NA	0	#DIV/0!
46687	hsa-miRPlus-F1145	NA	NA	NA	NA	NA	0	#DIV/0!
46681	hsa-miRPlus-F1146	NA	NA	NA	NA	NA	0	#DIV/0!
46697	hsa-miRPlus-F1148	NA	NA	NA	NA	NA	0	#DIV/0!
46339	hsa-miRPlus-F1149	NA	NA	NA	NA	NA	0	#DIV/0!
46474	hsa-miRPlus-F1158	NA	NA	NA	NA	NA	0	#DIV/0!
46710	hsa-miRPlus-F1160	NA	NA	NA	NA	NA	0	#DIV/0!
46743	hsa-miRPlus-F1179	NA	NA	NA	NA	NA	0	#DIV/0!
46716	hsa-miRPlus-F1186	NA	NA	NA	NA	NA	0	#DIV/0!
46702	hsa-miRPlus-F1190	NA	NA	NA	NA	NA	0	#DIV/0!
46631	hsa-miRPlus-F1196	NA	NA	NA	NA	NA	0	#DIV/0!
46827	hsa-miRPlus-F1197	NA	NA	NA	NA	NA	0	#DIV/0!
45804	hsa-miRPlus-F1199	NA	NA	NA	NA	NA	0	#DIV/0!
46428	hsa-miRPlus-F1201	NA	NA	NA	NA	NA	0	#DIV/0!
46977	hsa-miRPlus-F1203	NA	NA	NA	NA	NA	0	#DIV/0!
46723	hsa-miRPlus-F1204	NA	NA	NA	NA	NA	0	#DIV/0!
46759	hsa-miRPlus-F1205	NA	NA	NA	NA	NA	0	#DIV/0!
46611	hsa-miRPlus-F1207	NA	NA	NA	NA	NA	0	#DIV/0!
46576	hsa-miRPlus-F1208	NA	NA	NA	NA	NA	0	#DIV/0!
46220	hsa-miRPlus-F1209	NA	NA	NA	NA	NA	0	#DIV/0!
46278	hsa-miRPlus-F1210	NA	NA	NA	NA	NA	0	#DIV/0!
46754	hsa-miRPlus-F1211	NA	NA	NA	NA	NA	0	#DIV/0!
46652	hsa-miRPlus-F1212	NA	NA	NA	NA	NA	0	#DIV/0!
46267	hsa-miRPlus-F1213	NA	NA	NA	NA	NA	0	#DIV/0!
46554	hsa-miRPlus-F1214	NA	NA	NA	NA	NA	0	#DIV/0!
145985	hsa-miRPlus-F1216	NA	NA	NA	NA	NA	0	#DIV/0!
46843	hsa-miRPlus-F1217	NA	NA	NA	NA	NA	0	#DIV/0!
46819	hsa-miRPlus-F1220	NA	NA	NA	NA	NA	0	#DIV/0!
46825	hsa-miRPlus-F1221	NA	NA	NA	NA	NA	0	#DIV/0!
46692	hsa-miRPlus-F1224	NA	NA	NA	NA	NA	0	#DIV/0!
46581	hsa-miRPlus-F1226	NA	NA	NA	NA	NA	0	#DIV/0!
46669	hsa-miRPlus-F1227	NA	NA	NA	NA	NA	0	#DIV/0!
46304	hsa-miRPlus-F1228	NA	NA	NA	NA	NA	0	#DIV/0!
46277	hsa-miRPlus-F1229	NA	NA	NA	NA	NA	0	#DIV/0!
46771	hsa-miRPlus-F1230	NA	NA	NA	NA	NA	0	#DIV/0!
46588	hsa-miRPlus-F1234	NA	NA	NA	NA	NA	0	#DIV/0!
46688	hsa-miRPlus-F1235	NA	NA	NA	NA	NA	0	#DIV/0!
46693	hsa-miRPlus-F1236	NA	NA	NA	NA	NA	0	#DIV/0!
46799	hsa-miRPlus-F1237	NA	NA	NA	NA	NA	0	#DIV/0!
46645	hsa-miRPlus-F1242	NA	NA	NA	NA	NA	0	#DIV/0!
46863	hsa-miRPlus-F1246	NA	NA	NA	NA	NA	0	#DIV/0!
46728	hsa-miRPlus-F1248	NA	NA	NA	NA	NA	0	#DIV/0!
46762	hsa-miRPlus-F1252	NA	NA	NA	NA	NA	0	#DIV/0!
46265	hsa-miRPlus-F1253	NA	NA	NA	NA	NA	0	#DIV/0!
146066	hsa-miRPlus-G1019-3p	NA	NA	NA	NA	NA	0	#DIV/0!
146166	hsa-miRPlus-G1065-5p	NA	NA	NA	NA	NA	0	#DIV/0!
146093	hsa-miRPlus-G1093-5p	NA	NA	NA	NA	NA	0	#DIV/0!
46202	5S_rRNA	0.116708	0.183674	0.0854938	0.147083	0.301068	5	0.0833985
146014	bkv-miR-B1-3p/jcv-miR-J1-3p	NA	NA	NA	NA	NA	0	#DIV/0!
146185	bkv-miR-B1-5p	NA	NA	NA	NA	NA	0	#DIV/0!
17415	ebv-miR-BART10	NA	NA	NA	NA	NA	0	#DIV/0!
42485	ebv-miR-BART10*	NA	NA	NA	NA	NA	0	#DIV/0!
42545	ebv-miR-BART11-3p	NA	NA	NA	NA	NA	0	#DIV/0!
17283	ebv-miR-BART11-5p	NA	NA	NA	-0.176977	NA	1	#DIV/0!
17306	ebv-miR-BART12	NA	NA	NA	-0.296465	NA	1	#DIV/0!
27537	ebv-miR-BART13	-0.127446	-0.119166	-0.19092	-0.0785969	0.656277	5	0.353498
42882	ebv-miR-BART13*	NA	NA	NA	NA	NA	0	#DIV/0!
17519	ebv-miR-BART1-3p	NA	NA	NA	NA	NA	0	#DIV/0!
17623	ebv-miR-BART14	NA	NA	NA	NA	NA	0	#DIV/0!
17655	ebv-miR-BART14*	NA	NA	NA	NA	NA	0	#DIV/0!
42897	ebv-miR-BART15	NA	NA	NA	NA	NA	0	#DIV/0!
17541	ebv-miR-BART1-5p	NA	NA	NA	NA	NA	0	#DIV/0!
17358	ebv-miR-BART16	0.423462	0.181371	0.282386	-0.473957	0.204151	5	0.347142
42773	ebv-miR-BART17-3p	NA	NA	NA	-0.308971	NA	1	#DIV/0!
46818	ebv-miR-BART17-5p	NA	NA	NA	NA	NA	0	#DIV/0!
42466	ebv-miR-BART18-3p	0.411369	0.439357	-0.0252456	-0.723727	-0.372276	5	0.50265
17657	ebv-miR-BART18-5p	NA	NA	NA	NA	NA	0	#DIV/0!
42522	ebv-miR-BART19-3p	-0.172552	-0.155904	-0.192494	-0.0145006	1.13216	5	0.570509
42613	ebv-miR-BART19-5p	NA	NA	NA	0.418861	NA	1	#DIV/0!
17585	ebv-miR-BART20-3p	NA	NA	NA	NA	NA	0	#DIV/0!
17636	ebv-miR-BART20-5p	NA	NA	NA	NA	NA	0	#DIV/0!
145990	ebv-miR-BART21-3p	NA	NA	NA	-0.306833	NA	1	#DIV/0!
146132	ebv-miR-BART21-5p	NA	NA	NA	NA	NA	0	#DIV/0!
146153	ebv-miR-BART22	NA	NA	NA	NA	NA	0	#DIV/0!
145984	ebv-miR-BART2-3p	NA	NA	NA	NA	NA	0	#DIV/0!
17402	ebv-miR-BART2-5p	NA	NA	NA	-0.0993008	NA	1	#DIV/0!
17589	ebv-miR-BART3	NA	NA	NA	NA	NA	0	#DIV/0!
17539	ebv-miR-BART3*	NA	NA	NA	NA	NA	0	#DIV/0!
17359	ebv-miR-BART4	NA	NA	NA	NA	NA	0	#DIV/0!
146084	ebv-miR-BART4*	NA	NA	NA	NA	NA	0	#DIV/0!
17532	ebv-miR-BART5	NA	NA	NA	NA	NA	0	#DIV/0!
146032	ebv-miR-BART5*	NA	NA	NA	NA	NA	0	#DIV/0!
17561	ebv-miR-BART6-3p	NA	NA	-0.165061	-0.143923	0.277871	3	0.249848
42855	ebv-miR-BART6-5p	NA	NA	NA	NA	NA	0	#DIV/0!
42616	ebv-miR-BART7	NA	NA	NA	NA	NA	0	#DIV/0!
42954	ebv-miR-BART7*	-0.082103	-0.109624	-0.0859858	-0.333449	-0.762806	5	0.292256
17509	ebv-miR-BART8	NA	NA	NA	NA	NA	0	#DIV/0!
17328	ebv-miR-BART8*	NA	NA	0.262229	0.372072	0.540285	3	0.140045
17332	ebv-miR-BART9	NA	NA	NA	-0.219528	NA	1	#DIV/0!
42824	ebv-miR-BART9*	NA	NA	NA	NA	NA	0	#DIV/0!
42906	ebv-miR-BHRF1-1	-0.107849	-0.12987	-0.0819328	-0.231456	-0.111596	5	0.0578813
42951	ebv-miR-BHRF1-2	-0.691488	-0.757498	-0.660799	-0.739694	1.72293	5	1.08978
17562	ebv-miR-BHRF1-2*	NA	NA	NA	NA	NA	0	#DIV/0!
17646	ebv-miR-BHRF1-3	NA	NA	NA	NA	NA	0	#DIV/0!
17508	hcmv-miR-UL112	NA	NA	NA	NA	NA	0	#DIV/0!
42782	hcmv-miR-UL148D	0.60255	0.603072	0.427123	0.228057	0.59169	5	0.16459
17631	hcmv-miR-UL22A	NA	NA	NA	NA	NA	0	#DIV/0!
17299	hcmv-miR-UL22A*	NA	NA	NA	NA	NA	0	#DIV/0!
17439	hcmv-miR-UL36	NA	NA	NA	NA	NA	0	#DIV/0!
42610	hcmv-miR-UL36*	NA	NA	NA	NA	NA	0	#DIV/0!
27541	hcmv-miR-UL70-3p	NA	NA	NA	-0.168083	NA	1	#DIV/0!
42497	hcmv-miR-UL70-5p	NA	NA	NA	NA	NA	0	#DIV/0!
42905	hcmv-miR-US25-1	NA	NA	NA	NA	NA	0	#DIV/0!
42458	hcmv-miR-US25-1*	NA	NA	NA	NA	NA	0	#DIV/0!
17529	hcmv-miR-US25-2-3p	NA	NA	NA	NA	NA	0	#DIV/0!
17619	hcmv-miR-US25-2-5p	NA	NA	NA	NA	NA	0	#DIV/0!
42755	hcmv-miR-US33-3p	NA	NA	NA	NA	NA	0	#DIV/0!
42501	hcmv-miR-US33-5p	NA	NA	NA	NA	NA	0	#DIV/0!
42642	hcmv-miR-US4	NA	NA	NA	NA	NA	0	#DIV/0!
17499	hcmv-miR-US5-1	NA	NA	NA	NA	NA	0	#DIV/0!
17520	hcmv-miR-US5-2	NA	NA	NA	NA	NA	0	#DIV/0!
42533	hiv1-miR-H1	NA	NA	NA	NA	NA	0	#DIV/0!
31038	hiv1-miR-N367	NA	NA	NA	NA	NA	0	#DIV/0!
46300	hiv1-miR-TAR-3p	NA	NA	NA	NA	NA	0	#DIV/0!
46511	hiv1-miR-TAR-5p	NA	NA	NA	NA	NA	0	#DIV/0!
14258	hsa_negative_control_1	NA	NA	NA	NA	NA	0	#DIV/0!
14259	hsa_negative_control_2	NA	NA	NA	NA	NA	0	#DIV/0!
14260	hsa_negative_control_3	NA	NA	NA	NA	NA	0	#DIV/0!
14266	hsa_negative_control_4	NA	NA	NA	NA	NA	0	#DIV/0!
10901	hsa_negative_control_6	NA	NA	NA	NA	NA	0	#DIV/0!
10902	hsa_negative_control_7	NA	NA	NA	NA	NA	0	#DIV/0!
10903	hsa_negative_control_8	NA	NA	NA	NA	NA	0	#DIV/0!
30716	hsv1-miR-H1	NA	NA	NA	NA	0.0846885	1	#DIV/0!
146123	hsv1-miR-H2-3p	NA	NA	NA	-0.307783	NA	1	#DIV/0!
146035	hsv1-miR-H2-5p	NA	NA	NA	NA	NA	0	#DIV/0!
146058	hsv1-miR-H3	NA	NA	NA	NA	NA	0	#DIV/0!
146159	hsv1-miR-H4-3p	-0.220143	-0.226135	-0.17781	-0.439303	-0.0704169	5	0.134218
146157	hsv1-miR-H4-5p	NA	NA	NA	NA	NA	0	#DIV/0!
146098	hsv1-miR-H5	0.51862	0.488357	-0.00415983	-1.0798	-0.522182	5	0.68453
146117	hsv1-miR-H6	-1.26073	-1.28158	-1.38518	-1.34075	2.01921	5	1.49283
146202	hsv1-miR-H7	NA	NA	NA	NA	NA	0	#DIV/0!
146090	hsv1-miR-H7*	-0.145192	-0.245268	-0.314019	-0.161976	1.14756	5	0.613837
146089	hsv1-miR-H8	NA	NA	NA	NA	NA	0	#DIV/0!
146042	hsv1-miR-H8*	0.494555	0.529898	0.511592	0.544237	0.374918	5	0.0675629
146149	hsv2-miR-H2	NA	NA	NA	NA	NA	0	#DIV/0!
146077	hsv2-miR-H3	NA	NA	NA	NA	NA	0	#DIV/0!
146134	hsv2-miR-H4-3p	NA	NA	NA	NA	NA	0	#DIV/0!
146045	hsv2-miR-H4-5p	NA	NA	NA	NA	NA	0	#DIV/0!
146046	jcv-miR-J1-5p	NA	NA	NA	NA	NA	0	#DIV/0!
17567	kshv-miR-K12-1	NA	NA	NA	NA	NA	0	#DIV/0!
42656	kshv-miR-K12-10a	1.40085	1.00965	0.830746	-0.255974	1.03534	5	0.627753
42624	kshv-miR-K12-10b	1.02209	1.09962	0.920443	0.983391	1.12694	5	0.0843821
17571	kshv-miR-K12-11	NA	NA	NA	-0.467879	NA	1	#DIV/0!
42516	kshv-miR-K12-12	NA	NA	NA	-0.66463	NA	1	#DIV/0!
17470	kshv-miR-K12-2	NA	NA	NA	NA	NA	0	#DIV/0!
42795	kshv-miR-K12-3	NA	NA	NA	NA	0.998946	1	#DIV/0!
17315	kshv-miR-K12-3*	NA	NA	NA	NA	NA	0	#DIV/0!
17418	kshv-miR-K12-4-3p	NA	NA	NA	NA	NA	0	#DIV/0!
17606	kshv-miR-K12-4-5p	NA	NA	NA	NA	NA	0	#DIV/0!
17578	kshv-miR-K12-5	NA	NA	NA	NA	-0.0488288	1	#DIV/0!
17488	kshv-miR-K12-6-3p	NA	NA	NA	NA	1.28264	1	#DIV/0!
17650	kshv-miR-K12-6-5p	NA	NA	NA	NA	NA	0	#DIV/0!
17437	kshv-miR-K12-7	NA	NA	NA	NA	NA	0	#DIV/0!
17596	kshv-miR-K12-8	-0.396917	-0.32565	-0.438704	-0.187538	0.662436	5	0.457117
17419	kshv-miR-K12-9	NA	NA	NA	NA	NA	0	#DIV/0!
42774	kshv-miR-K12-9*	NA	NA	NA	NA	NA	0	#DIV/0!
146169	mcv-miR-M1-3p	NA	NA	NA	NA	NA	0	#DIV/0!
146129	mcv-miR-M1-5p	NA	NA	NA	NA	NA	0	#DIV/0!
145657	RNU1-1	0.105372	-0.00355755	0.0606418	0.0295167	0.110142	5	0.0488394
145659	RNU5G	-0.115253	-0.0661166	-0.0294053	-0.0871428	0.370743	5	0.201558
11278	RNU6-1	-0.0314589	-0.0236594	0.0456991	-0.0038734	0.215467	5	0.102352
11279	RNU6-1/RNU6-2	-0.0721828	-0.157099	-0.109961	-0.205148	0.554203	5	0.312726
46197	SNORA66	NA	NA	NA	NA	NA	0	#DIV/0!
19011	SNORD10	-0.265771	-0.119588	-0.133291	0.0427442	0.346523	5	0.235191
145661	SNORD110	0.174826	0.100379	0.0604659	0.2527	0.0754719	5	0.0801749
19005	SNORD118	-0.0427119	-0.0359883	-0.011	0.0652168	0.200161	5	0.101717
19606	SNORD12	-0.111564	0.0410753	-0.0557117	0.182877	0.135968	5	0.124244
19603	SNORD13	0.0840936	0.0726096	0.0133939	0.155082	0.239508	5	0.0868382
19013	SNORD14B	0.0933232	-0.0297179	-0.0878227	0.182285	0.357683	5	0.176968
19607	SNORD15A	NA	NA	NA	NA	NA	0	#DIV/0!
19008	SNORD2	0.155357	0.119617	-0.021721	0.0585968	0.183146	5	0.0819874
19007	SNORD3@	-0.186698	-0.305237	-0.283047	-0.178408	0.755613	5	0.448079
46204	SNORD38B	-0.0173885	0.0103817	-0.0904665	-0.0934056	-0.121521	5	0.0560525
46206	SNORD44	0.0269834	0.0503588	-0.0269402	0.0470407	0.418322	5	0.178881
46205	SNORD48	0.0662781	0.0633902	0.00129336	0.0519434	0.380696	5	0.152078
46203	SNORD49A	-0.0644585	-0.073877	0.0264209	-0.00626757	-0.010801	5	0.0422474
19604	SNORD4A	0.0724305	0.152426	0.0193533	-0.00297715	-0.312411	5	0.177095
19605	SNORD6	0.025693	-0.123469	-0.139309	0.0885829	0.369562	5	0.206132
145663	SNORD65	-0.128996	-0.149598	-0.191615	-0.0203821	0.479334	5	0.276535
145666	SNORD68	0.156319	0.0714667	-0.307089	-0.713841	-0.487521	5	0.368467
14261	spike_control_v1_a	NA	NA	NA	NA	NA	0	#DIV/0!
14263	spike_control_v1_b	NA	NA	NA	NA	NA	0	#DIV/0!
14264	spike_control_v1_c	NA	NA	NA	NA	NA	0	#DIV/0!
10904	spike_control_v1_d	NA	NA	NA	NA	NA	0	#DIV/0!
10906	spike_control_v1_e	NA	NA	NA	NA	NA	0	#DIV/0!
14262	spike_control_v1_f	NA	NA	NA	NA	NA	0	#DIV/0!
10905	spike_control_v1_g	NA	NA	NA	NA	NA	0	#DIV/0!
10907	spike_control_v1_h	NA	NA	NA	NA	NA	0	#DIV/0!
14257	spike_control_v1_i	NA	NA	NA	NA	NA	0	#DIV/0!
10899	spike_control_v1_j	NA	NA	NA	NA	NA	0	#DIV/0!
1100	spike_control_v2_1	-0.197091	0.41556	0.386737	0.363227	0.646191	5	0.311928
13430	spike_control_v2_10	NA	0.241013	0.268237	0.24823	0.0769563	4	0.0885207
24127	spike_control_v2_11	-0.633455	-0.0556465	-0.0813052	0.0276116	0.189453	5	0.310801
24136	spike_control_v2_12	-0.375966	0.139531	0.15504	0.156294	0.299313	5	0.260224
24163	spike_control_v2_13	-0.465961	0.1026	0.124026	0.0514583	0.470549	5	0.335824
24199	spike_control_v2_14	-0.488732	-0.00818803	-0.0357494	0.0468657	0.302956	5	0.286137
24217	spike_control_v2_15	-0.620331	-0.132043	-0.136918	-0.17988	0.137165	5	0.273146
24226	spike_control_v2_16	-0.352158	0.00567916	0.0467238	0.187475	-0.0846982	5	0.200494
25557	spike_control_v2_17	-0.203994	0.33133	0.285279	0.33075	0.565012	5	0.282419
25593	spike_control_v2_18	-0.56813	0.0688404	0.0235916	0.0199752	0.157391	5	0.289585
25611	spike_control_v2_19	-0.118114	0.384318	0.317655	0.350347	0.634985	5	0.272044
13186	spike_control_v2_2	-0.429994	-0.0526573	-0.119577	-0.0888578	-0.143367	5	0.150958
25728	spike_control_v2_20	-0.292004	0.152077	0.12584	0.194285	0.46507	5	0.271566
26160	spike_control_v2_21	-0.344323	0.173897	0.215325	0.163037	0.362106	5	0.26827
27291	spike_control_v2_22	-0.508175	0.0392381	-0.00381197	-0.029324	0.195249	5	0.264552
27318	spike_control_v2_23	-0.369917	0.124912	0.12684	0.0342875	0.570484	5	0.33459
27350	spike_control_v2_24	-0.350044	0.166985	0.152724	0.108088	0.521967	5	0.31062
27676	spike_control_v2_25	-0.6708	-0.222927	-0.141671	-0.0598955	0.0807243	5	0.284594
27821	spike_control_v2_26	-0.323447	0.123055	0.183522	0.0868668	0.0927495	5	0.202665
27833	spike_control_v2_27	-0.499211	0.0406349	0.0412583	0.225707	0.355818	5	0.325854
27953	spike_control_v2_28	-0.460443	0.0999938	0.0692579	0.0768895	0.296883	5	0.282618
27968	spike_control_v2_29	-0.287672	0.247375	0.218227	0.133871	0.637892	5	0.330158
13367	spike_control_v2_3	-0.148284	0.064721	0.0315056	0.0921711	-0.0399741	5	0.0965181
28038	spike_control_v2_30	-0.202481	-0.0783526	0.214016	0.22276	0.0439421	5	0.184731
28098	spike_control_v2_31	-0.56621	0.0680835	0.0448917	0.116833	0.326962	5	0.334582
28393	spike_control_v2_32	-0.0673689	0.347079	0.316288	0.277016	0.57	5	0.229249
28444	spike_control_v2_33	-0.479728	0.107115	0.00937913	0.1885	0.350388	5	0.313781
28488	spike_control_v2_34	-0.475843	0.0359389	0.0521134	0.0243718	0.134845	5	0.244316
28568	spike_control_v2_35	-0.118812	0.389116	0.271253	0.315511	0.592269	5	0.25948
28581	spike_control_v2_36	-0.197154	0.124609	0.223854	0.212102	0.607116	5	0.287098
28684	spike_control_v2_37	-0.129573	0.206874	0.185864	0.361506	0.583063	5	0.261274
28876	spike_control_v2_38	-0.0211655	-0.084336	0.0788151	0.258887	-0.124992	5	0.153394
28929	spike_control_v2_39	-0.432122	0.0924988	0.00214071	0.107478	0.34114	5	0.283173
13371	spike_control_v2_4	-0.40789	0.110741	-0.00582372	0.0362083	0.224993	5	0.239925
29001	spike_control_v2_40	-0.179786	0.13587	0.0881521	0.176857	0.371201	5	0.198406
29056	spike_control_v2_41	-0.28222	0.199799	0.126577	0.129095	0.582208	5	0.307033
29138	spike_control_v2_42	-0.367147	0.172185	0.148259	0.213072	0.394613	5	0.28487
29146	spike_control_v2_43	-0.273081	0.101596	0.135662	0.209092	0.311541	5	0.221962
29544	spike_control_v2_44	-0.440265	0.0608407	0.0632765	0.029473	0.23852	5	0.254379
29564	spike_control_v2_45	-0.423365	0.132058	0.162163	0.266211	0.0902787	5	0.270026
29837	spike_control_v2_46	-0.31042	0.138541	0.187799	0.235585	0.120666	5	0.219762
30147	spike_control_v2_47	-0.462619	-4.15337e-05	0.0806098	0.134188	0.491922	5	0.34227
30207	spike_control_v2_48	-0.319794	0.204093	0.194791	0.193864	0.517805	5	0.301045
30293	spike_control_v2_49	-0.403357	0.035844	0.051808	0.232577	0.372031	5	0.292605
13388	spike_control_v2_5	-0.290181	0.117639	0.0440863	0.0559613	-0.179533	5	0.175106
30747	spike_control_v2_50	-0.522382	-0.0653383	-0.0774777	-0.0735307	0.275936	5	0.283667
30756	spike_control_v2_51	-0.184263	0.366272	0.233768	0.319732	0.567526	5	0.277259
32812	spike_control_v2_52	-0.521586	-0.107396	-0.0524042	0.0195009	0.177896	5	0.260533
13389	spike_control_v2_6	-0.332029	-0.12116	-0.24335	-0.117979	-0.532195	5	0.172167
13393	spike_control_v2_7	-0.380052	0.0780702	0.00313579	-0.0591175	0.358859	5	0.265903
13417	spike_control_v2_8	NA	-0.0586964	NA	-0.0605697	-0.198755	3	0.0803275
13421	spike_control_v2_9	-0.253647	0.327168	0.233071	0.178408	0.528045	5	0.287709
17614	sv40-miR-S1-3p	NA	NA	NA	NA	NA	0	#DIV/0!
17492	sv40-miR-S1-5p	-0.393894	-0.251232	-0.346265	-0.239815	0.829097	5	0.512529
